# Supplementary material for: Species limits, quarantine risk and the intrigue of a polyphagous invasive pest with highly restricted host relationships in its area of invasion
Source: Evol Appl. 2013 Aug 21;6(8):1195–207. doi: 10.1111/eva.12096 (PMC3901549; doi:10.1111/eva.12096)
Supplement: Table S2 — Summary of genetic data per population and locus; number of individuals scored (N) number of alleles (Na), observed (Ho) and expected (He) heterozygosities, P values for deviation from HW [significance level Bonferroni corrected for multiple comparisons (0.05/88) = 0.00057]. [file eva0006-1195-sd3.csv]

Table S2: Summary of genetic data per samplepopulation and locus; number of scored individuals scored (N) number of alleles (Na), observed (Ho) and expected (He) heterozygosities, P values for deviation from HW (significance level Bonferroni corrected for multiple comparisons [0.05/88] = 0.00057)
Marker	Variable	MBd	BBd	NBd	NCs	NMi	NCp	PCs	PCm	PKb	WCs	WPg
SACT02	N	39	23	46	21	21	25	22	19	11	29	28
	Na	1	1	9	9	8	6	7	10	2	6	6
	Ho	0	0	0.261	0.571	0.905	0.520	0.682	0.526	0.091	0.724	0.750
	He	0	0	0.36	0.85	0.791	0.710	0.785	0.717	0.087	0.688	0.664
	HW	monomorphic	monomorphic	0.000225743	0.157459201	0.93110958	0.686567581	0.072207438	0.873772064	0.874508401	0.524876142	0.998457357
SACT05	N	34	18	30	17	19	23	19	12	7	22	13
	Na	3	5	9	9	10	12	11	10	2	12	14
	Ho	0.147	0.222	0.733	0.412	0.263	0.478	0.474	0.583	0.286	0.545	0.385
	He	0.514	0.340	0.732	0.753	0.850	0.871	0.860	0.858	0.245	0.877	0.899
	HW	0.000171502	0.005851727	0.008010679	0.005677672	7.7436E-08	2.87324E-05	0.010805113	0.514248597	0.659243004	3.70705E-08	0.000371871
SACT06	N	38	25	41	21	21	24	23	18	10	28	28
	Na	2	2	6	9	10	11	8	5	3	3	5
	Ho	0.237	0.360	0.537	0.619	0.810	0.542	0.565	0.278	0.200	0.500	0.500
	He	0.248	0.343	0.700	0.681	0.724	0.614	0.625	0.296	0.335	0.383	0.512
	HW	0.789262593	0.80664595	1.03824E-12	0.486024718	0.997326726	0.002752531	0.009706086	0.318463975	0.287705475	0.374809261	0.000972464
SACT13	N	39	24	46	21	21	21	17	19	11	29	28
	Na	2	1	7	9	10	7	6	10	4	3	2
	Ho	0.153846154	0	0.369565217	0.761904762	0.761904762	0.857142857	0.705882353	0.736842105	0.545454545	0.103448276	0.035714286
	He	0.142011834	0	0.648865784	0.786848073	0.858276644	0.818594104	0.799307958	0.832409972	0.67768595	0.099286564	0.035076531
	HW	0.602773312	monomorphic	0.01249176	0.2511207	0.26551283	0.769124616	0.371115774	6.19126E-05	0.031965168	0.993431324	0.923354473
SACT17	N	36	24	46	20	21	25	23	21	11	29	28
	Na	4	2	7	10	9	11	13	10	3	6	6
	Ho	0.555555556	0.458333333	0.5	0.75	0.904761905	0.92	0.739130435	0.904761905	0.181818182	0.620689655	0.821428571
	He	0.601466049	0.457465278	0.56758034	0.845	0.823129252	0.8288	0.879017013	0.786848073	0.169421488	0.691438763	0.741071429
	HW	0.127674257	0.992582991	0.895409343	0.207447856	0.886489075	0.045882679	0.949892734	0.000135959	0.990610959	0.990588351	0.824979025
SACT18	N	33	22	39	11	1	15	20	17	12	24	21
	Na	3	3	5	4	1	4	2	6	3	4	4
	Ho	0.454545455	0.090909091	0.333333333	0.454545455	0	0.2	0.2	0.588235294	0.25	0.333333333	0.476190476
	He	0.661157025	0.169421488	0.652531229	0.384297521	0	0.293333333	0.18	0.505190311	0.621527778	0.295138889	0.472789116
	HW	0.005243145	6.35346E-05	7.19529E-07	0.987382178	monomorphic	0.413993764	0.619256754	0.99902953	0.02071778	0.987083267	0.824979025
SACT19	N	26	19	43	19	20	16	20	13	10	28	28
	Na	3	2	7	7	7	9	9	5	3	5	5
	Ho	0.269230769	0.473684211	0.348837209	0.526315789	0.7	0.6875	0.4	0.461538462	0.5	0.642857143	0.464285714
	He	0.401627219	0.411357341	0.432125473	0.771468144	0.7775	0.794921875	0.83125	0.715976331	0.395	0.580357143	0.650510204
	HW	0.042489676	0.508972002	0.061722455	0.023173585	0.164013788	0.413993764	0.000212563	0.113278902	0.774392517	0.78105211	8.04575E-06
SACT52	N	39	24	46	21	20	24	23	18	11	28	27
	Na	4	2	6	15	17	17	18	12	4	16	14
	Ho	0.564102564	1	0.913043478	0.904761905	0.85	0.75	0.782608696	0.666666667	0.909	0.857142857	0.444444444
	He	0.418474688	0.5	0.717155009	0.916099773	0.91375	0.901909722	0.920604915	0.865740741	0.678	0.897321429	0.85048011
	HW	0.421050245	9.63357E-07	4.75812E-13	0.221762215	0.07592067	0.000725325	3.84722E-05	0.001240199	0.075693104	3.01427E-06	1.7093E-08
Mean across all loci	N	35.5	22.375	42.125	18.875	18	21.625	20.875	17.125	10.375	27.125	25.125
	Na	2.75	2.25	7	9	9	9.625	9.25	8.5	3	6.875	7
	Ho	0.297647678	0.325643607	0.499445938	0.624971101	0.649263784	0.619321299	0.568542658	0.593183917	0.370	0.540882968	0.48458486
	He	0.373323294	0.277618785	0.601202688	0.748506837	0.717368053	0.728923089	0.735022295	0.697194017	0.401	0.563971413	0.60316951
