# Supplementary material for: Species limits, quarantine risk and the intrigue of a polyphagous invasive pest with highly restricted host relationships in its area of invasion
Source: Evol Appl. 2013 Aug 21;6(8):1195–207. doi: 10.1111/eva.12096 (PMC3901549; doi:10.1111/eva.12096)
Supplement: Table S3 — Additional primer options for a further 1001 microsatellites identified using the QDD algorithm and results of screening for 24 microsatellite loci tested across host-associated populations of Scirtothrips auantii collected in both Australia and South Africa. [file eva0006-1195-sd4.csv]

Table S3: QDD output and characteristics of 24 microsatellite loci for Scirtothrips auantii as screened across host associated populations colllected in both Australia and South Africa. Additional primer options forScirtothrips aurantii microsatellites, obtained with QDD (http://gsite.univ-provence.fr/gsite/Local/egee/dir/meglecz/QDD.html) for details of column headings see primer 3 (http://frodo…
SEQUENCE_CODE	RESULTS_OF_SCREENING	TARGET_REGION_FIRST_POS	TARGET_REGION_LENGTH_IN_BP	TARGET_MS_LENGTH_IN_REPEAT_NUMBER	PURE/COMPOUND	MOT_TRANS	TARGET_REGION_SEQ	POLYMORPH	DESIGN	BEST_PR_FOR_SEQ	BEST_PR_FOR_TARGET_REGION	PENALTY	PCR_PRODUCT_SIZE	PRIMER_LEFT_SEQUENCE	PRIMER_RIGHT_SEQUENCE	PRIMER_LEFT_DIST_FROM_MS	PRIMER_RIGTH_DIST_FROM_MS	PRIMER_LEFT_FIRST_POS	PRIMER_LEFT_LENGTH	PRIMER_RIGHT_FIRST_POS	PRIMER_RIGHT_LENGTH	PRIMER_LEFT_TM	PRIMER_RIGHT_TM	PRIMER_LEFT_END_STABILITY	PRIMER_RIGHT_END_STABILITY	SEQUENCE
GHE39MJ01BJ4AP		95	80	20	p	AAAC	ACAAACAAACAAACAAACAAACAAACAAACAAACAAACAAACAAACAAACAAACAAACAAACAAACAAACAAACAAACAA	NO	C	1	1	2.764	177	GTATCTCGCGCGGACAGAG	AAGAACGTGGCATTTGATGG	6	52	70	19	246	20	62.07	60.894	6.7	8.1	CGATACTGAGGTCCCCACGTGACACttttttttGGACCCCAAATGTCAAATTTTACTCCAtttttGTACGTATCTcgcgcgGACAGAGAACCACacaaacaaacaaacaaacaaacaaacaaacaaacaaacaaacaaacaaacaaacaaacaaacaaacaaacaaacaaacaaACGGCAACTTGTTCTTTACTCCAGTACGACCCTGGGCTTCGCTGACGCTCAGCCATCAAATGCCACGTTCTTCTGCGAAGCTCAGGCACAATGAGCTGCGGACGCGAGTTACCC
GHE39MJ01BJ4AP		95	80	20	p	AAAC	ACAAACAAACAAACAAACAAACAAACAAACAAACAAACAAACAAACAAACAAACAAACAAACAAACAAACAAACAAACAA	NO	C	0	0	2.9418	176	TATCTCGCGCGGACAGAG	AAGAACGTGGCATTTGATGG	6	52	71	18	246	20	61.248	60.894	6.7	8.1	CGATACTGAGGTCCCCACGTGACACttttttttGGACCCCAAATGTCAAATTTTACTCCAtttttGTACGTATCTcgcgcgGACAGAGAACCACacaaacaaacaaacaaacaaacaaacaaacaaacaaacaaacaaacaaacaaacaaacaaacaaacaaacaaacaaacaaACGGCAACTTGTTCTTTACTCCAGTACGACCCTGGGCTTCGCTGACGCTCAGCCATCAAATGCCACGTTCTTCTGCGAAGCTCAGGCACAATGAGCTGCGGACGCGAGTTACCC
GHE39MJ01BJ4AP		95	80	20	p	AAAC	ACAAACAAACAAACAAACAAACAAACAAACAAACAAACAAACAAACAAACAAACAAACAAACAAACAAACAAACAAACAA	NO	C	0	0	2.9689	201	GTATCTCGCGCGGACAGAG	GCTCATTGTGCCTGAGCTTC	6	76	70	19	270	20	62.07	61.099	6.7	8.2	CGATACTGAGGTCCCCACGTGACACttttttttGGACCCCAAATGTCAAATTTTACTCCAtttttGTACGTATCTcgcgcgGACAGAGAACCACacaaacaaacaaacaaacaaacaaacaaacaaacaaacaaacaaacaaacaaacaaacaaacaaacaaacaaacaaacaaACGGCAACTTGTTCTTTACTCCAGTACGACCCTGGGCTTCGCTGACGCTCAGCCATCAAATGCCACGTTCTTCTGCGAAGCTCAGGCACAATGAGCTGCGGACGCGAGTTACCC
GHE39MJ01BJ4AP		95	80	20	p	AAAC	ACAAACAAACAAACAAACAAACAAACAAACAAACAAACAAACAAACAAACAAACAAACAAACAAACAAACAAACAAACAA	NO	C	0	0	3.1257	188	GTATCTCGCGCGGACAGAG	GAGCTTCGCAGAAGAACGTG	6	63	70	19	257	20	62.07	61.256	6.7	8.1	CGATACTGAGGTCCCCACGTGACACttttttttGGACCCCAAATGTCAAATTTTACTCCAtttttGTACGTATCTcgcgcgGACAGAGAACCACacaaacaaacaaacaaacaaacaaacaaacaaacaaacaaacaaacaaacaaacaaacaaacaaacaaacaaacaaacaaACGGCAACTTGTTCTTTACTCCAGTACGACCCTGGGCTTCGCTGACGCTCAGCCATCAAATGCCACGTTCTTCTGCGAAGCTCAGGCACAATGAGCTGCGGACGCGAGTTACCC
GHE39MJ01BJ4AP		95	80	20	p	AAAC	ACAAACAAACAAACAAACAAACAAACAAACAAACAAACAAACAAACAAACAAACAAACAAACAAACAAACAAACAAACAA	NO	C	0	0	3.1466	200	TATCTCGCGCGGACAGAG	GCTCATTGTGCCTGAGCTTC	6	76	71	18	270	20	61.248	61.099	6.7	8.2	CGATACTGAGGTCCCCACGTGACACttttttttGGACCCCAAATGTCAAATTTTACTCCAtttttGTACGTATCTcgcgcgGACAGAGAACCACacaaacaaacaaacaaacaaacaaacaaacaaacaaacaaacaaacaaacaaacaaacaaacaaacaaacaaacaaacaaACGGCAACTTGTTCTTTACTCCAGTACGACCCTGGGCTTCGCTGACGCTCAGCCATCAAATGCCACGTTCTTCTGCGAAGCTCAGGCACAATGAGCTGCGGACGCGAGTTACCC
GHE39MJ01BJ4AP		95	80	20	p	AAAC	ACAAACAAACAAACAAACAAACAAACAAACAAACAAACAAACAAACAAACAAACAAACAAACAAACAAACAAACAAACAA	NO	C	0	0	3.2516	190	GTATCTCGCGCGGACAGAG	CTGAGCTTCGCAGAAGAACG	6	65	70	19	259	20	62.07	61.381	6.7	8.4	CGATACTGAGGTCCCCACGTGACACttttttttGGACCCCAAATGTCAAATTTTACTCCAtttttGTACGTATCTcgcgcgGACAGAGAACCACacaaacaaacaaacaaacaaacaaacaaacaaacaaacaaacaaacaaacaaacaaacaaacaaacaaacaaacaaacaaACGGCAACTTGTTCTTTACTCCAGTACGACCCTGGGCTTCGCTGACGCTCAGCCATCAAATGCCACGTTCTTCTGCGAAGCTCAGGCACAATGAGCTGCGGACGCGAGTTACCC
GHE39MJ01BJ4AP		95	80	20	p	AAAC	ACAAACAAACAAACAAACAAACAAACAAACAAACAAACAAACAAACAAACAAACAAACAAACAAACAAACAAACAAACAA	NO	C	0	0	5.14	139	TATCTCGCGCGGACAGAG	CCAGGGTCGTACTGGAGTAAA	6	14	71	18	209	21	61.248	59.108	6.7	6	CGATACTGAGGTCCCCACGTGACACttttttttGGACCCCAAATGTCAAATTTTACTCCAtttttGTACGTATCTcgcgcgGACAGAGAACCACacaaacaaacaaacaaacaaacaaacaaacaaacaaacaaacaaacaaacaaacaaacaaacaaacaaacaaacaaacaaACGGCAACTTGTTCTTTACTCCAGTACGACCCTGGGCTTCGCTGACGCTCAGCCATCAAATGCCACGTTCTTCTGCGAAGCTCAGGCACAATGAGCTGCGGACGCGAGTTACCC
GHE39MJ01BJ4AP		95	80	20	p	AAAC	ACAAACAAACAAACAAACAAACAAACAAACAAACAAACAAACAAACAAACAAACAAACAAACAAACAAACAAACAAACAA	NO	C	0	0	5.1772	127	GTATCTCGCGCGGACAGAG	GGAGTAAAGAACAAGTTGCCG	6	1	70	19	196	21	62.07	58.893	6.7	11.7	CGATACTGAGGTCCCCACGTGACACttttttttGGACCCCAAATGTCAAATTTTACTCCAtttttGTACGTATCTcgcgcgGACAGAGAACCACacaaacaaacaaacaaacaaacaaacaaacaaacaaacaaacaaacaaacaaacaaacaaacaaacaaacaaacaaacaaACGGCAACTTGTTCTTTACTCCAGTACGACCCTGGGCTTCGCTGACGCTCAGCCATCAAATGCCACGTTCTTCTGCGAAGCTCAGGCACAATGAGCTGCGGACGCGAGTTACCC
GHE39MJ01BJ4AP		95	80	20	p	AAAC	ACAAACAAACAAACAAACAAACAAACAAACAAACAAACAAACAAACAAACAAACAAACAAACAAACAAACAAACAAACAA	NO	C	0	0	5.2005	139	TATCTCGCGCGGACAGAG	CCAGGGTCGTACTGGAGTAAAG	6	13	71	18	209	22	61.248	60.047	6.7	6.3	CGATACTGAGGTCCCCACGTGACACttttttttGGACCCCAAATGTCAAATTTTACTCCAtttttGTACGTATCTcgcgcgGACAGAGAACCACacaaacaaacaaacaaacaaacaaacaaacaaacaaacaaacaaacaaacaaacaaacaaacaaacaaacaaacaaacaaACGGCAACTTGTTCTTTACTCCAGTACGACCCTGGGCTTCGCTGACGCTCAGCCATCAAATGCCACGTTCTTCTGCGAAGCTCAGGCACAATGAGCTGCGGACGCGAGTTACCC
GHE39MJ01AIC8X		31	64	16	p	AAAC	AACAAACAAACAAACAAACAAACAAACAAACAAACAAACAAACAAACAAACAAACAAACAAACA	NO	F	1	1	1.0635	180	AAATAGAAGGGCGGGCTAAC	ATGTTGTCAGGGAGCTTGGA	0	76	11	20	190	20	59.593	60.656	5.7	8.5	tttttttCaaaaaTAGAAGGGCGGGCTAACaacaaacaaacaaacaaacaaacaaacaaacaaacaaacaaacaaacaaacaaacaaacaaacaGGGCAAATGCATAAGCCAGGCGGCCTTaaaaaGGAAGAACTACTTTCCAAACACGGCGGCGTATCAACGGTAGGTATCCAAGCTCCCTGACAACATTTCAGTACGCTACTGTTCTCTGAAAGAACTTCTTCCTTTCCTCTTCGCGATGGCGTCAGCTCACTCGTCTGTGcgccgccgcACCAAGTGCGGCAAGCTGTACTCACGTCGAGTCGGAGGCGGCAGAGCGAAGCGC
GHE39MJ01AIC8X		31	64	16	p	AAAC	AACAAACAAACAAACAAACAAACAAACAAACAAACAAACAAACAAACAAACAAACAAACAAACA	NO	F	0	0	1.2432	231	AAATAGAAGGGCGGGCTAAC	ATCGCGAAGAGGAAAGGAAG	0	127	11	20	241	20	59.593	60.836	5.7	8.2	tttttttCaaaaaTAGAAGGGCGGGCTAACaacaaacaaacaaacaaacaaacaaacaaacaaacaaacaaacaaacaaacaaacaaacaaacaGGGCAAATGCATAAGCCAGGCGGCCTTaaaaaGGAAGAACTACTTTCCAAACACGGCGGCGTATCAACGGTAGGTATCCAAGCTCCCTGACAACATTTCAGTACGCTACTGTTCTCTGAAAGAACTTCTTCCTTTCCTCTTCGCGATGGCGTCAGCTCACTCGTCTGTGcgccgccgcACCAAGTGCGGCAAGCTGTACTCACGTCGAGTCGGAGGCGGCAGAGCGAAGCGC
GHE39MJ01AIC8X		31	64	16	p	AAAC	AACAAACAAACAAACAAACAAACAAACAAACAAACAAACAAACAAACAAACAAACAAACAAACA	NO	F	0	0	1.4003	292	AAATAGAAGGGCGGGCTAAC	TCGACGTGAGTACAGCTTGC	0	188	11	20	302	20	59.593	60.207	5.7	8.5	tttttttCaaaaaTAGAAGGGCGGGCTAACaacaaacaaacaaacaaacaaacaaacaaacaaacaaacaaacaaacaaacaaacaaacaaacaGGGCAAATGCATAAGCCAGGCGGCCTTaaaaaGGAAGAACTACTTTCCAAACACGGCGGCGTATCAACGGTAGGTATCCAAGCTCCCTGACAACATTTCAGTACGCTACTGTTCTCTGAAAGAACTTCTTCCTTTCCTCTTCGCGATGGCGTCAGCTCACTCGTCTGTGcgccgccgcACCAAGTGCGGCAAGCTGTACTCACGTCGAGTCGGAGGCGGCAGAGCGAAGCGC
GHE39MJ01AIC8X		31	64	16	p	AAAC	AACAAACAAACAAACAAACAAACAAACAAACAAACAAACAAACAAACAAACAAACAAACAAACA	NO	F	0	0	1.9596	296	AAATAGAAGGGCGGGCTAAC	CGACTCGACGTGAGTACAGC	0	192	11	20	306	20	59.593	59.648	5.7	7.9	tttttttCaaaaaTAGAAGGGCGGGCTAACaacaaacaaacaaacaaacaaacaaacaaacaaacaaacaaacaaacaaacaaacaaacaaacaGGGCAAATGCATAAGCCAGGCGGCCTTaaaaaGGAAGAACTACTTTCCAAACACGGCGGCGTATCAACGGTAGGTATCCAAGCTCCCTGACAACATTTCAGTACGCTACTGTTCTCTGAAAGAACTTCTTCCTTTCCTCTTCGCGATGGCGTCAGCTCACTCGTCTGTGcgccgccgcACCAAGTGCGGCAAGCTGTACTCACGTCGAGTCGGAGGCGGCAGAGCGAAGCGC
GHE39MJ01AIC8X		31	64	16	p	AAAC	AACAAACAAACAAACAAACAAACAAACAAACAAACAAACAAACAAACAAACAAACAAACAAACA	NO	F	0	0	2.0076	229	AAATAGAAGGGCGGGCTAAC	CGCGAAGAGGAAAGGAAGA	0	126	11	20	239	19	59.593	60.599	5.7	6.7	tttttttCaaaaaTAGAAGGGCGGGCTAACaacaaacaaacaaacaaacaaacaaacaaacaaacaaacaaacaaacaaacaaacaaacaaacaGGGCAAATGCATAAGCCAGGCGGCCTTaaaaaGGAAGAACTACTTTCCAAACACGGCGGCGTATCAACGGTAGGTATCCAAGCTCCCTGACAACATTTCAGTACGCTACTGTTCTCTGAAAGAACTTCTTCCTTTCCTCTTCGCGATGGCGTCAGCTCACTCGTCTGTGcgccgccgcACCAAGTGCGGCAAGCTGTACTCACGTCGAGTCGGAGGCGGCAGAGCGAAGCGC
GHE39MJ01AIC8X		31	64	16	p	AAAC	AACAAACAAACAAACAAACAAACAAACAAACAAACAAACAAACAAACAAACAAACAAACAAACA	NO	F	0	0	2.3967	290	AAATAGAAGGGCGGGCTAAC	GACGTGAGTACAGCTTGCCG	0	186	11	20	300	20	59.593	61.99	5.7	11.7	tttttttCaaaaaTAGAAGGGCGGGCTAACaacaaacaaacaaacaaacaaacaaacaaacaaacaaacaaacaaacaaacaaacaaacaaacaGGGCAAATGCATAAGCCAGGCGGCCTTaaaaaGGAAGAACTACTTTCCAAACACGGCGGCGTATCAACGGTAGGTATCCAAGCTCCCTGACAACATTTCAGTACGCTACTGTTCTCTGAAAGAACTTCTTCCTTTCCTCTTCGCGATGGCGTCAGCTCACTCGTCTGTGcgccgccgcACCAAGTGCGGCAAGCTGTACTCACGTCGAGTCGGAGGCGGCAGAGCGAAGCGC
GHE39MJ01AIC8X		31	64	16	p	AAAC	AACAAACAAACAAACAAACAAACAAACAAACAAACAAACAAACAAACAAACAAACAAACAAACA	NO	F	0	0	2.5427	289	AAATAGAAGGGCGGGCTAAC	ACGTGAGTACAGCTTGCCG	0	186	11	20	299	19	59.593	60.064	5.7	11.7	tttttttCaaaaaTAGAAGGGCGGGCTAACaacaaacaaacaaacaaacaaacaaacaaacaaacaaacaaacaaacaaacaaacaaacaaacaGGGCAAATGCATAAGCCAGGCGGCCTTaaaaaGGAAGAACTACTTTCCAAACACGGCGGCGTATCAACGGTAGGTATCCAAGCTCCCTGACAACATTTCAGTACGCTACTGTTCTCTGAAAGAACTTCTTCCTTTCCTCTTCGCGATGGCGTCAGCTCACTCGTCTGTGcgccgccgcACCAAGTGCGGCAAGCTGTACTCACGTCGAGTCGGAGGCGGCAGAGCGAAGCGC
GHE39MJ01AIC8X		31	64	16	p	AAAC	AACAAACAAACAAACAAACAAACAAACAAACAAACAAACAAACAAACAAACAAACAAACAAACA	NO	F	0	0	3.4314	255	AAATAGAAGGGCGGGCTAAC	CGCACAGACGAGTGAGCTG	0	152	11	20	265	19	59.593	62.024	5.7	8.2	tttttttCaaaaaTAGAAGGGCGGGCTAACaacaaacaaacaaacaaacaaacaaacaaacaaacaaacaaacaaacaaacaaacaaacaaacaGGGCAAATGCATAAGCCAGGCGGCCTTaaaaaGGAAGAACTACTTTCCAAACACGGCGGCGTATCAACGGTAGGTATCCAAGCTCCCTGACAACATTTCAGTACGCTACTGTTCTCTGAAAGAACTTCTTCCTTTCCTCTTCGCGATGGCGTCAGCTCACTCGTCTGTGcgccgccgcACCAAGTGCGGCAAGCTGTACTCACGTCGAGTCGGAGGCGGCAGAGCGAAGCGC
GHE39MJ01AIC8X		31	64	16	p	AAAC	AACAAACAAACAAACAAACAAACAAACAAACAAACAAACAAACAAACAAACAAACAAACAAACA	NO	F	0	0	3.447	248	AAATAGAAGGGCGGGCTAAC	ACGAGTGAGCTGACGCCAT	0	145	11	20	258	19	59.593	62.04	5.7	9.6	tttttttCaaaaaTAGAAGGGCGGGCTAACaacaaacaaacaaacaaacaaacaaacaaacaaacaaacaaacaaacaaacaaacaaacaaacaGGGCAAATGCATAAGCCAGGCGGCCTTaaaaaGGAAGAACTACTTTCCAAACACGGCGGCGTATCAACGGTAGGTATCCAAGCTCCCTGACAACATTTCAGTACGCTACTGTTCTCTGAAAGAACTTCTTCCTTTCCTCTTCGCGATGGCGTCAGCTCACTCGTCTGTGcgccgccgcACCAAGTGCGGCAAGCTGTACTCACGTCGAGTCGGAGGCGGCAGAGCGAAGCGC
GHE39MJ01AIC8X		31	64	16	p	AAAC	AACAAACAAACAAACAAACAAACAAACAAACAAACAAACAAACAAACAAACAAACAAACAAACA	NO	F	0	0	3.8148	106	AAATAGAAGGGCGGGCTAAC	CGCCTGGCTTATGCATTT	0	4	11	20	116	18	59.593	59.792	5.7	7.2	tttttttCaaaaaTAGAAGGGCGGGCTAACaacaaacaaacaaacaaacaaacaaacaaacaaacaaacaaacaaacaaacaaacaaacaaacaGGGCAAATGCATAAGCCAGGCGGCCTTaaaaaGGAAGAACTACTTTCCAAACACGGCGGCGTATCAACGGTAGGTATCCAAGCTCCCTGACAACATTTCAGTACGCTACTGTTCTCTGAAAGAACTTCTTCCTTTCCTCTTCGCGATGGCGTCAGCTCACTCGTCTGTGcgccgccgcACCAAGTGCGGCAAGCTGTACTCACGTCGAGTCGGAGGCGGCAGAGCGAAGCGC
GHE39MJ01AIC8X		31	64	16	p	AAAC	AACAAACAAACAAACAAACAAACAAACAAACAAACAAACAAACAAACAAACAAACAAACAAACA	NO	F	0	0	5.5183	139	AAATAGAAGGGCGGGCTAAC	CGTGTTTGGAAAGTAGTTCTTCCT	0	31	11	20	149	24	59.593	60.089	5.7	8.2	tttttttCaaaaaTAGAAGGGCGGGCTAACaacaaacaaacaaacaaacaaacaaacaaacaaacaaacaaacaaacaaacaaacaaacaaacaGGGCAAATGCATAAGCCAGGCGGCCTTaaaaaGGAAGAACTACTTTCCAAACACGGCGGCGTATCAACGGTAGGTATCCAAGCTCCCTGACAACATTTCAGTACGCTACTGTTCTCTGAAAGAACTTCTTCCTTTCCTCTTCGCGATGGCGTCAGCTCACTCGTCTGTGcgccgccgcACCAAGTGCGGCAAGCTGTACTCACGTCGAGTCGGAGGCGGCAGAGCGAAGCGC
GHE39MJ01AIC8X		31	64	16	p	AAAC	AACAAACAAACAAACAAACAAACAAACAAACAAACAAACAAACAAACAAACAAACAAACAAACA	NO	F	0	0	5.6117	106	AAATAGAAGGGCGGGCTAA	CGCCTGGCTTATGCATTT	1	4	11	19	116	18	58.796	59.792	7.5	7.2	tttttttCaaaaaTAGAAGGGCGGGCTAACaacaaacaaacaaacaaacaaacaaacaaacaaacaaacaaacaaacaaacaaacaaacaaacaGGGCAAATGCATAAGCCAGGCGGCCTTaaaaaGGAAGAACTACTTTCCAAACACGGCGGCGTATCAACGGTAGGTATCCAAGCTCCCTGACAACATTTCAGTACGCTACTGTTCTCTGAAAGAACTTCTTCCTTTCCTCTTCGCGATGGCGTCAGCTCACTCGTCTGTGcgccgccgcACCAAGTGCGGCAAGCTGTACTCACGTCGAGTCGGAGGCGGCAGAGCGAAGCGC
GHE39MJ01CI8RU		84	96	16	p	ACCTCC	GAGGTGGAGGTGGAGGTGGAGGTGGAGGTGGAGGTGGAGGTGGAGGTGGAGGTGGAGGTGGAGGTGGAGGTGGAGGTGGAGGTGGAGGTGGAGGTG	NO	A	1	1	0.2303	166	TATGTGGGTCAAGTGCGATG	GTCCACCCTCCCTCTACCAC	6	24	58	20	223	20	60.539	60.77	8.6	7.6	CTGCAGCCTCTCCTCTCCACCTGACCCGACCCGAGAGGGAGGCGCAGCTGATTAGCGTATGTGGGTCAAGTGCGATGAGTGGAgaggtggaggtggaggtggaggtggaggtggaggtggaggtggaggtggaggtggaggtggaggtggaggtggaggtggaggtggaggtggaggtgGAGGGCAGTGGAGGGCGGAGGGCGGTGGTAGAGGGAGGGTGGACATACGAACAGGGTGGTTGAGGCTACGacacacacCgagagaAAGGGGTGGAAGCGAGCGAGGGAGGGCGGGCGGTCCGA
GHE39MJ01CI8RU		84	96	16	p	ACCTCC	GAGGTGGAGGTGGAGGTGGAGGTGGAGGTGGAGGTGGAGGTGGAGGTGGAGGTGGAGGTGGAGGTGGAGGTGGAGGTGGAGGTGGAGGTGGAGGTG	NO	A	0	0	0.2404	175	TATGTGGGTCAAGTGCGATG	TGTTCGTATGTCCACCCTCC	6	33	58	20	232	20	60.539	60.78	8.6	9.4	CTGCAGCCTCTCCTCTCCACCTGACCCGACCCGAGAGGGAGGCGCAGCTGATTAGCGTATGTGGGTCAAGTGCGATGAGTGGAgaggtggaggtggaggtggaggtggaggtggaggtggaggtggaggtggaggtggaggtggaggtggaggtggaggtggaggtggaggtggaggtgGAGGGCAGTGGAGGGCGGAGGGCGGTGGTAGAGGGAGGGTGGACATACGAACAGGGTGGTTGAGGCTACGacacacacCgagagaAAGGGGTGGAAGCGAGCGAGGGAGGGCGGGCGGTCCGA
GHE39MJ01CI8RU		84	96	16	p	ACCTCC	GAGGTGGAGGTGGAGGTGGAGGTGGAGGTGGAGGTGGAGGTGGAGGTGGAGGTGGAGGTGGAGGTGGAGGTGGAGGTGGAGGTGGAGGTGGAGGTG	NO	A	0	0	0.404	187	TATGTGGGTCAAGTGCGATG	CCTCAACCACCCTGTTCGTA	6	45	58	20	244	20	60.539	60.943	8.6	7.4	CTGCAGCCTCTCCTCTCCACCTGACCCGACCCGAGAGGGAGGCGCAGCTGATTAGCGTATGTGGGTCAAGTGCGATGAGTGGAgaggtggaggtggaggtggaggtggaggtggaggtggaggtggaggtggaggtggaggtggaggtggaggtggaggtggaggtggaggtggaggtgGAGGGCAGTGGAGGGCGGAGGGCGGTGGTAGAGGGAGGGTGGACATACGAACAGGGTGGTTGAGGCTACGacacacacCgagagaAAGGGGTGGAAGCGAGCGAGGGAGGGCGGGCGGTCCGA
GHE39MJ01CI8RU		84	96	16	p	ACCTCC	GAGGTGGAGGTGGAGGTGGAGGTGGAGGTGGAGGTGGAGGTGGAGGTGGAGGTGGAGGTGGAGGTGGAGGTGGAGGTGGAGGTGGAGGTGGAGGTG	NO	A	0	0	0.5496	190	TATGTGGGTCAAGTGCGATG	TAGCCTCAACCACCCTGTTC	6	48	58	20	247	20	60.539	60.111	8.6	6.7	CTGCAGCCTCTCCTCTCCACCTGACCCGACCCGAGAGGGAGGCGCAGCTGATTAGCGTATGTGGGTCAAGTGCGATGAGTGGAgaggtggaggtggaggtggaggtggaggtggaggtggaggtggaggtggaggtggaggtggaggtggaggtggaggtggaggtggaggtggaggtgGAGGGCAGTGGAGGGCGGAGGGCGGTGGTAGAGGGAGGGTGGACATACGAACAGGGTGGTTGAGGCTACGacacacacCgagagaAAGGGGTGGAAGCGAGCGAGGGAGGGCGGGCGGTCCGA
GHE39MJ01CI8RU		84	96	16	p	ACCTCC	GAGGTGGAGGTGGAGGTGGAGGTGGAGGTGGAGGTGGAGGTGGAGGTGGAGGTGGAGGTGGAGGTGGAGGTGGAGGTGGAGGTGGAGGTGGAGGTG	NO	A	0	0	0.77	216	CTCTCCTCTCCACCTGACCC	GTCCACCCTCCCTCTACCAC	56	24	8	20	223	20	61.2	60.77	9.1	7.6	CTGCAGCCTCTCCTCTCCACCTGACCCGACCCGAGAGGGAGGCGCAGCTGATTAGCGTATGTGGGTCAAGTGCGATGAGTGGAgaggtggaggtggaggtggaggtggaggtggaggtggaggtggaggtggaggtggaggtggaggtggaggtggaggtggaggtggaggtggaggtgGAGGGCAGTGGAGGGCGGAGGGCGGTGGTAGAGGGAGGGTGGACATACGAACAGGGTGGTTGAGGCTACGacacacacCgagagaAAGGGGTGGAAGCGAGCGAGGGAGGGCGGGCGGTCCGA
GHE39MJ01CI8RU		84	96	16	p	ACCTCC	GAGGTGGAGGTGGAGGTGGAGGTGGAGGTGGAGGTGGAGGTGGAGGTGGAGGTGGAGGTGGAGGTGGAGGTGGAGGTGGAGGTGGAGGTGGAGGTG	NO	A	0	0	1.0893	241	CCTCTCCTCTCCACCTGACC	TAGCCTCAACCACCCTGTTC	57	48	7	20	247	20	61.2	60.111	7.9	6.7	CTGCAGCCTCTCCTCTCCACCTGACCCGACCCGAGAGGGAGGCGCAGCTGATTAGCGTATGTGGGTCAAGTGCGATGAGTGGAgaggtggaggtggaggtggaggtggaggtggaggtggaggtggaggtggaggtggaggtggaggtggaggtggaggtggaggtggaggtggaggtgGAGGGCAGTGGAGGGCGGAGGGCGGTGGTAGAGGGAGGGTGGACATACGAACAGGGTGGTTGAGGCTACGacacacacCgagagaAAGGGGTGGAAGCGAGCGAGGGAGGGCGGGCGGTCCGA
GHE39MJ01CI8RU		84	96	16	p	ACCTCC	GAGGTGGAGGTGGAGGTGGAGGTGGAGGTGGAGGTGGAGGTGGAGGTGGAGGTGGAGGTGGAGGTGGAGGTGGAGGTGGAGGTGGAGGTGGAGGTG	NO	A	0	0	1.2291	240	AGCCTCTCCTCTCCACCTGA	CCTCAACCACCCTGTTCGTA	59	45	5	20	244	20	61.486	60.943	8.2	7.4	CTGCAGCCTCTCCTCTCCACCTGACCCGACCCGAGAGGGAGGCGCAGCTGATTAGCGTATGTGGGTCAAGTGCGATGAGTGGAgaggtggaggtggaggtggaggtggaggtggaggtggaggtggaggtggaggtggaggtggaggtggaggtggaggtggaggtggaggtggaggtgGAGGGCAGTGGAGGGCGGAGGGCGGTGGTAGAGGGAGGGTGGACATACGAACAGGGTGGTTGAGGCTACGacacacacCgagagaAAGGGGTGGAAGCGAGCGAGGGAGGGCGGGCGGTCCGA
GHE39MJ01CI8RU		84	96	16	p	ACCTCC	GAGGTGGAGGTGGAGGTGGAGGTGGAGGTGGAGGTGGAGGTGGAGGTGGAGGTGGAGGTGGAGGTGGAGGTGGAGGTGGAGGTGGAGGTGGAGGTG	NO	C	0	0	0.0839	196	TATGTGGGTCAAGTGCGATG	GTGTCGTAGCCTCAACCACC	6	54	58	20	253	20	60.539	60.577	8.6	9.4	CTGCAGCCTCTCCTCTCCACCTGACCCGACCCGAGAGGGAGGCGCAGCTGATTAGCGTATGTGGGTCAAGTGCGATGAGTGGAgaggtggaggtggaggtggaggtggaggtggaggtggaggtggaggtggaggtggaggtggaggtggaggtggaggtggaggtggaggtggaggtgGAGGGCAGTGGAGGGCGGAGGGCGGTGGTAGAGGGAGGGTGGACATACGAACAGGGTGGTTGAGGCTACGacacacacCgagagaAAGGGGTGGAAGCGAGCGAGGGAGGGCGGGCGGTCCGA
GHE39MJ01CI8RU		84	96	16	p	ACCTCC	GAGGTGGAGGTGGAGGTGGAGGTGGAGGTGGAGGTGGAGGTGGAGGTGGAGGTGGAGGTGGAGGTGGAGGTGGAGGTGGAGGTGGAGGTGGAGGTG	NO	C	0	0	0.51	212	TATGTGGGTCAAGTGCGATG	CCCTTTCTCTCGGTGTGTGT	6	70	58	20	269	20	60.539	60.151	8.6	6.4	CTGCAGCCTCTCCTCTCCACCTGACCCGACCCGAGAGGGAGGCGCAGCTGATTAGCGTATGTGGGTCAAGTGCGATGAGTGGAgaggtggaggtggaggtggaggtggaggtggaggtggaggtggaggtggaggtggaggtggaggtggaggtggaggtggaggtggaggtggaggtgGAGGGCAGTGGAGGGCGGAGGGCGGTGGTAGAGGGAGGGTGGACATACGAACAGGGTGGTTGAGGCTACGacacacacCgagagaAAGGGGTGGAAGCGAGCGAGGGAGGGCGGGCGGTCCGA
GHE39MJ01CI8RU		84	96	16	p	ACCTCC	GAGGTGGAGGTGGAGGTGGAGGTGGAGGTGGAGGTGGAGGTGGAGGTGGAGGTGGAGGTGGAGGTGGAGGTGGAGGTGGAGGTGGAGGTGGAGGTG	NO	C	0	0	0.6236	246	CTCTCCTCTCCACCTGACCC	GTGTCGTAGCCTCAACCACC	56	54	8	20	253	20	61.2	60.577	9.1	9.4	CTGCAGCCTCTCCTCTCCACCTGACCCGACCCGAGAGGGAGGCGCAGCTGATTAGCGTATGTGGGTCAAGTGCGATGAGTGGAgaggtggaggtggaggtggaggtggaggtggaggtggaggtggaggtggaggtggaggtggaggtggaggtggaggtggaggtggaggtggaggtgGAGGGCAGTGGAGGGCGGAGGGCGGTGGTAGAGGGAGGGTGGACATACGAACAGGGTGGTTGAGGCTACGacacacacCgagagaAAGGGGTGGAAGCGAGCGAGGGAGGGCGGGCGGTCCGA
GHE39MJ01CI8RU		84	96	16	p	ACCTCC	GAGGTGGAGGTGGAGGTGGAGGTGGAGGTGGAGGTGGAGGTGGAGGTGGAGGTGGAGGTGGAGGTGGAGGTGGAGGTGGAGGTGGAGGTGGAGGTG	NO	C	0	0	0.7799	248	GCCTCTCCTCTCCACCTGAC	GTGTCGTAGCCTCAACCACC	58	54	6	20	253	20	61.357	60.577	6.4	9.4	CTGCAGCCTCTCCTCTCCACCTGACCCGACCCGAGAGGGAGGCGCAGCTGATTAGCGTATGTGGGTCAAGTGCGATGAGTGGAgaggtggaggtggaggtggaggtggaggtggaggtggaggtggaggtggaggtggaggtggaggtggaggtggaggtggaggtggaggtggaggtgGAGGGCAGTGGAGGGCGGAGGGCGGTGGTAGAGGGAGGGTGGACATACGAACAGGGTGGTTGAGGCTACGacacacacCgagagaAAGGGGTGGAAGCGAGCGAGGGAGGGCGGGCGGTCCGA
GHE39MJ01B6XUZ		101	30	15	p	AG	AGAGAGAGAGAGAGAGAGAGAGAGAGAGAG	NO	F	1	1	1.2787	188	TCTCCCTTCTCCTCTTCCCT	GTTTGCGGTGAACGAATCTC	74	44	7	20	194	20	59.367	60.646	9.4	6.3	TTCTtctctcCCTTCTCCTCTTCCCTCGCCTCATCGTCGTGACGTGACGCGGAAAAGCGAATGAAAATGaaaaaTGAAAGGAGGAGAAGAGGaaaaaGAAagagagagagagagagagagagagagagagAAAGGAAGTAGGAAAAGAGCGAGAAGTAACAAGaaaaaCGGATAGAGATTCGTTCACCGCAAACAAATACGACTTAGCGTAAGAACAGCGATATTAATGAAGTTTAATAGAAATGCGTGAGgagagaGGAGAAAGaaaaaaaaGAATCTT
GHE39MJ01B6XUZ		101	30	15	p	AG	AGAGAGAGAGAGAGAGAGAGAGAGAGAGAG	NO	F	0	0	1.6449	190	TCTCTCCCTTCTCCTCTTCCC	GTTTGCGGTGAACGAATCTC	75	44	5	21	194	20	61.199	60.646	9.7	6.3	TTCTtctctcCCTTCTCCTCTTCCCTCGCCTCATCGTCGTGACGTGACGCGGAAAAGCGAATGAAAATGaaaaaTGAAAGGAGGAGAAGAGGaaaaaGAAagagagagagagagagagagagagagagagAAAGGAAGTAGGAAAAGAGCGAGAAGTAACAAGaaaaaCGGATAGAGATTCGTTCACCGCAAACAAATACGACTTAGCGTAAGAACAGCGATATTAATGAAGTTTAATAGAAATGCGTGAGgagagaGGAGAAAGaaaaaaaaGAATCTT
GHE39MJ01B6XUZ		101	30	15	p	AG	AGAGAGAGAGAGAGAGAGAGAGAGAGAGAG	NO	F	0	0	1.7223	196	TCTCCCTTCTCCTCTTCCCT	TCGTATTTGTTTGCGGTGAA	74	52	7	20	202	20	59.367	60.111	9.4	6.7	TTCTtctctcCCTTCTCCTCTTCCCTCGCCTCATCGTCGTGACGTGACGCGGAAAAGCGAATGAAAATGaaaaaTGAAAGGAGGAGAAGAGGaaaaaGAAagagagagagagagagagagagagagagagAAAGGAAGTAGGAAAAGAGCGAGAAGTAACAAGaaaaaCGGATAGAGATTCGTTCACCGCAAACAAATACGACTTAGCGTAAGAACAGCGATATTAATGAAGTTTAATAGAAATGCGTGAGgagagaGGAGAAAGaaaaaaaaGAATCTT
GHE39MJ01B6XUZ		101	30	15	p	AG	AGAGAGAGAGAGAGAGAGAGAGAGAGAGAG	NO	F	0	0	1.7369	256	TCTCCCTTCTCCTCTTCCCT	TCTCCTCTCTCCTCACGCAT	74	112	7	20	262	20	59.367	60.096	9.4	10.1	TTCTtctctcCCTTCTCCTCTTCCCTCGCCTCATCGTCGTGACGTGACGCGGAAAAGCGAATGAAAATGaaaaaTGAAAGGAGGAGAAGAGGaaaaaGAAagagagagagagagagagagagagagagagAAAGGAAGTAGGAAAAGAGCGAGAAGTAACAAGaaaaaCGGATAGAGATTCGTTCACCGCAAACAAATACGACTTAGCGTAAGAACAGCGATATTAATGAAGTTTAATAGAAATGCGTGAGgagagaGGAGAAAGaaaaaaaaGAATCTT
GHE39MJ01B6XUZ		101	30	15	p	AG	AGAGAGAGAGAGAGAGAGAGAGAGAGAGAG	NO	F	0	0	3.5378	120	TGAAAGGAGGAGAAGAGGAAA	GTTTGCGGTGAACGAATCTC	5	44	75	21	194	20	58.108	60.646	8.5	6.3	TTCTtctctcCCTTCTCCTCTTCCCTCGCCTCATCGTCGTGACGTGACGCGGAAAAGCGAATGAAAATGaaaaaTGAAAGGAGGAGAAGAGGaaaaaGAAagagagagagagagagagagagagagagagAAAGGAAGTAGGAAAAGAGCGAGAAGTAACAAGaaaaaCGGATAGAGATTCGTTCACCGCAAACAAATACGACTTAGCGTAAGAACAGCGATATTAATGAAGTTTAATAGAAATGCGTGAGgagagaGGAGAAAGaaaaaaaaGAATCTT
GHE39MJ01B6XUZ		101	30	15	p	AG	AGAGAGAGAGAGAGAGAGAGAGAGAGAGAG	NO	F	0	0	3.6678	119	TGAAAGGAGGAGAAGAGGAAA	TTTGCGGTGAACGAATCTCT	5	43	75	21	193	20	58.108	60.776	8.5	6.4	TTCTtctctcCCTTCTCCTCTTCCCTCGCCTCATCGTCGTGACGTGACGCGGAAAAGCGAATGAAAATGaaaaaTGAAAGGAGGAGAAGAGGaaaaaGAAagagagagagagagagagagagagagagagAAAGGAAGTAGGAAAAGAGCGAGAAGTAACAAGaaaaaCGGATAGAGATTCGTTCACCGCAAACAAATACGACTTAGCGTAAGAACAGCGATATTAATGAAGTTTAATAGAAATGCGTGAGgagagaGGAGAAAGaaaaaaaaGAATCTT
GHE39MJ01B6XUZ		101	30	15	p	AG	AGAGAGAGAGAGAGAGAGAGAGAGAGAGAG	NO	F	0	0	3.9172	123	AAATGAAAGGAGGAGAAGAGGAA	GTTTGCGGTGAACGAATCTC	6	44	72	23	194	20	59.729	60.646	8.2	6.3	TTCTtctctcCCTTCTCCTCTTCCCTCGCCTCATCGTCGTGACGTGACGCGGAAAAGCGAATGAAAATGaaaaaTGAAAGGAGGAGAAGAGGaaaaaGAAagagagagagagagagagagagagagagagAAAGGAAGTAGGAAAAGAGCGAGAAGTAACAAGaaaaaCGGATAGAGATTCGTTCACCGCAAACAAATACGACTTAGCGTAAGAACAGCGATATTAATGAAGTTTAATAGAAATGCGTGAGgagagaGGAGAAAGaaaaaaaaGAATCTT
cons_gr101_2		304	61	15	c	AGT	TAGTAGTAGTAGTAGCAGTAGTAGTAGTAGTAGTAGTAGTAGTAGTAGTAGTAGTAGTAGT	NO	F	1	1	1.6358	292	GCAAGAAATACAATTCGGCG	CCAGCATTTGTCAACATTCC	115	76	169	20	460	20	60.588	58.976	13.4	8.1	CTCGAAGTCTAGTCTGCTCCTGGCGTCTGCGCGAAGTCCGTGCGAGGGCAAGGAAAACGCGGAGCTTAACCCGaaaaaaaaGGTTCTTCGACGAGAAATCAGATTGAGAATTCTATCGAGTGGAAGAAATACAAATAAAGCCTGTTTATTGGAGtatataTTGAGGTTGCAAGAAATACAATTCGGCGAGATATTATTTACGTTATTTGAACCAGTAAGAGGAAACAAAGGAATGAAGTATTAAATTGTATTATCCTTTATAAGCTTATTTGCTTTACATGCTTTAAGGTACATCCCCGAACAtagtagtagtagtagCagtagtagtagtagtagtagtagtagtagtagtagtagtagtagtGTNCGTTTATTCGTNCaaaaaTATCCGTAGTTATG…
cons_gr101_2		304	61	15	c	AGT	TAGTAGTAGTAGTAGCAGTAGTAGTAGTAGTAGTAGTAGTAGTAGTAGTAGTAGTAGTAGT	NO	F	0	0	1.7606	293	GCAAGAAATACAATTCGGCG	ACCAGCATTTGTCAACATTCC	115	76	169	20	461	21	60.588	59.851	13.4	8.1	CTCGAAGTCTAGTCTGCTCCTGGCGTCTGCGCGAAGTCCGTGCGAGGGCAAGGAAAACGCGGAGCTTAACCCGaaaaaaaaGGTTCTTCGACGAGAAATCAGATTGAGAATTCTATCGAGTGGAAGAAATACAAATAAAGCCTGTTTATTGGAGtatataTTGAGGTTGCAAGAAATACAATTCGGCGAGATATTATTTACGTTATTTGAACCAGTAAGAGGAAACAAAGGAATGAAGTATTAAATTGTATTATCCTTTATAAGCTTATTTGCTTTACATGCTTTAAGGTACATCCCCGAACAtagtagtagtagtagCagtagtagtagtagtagtagtagtagtagtagtagtagtagtagtGTNCGTTTATTCGTNCaaaaaTATCCGTAGTTATG…
cons_gr101_2	SACT_52_Worked	304	61	15	c	AGT	TAGTAGTAGTAGTAGCAGTAGTAGTAGTAGTAGTAGTAGTAGTAGTAGTAGTAGTAGTAGT	NO	F	0	0	2.0359	291	GCAAGAAATACAATTCGGCG	CAGCATTTGTCAACATTCCAA	115	74	169	20	459	21	60.588	59.576	13.4	8.5	CTCGAAGTCTAGTCTGCTCCTGGCGTCTGCGCGAAGTCCGTGCGAGGGCAAGGAAAACGCGGAGCTTAACCCGaaaaaaaaGGTTCTTCGACGAGAAATCAGATTGAGAATTCTATCGAGTGGAAGAAATACAAATAAAGCCTGTTTATTGGAGtatataTTGAGGTTGCAAGAAATACAATTCGGCGAGATATTATTTACGTTATTTGAACCAGTAAGAGGAAACAAAGGAATGAAGTATTAAATTGTATTATCCTTTATAAGCTTATTTGCTTTACATGCTTTAAGGTACATCCCCGAACAtagtagtagtagtagCagtagtagtagtagtagtagtagtagtagtagtagtagtagtagtGTNCGTTTATTCGTNCaaaaaTATCCGTAGTTATG…
cons_gr101_2		304	61	15	c	AGT	TAGTAGTAGTAGTAGCAGTAGTAGTAGTAGTAGTAGTAGTAGTAGTAGTAGTAGTAGTAGT	NO	F	0	0	3.1175	450	TAGTCTGCTCCTGGCGTCTG	CAGCATTTGTCAACATTCCAA	274	74	10	20	459	21	61.693	59.576	6.4	8.5	CTCGAAGTCTAGTCTGCTCCTGGCGTCTGCGCGAAGTCCGTGCGAGGGCAAGGAAAACGCGGAGCTTAACCCGaaaaaaaaGGTTCTTCGACGAGAAATCAGATTGAGAATTCTATCGAGTGGAAGAAATACAAATAAAGCCTGTTTATTGGAGtatataTTGAGGTTGCAAGAAATACAATTCGGCGAGATATTATTTACGTTATTTGAACCAGTAAGAGGAAACAAAGGAATGAAGTATTAAATTGTATTATCCTTTATAAGCTTATTTGCTTTACATGCTTTAAGGTACATCCCCGAACAtagtagtagtagtagCagtagtagtagtagtagtagtagtagtagtagtagtagtagtagtGTNCGTTTATTCGTNCaaaaaTATCCGTAGTTATG…
cons_gr101_2		304	61	15	c	AGT	TAGTAGTAGTAGTAGCAGTAGTAGTAGTAGTAGTAGTAGTAGTAGTAGTAGTAGTAGTAGT	NO	F	0	0	3.5939	450	TAGTCTGCTCCTGGCGTCTG	CAGCATTTGTCAACATTCCA	274	75	10	20	459	20	61.693	58.099	6.4	8.5	CTCGAAGTCTAGTCTGCTCCTGGCGTCTGCGCGAAGTCCGTGCGAGGGCAAGGAAAACGCGGAGCTTAACCCGaaaaaaaaGGTTCTTCGACGAGAAATCAGATTGAGAATTCTATCGAGTGGAAGAAATACAAATAAAGCCTGTTTATTGGAGtatataTTGAGGTTGCAAGAAATACAATTCGGCGAGATATTATTTACGTTATTTGAACCAGTAAGAGGAAACAAAGGAATGAAGTATTAAATTGTATTATCCTTTATAAGCTTATTTGCTTTACATGCTTTAAGGTACATCCCCGAACAtagtagtagtagtagCagtagtagtagtagtagtagtagtagtagtagtagtagtagtagtGTNCGTTTATTCGTNCaaaaaTATCCGTAGTTATG…
cons_gr101_2		304	61	15	c	AGT	TAGTAGTAGTAGTAGCAGTAGTAGTAGTAGTAGTAGTAGTAGTAGTAGTAGTAGTAGTAGT	NO	F	0	0	3.7601	449	GTCTGCTCCTGGCGTCTG	CCAGCATTTGTCAACATTCC	274	76	12	18	460	20	60.736	58.976	6.4	8.1	CTCGAAGTCTAGTCTGCTCCTGGCGTCTGCGCGAAGTCCGTGCGAGGGCAAGGAAAACGCGGAGCTTAACCCGaaaaaaaaGGTTCTTCGACGAGAAATCAGATTGAGAATTCTATCGAGTGGAAGAAATACAAATAAAGCCTGTTTATTGGAGtatataTTGAGGTTGCAAGAAATACAATTCGGCGAGATATTATTTACGTTATTTGAACCAGTAAGAGGAAACAAAGGAATGAAGTATTAAATTGTATTATCCTTTATAAGCTTATTTGCTTTACATGCTTTAAGGTACATCCCCGAACAtagtagtagtagtagCagtagtagtagtagtagtagtagtagtagtagtagtagtagtagtGTNCGTTTATTCGTNCaaaaaTATCCGTAGTTATG…
cons_gr101_2		304	61	15	c	AGT	TAGTAGTAGTAGTAGCAGTAGTAGTAGTAGTAGTAGTAGTAGTAGTAGTAGTAGTAGTAGT	NO	F	0	0	3.7672	379	GGTTCTTCGACGAGAAATCAGA	CCAGCATTTGTCAACATTCC	200	76	82	22	460	20	60.743	58.976	6.7	8.1	CTCGAAGTCTAGTCTGCTCCTGGCGTCTGCGCGAAGTCCGTGCGAGGGCAAGGAAAACGCGGAGCTTAACCCGaaaaaaaaGGTTCTTCGACGAGAAATCAGATTGAGAATTCTATCGAGTGGAAGAAATACAAATAAAGCCTGTTTATTGGAGtatataTTGAGGTTGCAAGAAATACAATTCGGCGAGATATTATTTACGTTATTTGAACCAGTAAGAGGAAACAAAGGAATGAAGTATTAAATTGTATTATCCTTTATAAGCTTATTTGCTTTACATGCTTTAAGGTACATCCCCGAACAtagtagtagtagtagCagtagtagtagtagtagtagtagtagtagtagtagtagtagtagtGTNCGTTTATTCGTNCaaaaaTATCCGTAGTTATG…
cons_gr101_2		304	61	15	c	AGT	TAGTAGTAGTAGTAGCAGTAGTAGTAGTAGTAGTAGTAGTAGTAGTAGTAGTAGTAGTAGT	NO	F	0	0	3.892	380	GGTTCTTCGACGAGAAATCAGA	ACCAGCATTTGTCAACATTCC	200	76	82	22	461	21	60.743	59.851	6.7	8.1	CTCGAAGTCTAGTCTGCTCCTGGCGTCTGCGCGAAGTCCGTGCGAGGGCAAGGAAAACGCGGAGCTTAACCCGaaaaaaaaGGTTCTTCGACGAGAAATCAGATTGAGAATTCTATCGAGTGGAAGAAATACAAATAAAGCCTGTTTATTGGAGtatataTTGAGGTTGCAAGAAATACAATTCGGCGAGATATTATTTACGTTATTTGAACCAGTAAGAGGAAACAAAGGAATGAAGTATTAAATTGTATTATCCTTTATAAGCTTATTTGCTTTACATGCTTTAAGGTACATCCCCGAACAtagtagtagtagtagCagtagtagtagtagtagtagtagtagtagtagtagtagtagtagtGTNCGTTTATTCGTNCaaaaaTATCCGTAGTTATG…
cons_gr101_2		304	61	15	c	AGT	TAGTAGTAGTAGTAGCAGTAGTAGTAGTAGTAGTAGTAGTAGTAGTAGTAGTAGTAGTAGT	NO	F	0	0	3.9827	381	AAGGTTCTTCGACGAGAAATCA	CCAGCATTTGTCAACATTCC	202	76	80	22	460	20	60.242	58.976	6.9	8.1	CTCGAAGTCTAGTCTGCTCCTGGCGTCTGCGCGAAGTCCGTGCGAGGGCAAGGAAAACGCGGAGCTTAACCCGaaaaaaaaGGTTCTTCGACGAGAAATCAGATTGAGAATTCTATCGAGTGGAAGAAATACAAATAAAGCCTGTTTATTGGAGtatataTTGAGGTTGCAAGAAATACAATTCGGCGAGATATTATTTACGTTATTTGAACCAGTAAGAGGAAACAAAGGAATGAAGTATTAAATTGTATTATCCTTTATAAGCTTATTTGCTTTACATGCTTTAAGGTACATCCCCGAACAtagtagtagtagtagCagtagtagtagtagtagtagtagtagtagtagtagtagtagtagtGTNCGTTTATTCGTNCaaaaaTATCCGTAGTTATG…
cons_gr101_2		304	61	15	c	AGT	TAGTAGTAGTAGTAGCAGTAGTAGTAGTAGTAGTAGTAGTAGTAGTAGTAGTAGTAGTAGT	NO	F	0	0	4.0107	406	AAACGCGGAGCTTAACCC	CCAGCATTTGTCAACATTCC	231	76	55	18	460	20	60.214	58.976	9.4	8.1	CTCGAAGTCTAGTCTGCTCCTGGCGTCTGCGCGAAGTCCGTGCGAGGGCAAGGAAAACGCGGAGCTTAACCCGaaaaaaaaGGTTCTTCGACGAGAAATCAGATTGAGAATTCTATCGAGTGGAAGAAATACAAATAAAGCCTGTTTATTGGAGtatataTTGAGGTTGCAAGAAATACAATTCGGCGAGATATTATTTACGTTATTTGAACCAGTAAGAGGAAACAAAGGAATGAAGTATTAAATTGTATTATCCTTTATAAGCTTATTTGCTTTACATGCTTTAAGGTACATCCCCGAACAtagtagtagtagtagCagtagtagtagtagtagtagtagtagtagtagtagtagtagtagtGTNCGTTTATTCGTNCaaaaaTATCCGTAGTTATG…
cons_gr101_2		304	61	15	c	AGT	TAGTAGTAGTAGTAGCAGTAGTAGTAGTAGTAGTAGTAGTAGTAGTAGTAGTAGTAGTAGT	NO	F	0	0	4.1355	407	AAACGCGGAGCTTAACCC	ACCAGCATTTGTCAACATTCC	231	76	55	18	461	21	60.214	59.851	9.4	8.1	CTCGAAGTCTAGTCTGCTCCTGGCGTCTGCGCGAAGTCCGTGCGAGGGCAAGGAAAACGCGGAGCTTAACCCGaaaaaaaaGGTTCTTCGACGAGAAATCAGATTGAGAATTCTATCGAGTGGAAGAAATACAAATAAAGCCTGTTTATTGGAGtatataTTGAGGTTGCAAGAAATACAATTCGGCGAGATATTATTTACGTTATTTGAACCAGTAAGAGGAAACAAAGGAATGAAGTATTAAATTGTATTATCCTTTATAAGCTTATTTGCTTTACATGCTTTAAGGTACATCCCCGAACAtagtagtagtagtagCagtagtagtagtagtagtagtagtagtagtagtagtagtagtagtGTNCGTTTATTCGTNCaaaaaTATCCGTAGTTATG…
cons_gr101_2		304	61	15	c	AGT	TAGTAGTAGTAGTAGCAGTAGTAGTAGTAGTAGTAGTAGTAGTAGTAGTAGTAGTAGTAGT	NO	F	0	0	4.2706	402	GCGGAGCTTAACCCGAAA	CCAGCATTTGTCAACATTCC	227	76	59	18	460	20	61.246	58.976	9	8.1	CTCGAAGTCTAGTCTGCTCCTGGCGTCTGCGCGAAGTCCGTGCGAGGGCAAGGAAAACGCGGAGCTTAACCCGaaaaaaaaGGTTCTTCGACGAGAAATCAGATTGAGAATTCTATCGAGTGGAAGAAATACAAATAAAGCCTGTTTATTGGAGtatataTTGAGGTTGCAAGAAATACAATTCGGCGAGATATTATTTACGTTATTTGAACCAGTAAGAGGAAACAAAGGAATGAAGTATTAAATTGTATTATCCTTTATAAGCTTATTTGCTTTACATGCTTTAAGGTACATCCCCGAACAtagtagtagtagtagCagtagtagtagtagtagtagtagtagtagtagtagtagtagtagtGTNCGTTTATTCGTNCaaaaaTATCCGTAGTTATG…
cons_gr101_2		304	61	15	c	AGT	TAGTAGTAGTAGTAGCAGTAGTAGTAGTAGTAGTAGTAGTAGTAGTAGTAGTAGTAGTAGT	NO	F	0	0	4.7683	289	AGAAATACAATTCGGCGAGA	CCAGCATTTGTCAACATTCC	112	76	172	20	460	20	57.456	58.976	8.4	8.1	CTCGAAGTCTAGTCTGCTCCTGGCGTCTGCGCGAAGTCCGTGCGAGGGCAAGGAAAACGCGGAGCTTAACCCGaaaaaaaaGGTTCTTCGACGAGAAATCAGATTGAGAATTCTATCGAGTGGAAGAAATACAAATAAAGCCTGTTTATTGGAGtatataTTGAGGTTGCAAGAAATACAATTCGGCGAGATATTATTTACGTTATTTGAACCAGTAAGAGGAAACAAAGGAATGAAGTATTAAATTGTATTATCCTTTATAAGCTTATTTGCTTTACATGCTTTAAGGTACATCCCCGAACAtagtagtagtagtagCagtagtagtagtagtagtagtagtagtagtagtagtagtagtagtGTNCGTTTATTCGTNCaaaaaTATCCGTAGTTATG…
cons_gr101_2		304	61	15	c	AGT	TAGTAGTAGTAGTAGCAGTAGTAGTAGTAGTAGTAGTAGTAGTAGTAGTAGTAGTAGTAGT	NO	F	0	0	4.7808	289	AAGAAATACAATTCGGCGAGA	CAGCATTTGTCAACATTCCAA	112	74	171	21	459	21	58.844	59.576	8.4	8.5	CTCGAAGTCTAGTCTGCTCCTGGCGTCTGCGCGAAGTCCGTGCGAGGGCAAGGAAAACGCGGAGCTTAACCCGaaaaaaaaGGTTCTTCGACGAGAAATCAGATTGAGAATTCTATCGAGTGGAAGAAATACAAATAAAGCCTGTTTATTGGAGtatataTTGAGGTTGCAAGAAATACAATTCGGCGAGATATTATTTACGTTATTTGAACCAGTAAGAGGAAACAAAGGAATGAAGTATTAAATTGTATTATCCTTTATAAGCTTATTTGCTTTACATGCTTTAAGGTACATCCCCGAACAtagtagtagtagtagCagtagtagtagtagtagtagtagtagtagtagtagtagtagtagtGTNCGTTTATTCGTNCaaaaaTATCCGTAGTTATG…
cons_gr101_2		304	61	15	c	AGT	TAGTAGTAGTAGTAGCAGTAGTAGTAGTAGTAGTAGTAGTAGTAGTAGTAGTAGTAGTAGT	NO	F	0	0	5.1684	288	AGAAATACAATTCGGCGAGA	CAGCATTTGTCAACATTCCAA	112	74	172	20	459	21	57.456	59.576	8.4	8.5	CTCGAAGTCTAGTCTGCTCCTGGCGTCTGCGCGAAGTCCGTGCGAGGGCAAGGAAAACGCGGAGCTTAACCCGaaaaaaaaGGTTCTTCGACGAGAAATCAGATTGAGAATTCTATCGAGTGGAAGAAATACAAATAAAGCCTGTTTATTGGAGtatataTTGAGGTTGCAAGAAATACAATTCGGCGAGATATTATTTACGTTATTTGAACCAGTAAGAGGAAACAAAGGAATGAAGTATTAAATTGTATTATCCTTTATAAGCTTATTTGCTTTACATGCTTTAAGGTACATCCCCGAACAtagtagtagtagtagCagtagtagtagtagtagtagtagtagtagtagtagtagtagtagtGTNCGTTTATTCGTNCaaaaaTATCCGTAGTTATG…
cons_gr101_2		304	61	15	c	AGT	TAGTAGTAGTAGTAGCAGTAGTAGTAGTAGTAGTAGTAGTAGTAGTAGTAGTAGTAGTAGT	NO	F	0	0	7.6496	187	TTTACATGCTTTAAGGTACATCCC	CCAGCATTTGTCAACATTCC	6	76	274	24	460	20	58.575	58.976	9.3	8.1	CTCGAAGTCTAGTCTGCTCCTGGCGTCTGCGCGAAGTCCGTGCGAGGGCAAGGAAAACGCGGAGCTTAACCCGaaaaaaaaGGTTCTTCGACGAGAAATCAGATTGAGAATTCTATCGAGTGGAAGAAATACAAATAAAGCCTGTTTATTGGAGtatataTTGAGGTTGCAAGAAATACAATTCGGCGAGATATTATTTACGTTATTTGAACCAGTAAGAGGAAACAAAGGAATGAAGTATTAAATTGTATTATCCTTTATAAGCTTATTTGCTTTACATGCTTTAAGGTACATCCCCGAACAtagtagtagtagtagCagtagtagtagtagtagtagtagtagtagtagtagtagtagtagtGTNCGTTTATTCGTNCaaaaaTATCCGTAGTTATG…
cons_gr101_2		304	61	15	c	AGT	TAGTAGTAGTAGTAGCAGTAGTAGTAGTAGTAGTAGTAGTAGTAGTAGTAGTAGTAGTAGT	NO	F	0	0	7.6923	189	GCTTTACATGCTTTAAGGTACATCC	CCAGCATTTGTCAACATTCC	7	76	272	25	460	20	59.532	58.976	8.1	8.1	CTCGAAGTCTAGTCTGCTCCTGGCGTCTGCGCGAAGTCCGTGCGAGGGCAAGGAAAACGCGGAGCTTAACCCGaaaaaaaaGGTTCTTCGACGAGAAATCAGATTGAGAATTCTATCGAGTGGAAGAAATACAAATAAAGCCTGTTTATTGGAGtatataTTGAGGTTGCAAGAAATACAATTCGGCGAGATATTATTTACGTTATTTGAACCAGTAAGAGGAAACAAAGGAATGAAGTATTAAATTGTATTATCCTTTATAAGCTTATTTGCTTTACATGCTTTAAGGTACATCCCCGAACAtagtagtagtagtagCagtagtagtagtagtagtagtagtagtagtagtagtagtagtagtGTNCGTTTATTCGTNCaaaaaTATCCGTAGTTATG…
cons_gr101_2		304	61	15	c	AGT	TAGTAGTAGTAGTAGCAGTAGTAGTAGTAGTAGTAGTAGTAGTAGTAGTAGTAGTAGTAGT	NO	F	0	0	7.7744	188	TTTACATGCTTTAAGGTACATCCC	ACCAGCATTTGTCAACATTCC	6	76	274	24	461	21	58.575	59.851	9.3	8.1	CTCGAAGTCTAGTCTGCTCCTGGCGTCTGCGCGAAGTCCGTGCGAGGGCAAGGAAAACGCGGAGCTTAACCCGaaaaaaaaGGTTCTTCGACGAGAAATCAGATTGAGAATTCTATCGAGTGGAAGAAATACAAATAAAGCCTGTTTATTGGAGtatataTTGAGGTTGCAAGAAATACAATTCGGCGAGATATTATTTACGTTATTTGAACCAGTAAGAGGAAACAAAGGAATGAAGTATTAAATTGTATTATCCTTTATAAGCTTATTTGCTTTACATGCTTTAAGGTACATCCCCGAACAtagtagtagtagtagCagtagtagtagtagtagtagtagtagtagtagtagtagtagtagtGTNCGTTTATTCGTNCaaaaaTATCCGTAGTTATG…
cons_gr101_2		304	61	15	c	AGT	TAGTAGTAGTAGTAGCAGTAGTAGTAGTAGTAGTAGTAGTAGTAGTAGTAGTAGTAGTAGT	NO	F	0	0	7.817	190	GCTTTACATGCTTTAAGGTACATCC	ACCAGCATTTGTCAACATTCC	7	76	272	25	461	21	59.532	59.851	8.1	8.1	CTCGAAGTCTAGTCTGCTCCTGGCGTCTGCGCGAAGTCCGTGCGAGGGCAAGGAAAACGCGGAGCTTAACCCGaaaaaaaaGGTTCTTCGACGAGAAATCAGATTGAGAATTCTATCGAGTGGAAGAAATACAAATAAAGCCTGTTTATTGGAGtatataTTGAGGTTGCAAGAAATACAATTCGGCGAGATATTATTTACGTTATTTGAACCAGTAAGAGGAAACAAAGGAATGAAGTATTAAATTGTATTATCCTTTATAAGCTTATTTGCTTTACATGCTTTAAGGTACATCCCCGAACAtagtagtagtagtagCagtagtagtagtagtagtagtagtagtagtagtagtagtagtagtGTNCGTTTATTCGTNCaaaaaTATCCGTAGTTATG…
cons_gr101_2		304	61	15	c	AGT	TAGTAGTAGTAGTAGCAGTAGTAGTAGTAGTAGTAGTAGTAGTAGTAGTAGTAGTAGTAGT	NO	F	0	0	8.059	191	TTGCTTTACATGCTTTAAGGTACA	CCAGCATTTGTCAACATTCC	10	76	270	24	460	20	58.165	58.976	5.4	8.1	CTCGAAGTCTAGTCTGCTCCTGGCGTCTGCGCGAAGTCCGTGCGAGGGCAAGGAAAACGCGGAGCTTAACCCGaaaaaaaaGGTTCTTCGACGAGAAATCAGATTGAGAATTCTATCGAGTGGAAGAAATACAAATAAAGCCTGTTTATTGGAGtatataTTGAGGTTGCAAGAAATACAATTCGGCGAGATATTATTTACGTTATTTGAACCAGTAAGAGGAAACAAAGGAATGAAGTATTAAATTGTATTATCCTTTATAAGCTTATTTGCTTTACATGCTTTAAGGTACATCCCCGAACAtagtagtagtagtagCagtagtagtagtagtagtagtagtagtagtagtagtagtagtagtGTNCGTTTATTCGTNCaaaaaTATCCGTAGTTATG…
cons_gr101_2		304	61	15	c	AGT	TAGTAGTAGTAGTAGCAGTAGTAGTAGTAGTAGTAGTAGTAGTAGTAGTAGTAGTAGTAGT	NO	F	0	0	8.1838	192	TTGCTTTACATGCTTTAAGGTACA	ACCAGCATTTGTCAACATTCC	10	76	270	24	461	21	58.165	59.851	5.4	8.1	CTCGAAGTCTAGTCTGCTCCTGGCGTCTGCGCGAAGTCCGTGCGAGGGCAAGGAAAACGCGGAGCTTAACCCGaaaaaaaaGGTTCTTCGACGAGAAATCAGATTGAGAATTCTATCGAGTGGAAGAAATACAAATAAAGCCTGTTTATTGGAGtatataTTGAGGTTGCAAGAAATACAATTCGGCGAGATATTATTTACGTTATTTGAACCAGTAAGAGGAAACAAAGGAATGAAGTATTAAATTGTATTATCCTTTATAAGCTTATTTGCTTTACATGCTTTAAGGTACATCCCCGAACAtagtagtagtagtagCagtagtagtagtagtagtagtagtagtagtagtagtagtagtagtGTNCGTTTATTCGTNCaaaaaTATCCGTAGTTATG…
GHE39MJ01CTYGO		194	56	14	p	AGGC	GTCCGTCCGTCCGTCCGTCCGTCCGTCCGTCCGTCCGTCCGTCCGTCCGTCCGTCC	NO	B	1	1	3.036	248	TCGCTGCTACTGTTATTGCG	CGATATGGATCCAGGCCC	151	3	23	20	270	18	60.177	61.213	10.5	12.4	GGGGCAGAGCAGGCCCAGGCCCTCGCTGCTACTGTTATTGCGTACGCACCGCGCACAGCACACCGCATTGCATGGCAAGAGCTCAGCCCACTCCGCGCAGCCCGGCCGgcaagagcaagagcaagaACCGACGAAACCTCGGCGGGCCGCGgccgccgcccgtccgtccgtcTGGCGGCCGCGGTGCGTGTCTgtccgtccgtccgtccgtccgtccgtccgtccgtccgtccgtccgtccgtccgtccGAGGGGCCTGGATCCATATCGCCCCGCGcccccGCGCCCCTCCAGGGAGCCCGTGTTCCTGCTGCAGTCCTGCTCAGAGTCATCCTGCTCGCCCTCGCCAACCTCAGCCAGGATGGCGTCGAGGCTgtcgtcgtcGCGCGAGTCCGAggg…
GHE39MJ01CTYGO		194	56	14	p	AGGC	GTCCGTCCGTCCGTCCGTCCGTCCGTCCGTCCGTCCGTCCGTCCGTCCGTCCGTCC	NO	B	0	0	3.193	250	TCGCTGCTACTGTTATTGCG	GGCGATATGGATCCAGGC	151	5	23	20	272	18	60.177	61.37	10.5	9.7	GGGGCAGAGCAGGCCCAGGCCCTCGCTGCTACTGTTATTGCGTACGCACCGCGCACAGCACACCGCATTGCATGGCAAGAGCTCAGCCCACTCCGCGCAGCCCGGCCGgcaagagcaagagcaagaACCGACGAAACCTCGGCGGGCCGCGgccgccgcccgtccgtccgtcTGGCGGCCGCGGTGCGTGTCTgtccgtccgtccgtccgtccgtccgtccgtccgtccgtccgtccgtccgtccgtccGAGGGGCCTGGATCCATATCGCCCCGCGcccccGCGCCCCTCCAGGGAGCCCGTGTTCCTGCTGCAGTCCTGCTCAGAGTCATCCTGCTCGCCCTCGCCAACCTCAGCCAGGATGGCGTCGAGGCTgtcgtcgtcGCGCGAGTCCGAggg…
GHE39MJ01CTYGO		194	56	14	p	AGGC	GTCCGTCCGTCCGTCCGTCCGTCCGTCCGTCCGTCCGTCCGTCCGTCCGTCCGTCC	NO	B	0	0	3.5005	204	ATTGCATGGCAAGAGCTCAG	CGATATGGATCCAGGCCC	107	3	67	20	270	18	61.488	61.213	6.7	12.4	GGGGCAGAGCAGGCCCAGGCCCTCGCTGCTACTGTTATTGCGTACGCACCGCGCACAGCACACCGCATTGCATGGCAAGAGCTCAGCCCACTCCGCGCAGCCCGGCCGgcaagagcaagagcaagaACCGACGAAACCTCGGCGGGCCGCGgccgccgcccgtccgtccgtcTGGCGGCCGCGGTGCGTGTCTgtccgtccgtccgtccgtccgtccgtccgtccgtccgtccgtccgtccgtccgtccGAGGGGCCTGGATCCATATCGCCCCGCGcccccGCGCCCCTCCAGGGAGCCCGTGTTCCTGCTGCAGTCCTGCTCAGAGTCATCCTGCTCGCCCTCGCCAACCTCAGCCAGGATGGCGTCGAGGCTgtcgtcgtcGCGCGAGTCCGAggg…
GHE39MJ01CTYGO		194	56	14	p	AGGC	GTCCGTCCGTCCGTCCGTCCGTCCGTCCGTCCGTCCGTCCGTCCGTCCGTCCGTCC	NO	B	0	0	3.6575	206	ATTGCATGGCAAGAGCTCAG	GGCGATATGGATCCAGGC	107	5	67	20	272	18	61.488	61.37	6.7	9.7	GGGGCAGAGCAGGCCCAGGCCCTCGCTGCTACTGTTATTGCGTACGCACCGCGCACAGCACACCGCATTGCATGGCAAGAGCTCAGCCCACTCCGCGCAGCCCGGCCGgcaagagcaagagcaagaACCGACGAAACCTCGGCGGGCCGCGgccgccgcccgtccgtccgtcTGGCGGCCGCGGTGCGTGTCTgtccgtccgtccgtccgtccgtccgtccgtccgtccgtccgtccgtccgtccgtccGAGGGGCCTGGATCCATATCGCCCCGCGcccccGCGCCCCTCCAGGGAGCCCGTGTTCCTGCTGCAGTCCTGCTCAGAGTCATCCTGCTCGCCCTCGCCAACCTCAGCCAGGATGGCGTCGAGGCTgtcgtcgtcGCGCGAGTCCGAggg…
GHE39MJ01CTYGO		194	56	14	p	AGGC	GTCCGTCCGTCCGTCCGTCCGTCCGTCCGTCCGTCCGTCCGTCCGTCCGTCCGTCC	NO	B	0	0	3.7091	252	GCCCTCGCTGCTACTGTTAT	CGATATGGATCCAGGCCC	155	3	19	20	270	18	59.504	61.213	5.6	12.4	GGGGCAGAGCAGGCCCAGGCCCTCGCTGCTACTGTTATTGCGTACGCACCGCGCACAGCACACCGCATTGCATGGCAAGAGCTCAGCCCACTCCGCGCAGCCCGGCCGgcaagagcaagagcaagaACCGACGAAACCTCGGCGGGCCGCGgccgccgcccgtccgtccgtcTGGCGGCCGCGGTGCGTGTCTgtccgtccgtccgtccgtccgtccgtccgtccgtccgtccgtccgtccgtccgtccGAGGGGCCTGGATCCATATCGCCCCGCGcccccGCGCCCCTCCAGGGAGCCCGTGTTCCTGCTGCAGTCCTGCTCAGAGTCATCCTGCTCGCCCTCGCCAACCTCAGCCAGGATGGCGTCGAGGCTgtcgtcgtcGCGCGAGTCCGAggg…
GHE39MJ01CTYGO		194	56	14	p	AGGC	GTCCGTCCGTCCGTCCGTCCGTCCGTCCGTCCGTCCGTCCGTCCGTCCGTCCGTCC	NO	B	0	0	4.1214	195	CAAGAGCTCAGCCCACTCC	CGATATGGATCCAGGCCC	99	3	76	19	270	18	61.109	61.213	7.6	12.4	GGGGCAGAGCAGGCCCAGGCCCTCGCTGCTACTGTTATTGCGTACGCACCGCGCACAGCACACCGCATTGCATGGCAAGAGCTCAGCCCACTCCGCGCAGCCCGGCCGgcaagagcaagagcaagaACCGACGAAACCTCGGCGGGCCGCGgccgccgcccgtccgtccgtcTGGCGGCCGCGGTGCGTGTCTgtccgtccgtccgtccgtccgtccgtccgtccgtccgtccgtccgtccgtccgtccGAGGGGCCTGGATCCATATCGCCCCGCGcccccGCGCCCCTCCAGGGAGCCCGTGTTCCTGCTGCAGTCCTGCTCAGAGTCATCCTGCTCGCCCTCGCCAACCTCAGCCAGGATGGCGTCGAGGCTgtcgtcgtcGCGCGAGTCCGAggg…
GHE39MJ01CTYGO		194	56	14	p	AGGC	GTCCGTCCGTCCGTCCGTCCGTCCGTCCGTCCGTCCGTCCGTCCGTCCGTCCGTCC	NO	C	0	0	2.8092	163	GGCAAGAGCAAGAGCAAGAA	CGATATGGATCCAGGCCC	66	3	108	20	270	18	60.796	61.213	7	12.4	GGGGCAGAGCAGGCCCAGGCCCTCGCTGCTACTGTTATTGCGTACGCACCGCGCACAGCACACCGCATTGCATGGCAAGAGCTCAGCCCACTCCGCGCAGCCCGGCCGgcaagagcaagagcaagaACCGACGAAACCTCGGCGGGCCGCGgccgccgcccgtccgtccgtcTGGCGGCCGCGGTGCGTGTCTgtccgtccgtccgtccgtccgtccgtccgtccgtccgtccgtccgtccgtccgtccGAGGGGCCTGGATCCATATCGCCCCGCGcccccGCGCCCCTCCAGGGAGCCCGTGTTCCTGCTGCAGTCCTGCTCAGAGTCATCCTGCTCGCCCTCGCCAACCTCAGCCAGGATGGCGTCGAGGCTgtcgtcgtcGCGCGAGTCCGAggg…
GHE39MJ01CTYGO		194	56	14	p	AGGC	GTCCGTCCGTCCGTCCGTCCGTCCGTCCGTCCGTCCGTCCGTCCGTCCGTCCGTCC	NO	C	0	0	2.936	159	AGAGCAAGAGCAAGAACCGA	CGATATGGATCCAGGCCC	62	3	112	20	270	18	60.277	61.213	9.6	12.4	GGGGCAGAGCAGGCCCAGGCCCTCGCTGCTACTGTTATTGCGTACGCACCGCGCACAGCACACCGCATTGCATGGCAAGAGCTCAGCCCACTCCGCGCAGCCCGGCCGgcaagagcaagagcaagaACCGACGAAACCTCGGCGGGCCGCGgccgccgcccgtccgtccgtcTGGCGGCCGCGGTGCGTGTCTgtccgtccgtccgtccgtccgtccgtccgtccgtccgtccgtccgtccgtccgtccGAGGGGCCTGGATCCATATCGCCCCGCGcccccGCGCCCCTCCAGGGAGCCCGTGTTCCTGCTGCAGTCCTGCTCAGAGTCATCCTGCTCGCCCTCGCCAACCTCAGCCAGGATGGCGTCGAGGCTgtcgtcgtcGCGCGAGTCCGAggg…
GHE39MJ01CTYGO		194	56	14	p	AGGC	GTCCGTCCGTCCGTCCGTCCGTCCGTCCGTCCGTCCGTCCGTCCGTCCGTCCGTCC	NO	C	0	0	2.9662	165	GGCAAGAGCAAGAGCAAGAA	GGCGATATGGATCCAGGC	66	5	108	20	272	18	60.796	61.37	7	9.7	GGGGCAGAGCAGGCCCAGGCCCTCGCTGCTACTGTTATTGCGTACGCACCGCGCACAGCACACCGCATTGCATGGCAAGAGCTCAGCCCACTCCGCGCAGCCCGGCCGgcaagagcaagagcaagaACCGACGAAACCTCGGCGGGCCGCGgccgccgcccgtccgtccgtcTGGCGGCCGCGGTGCGTGTCTgtccgtccgtccgtccgtccgtccgtccgtccgtccgtccgtccgtccgtccgtccGAGGGGCCTGGATCCATATCGCCCCGCGcccccGCGCCCCTCCAGGGAGCCCGTGTTCCTGCTGCAGTCCTGCTCAGAGTCATCCTGCTCGCCCTCGCCAACCTCAGCCAGGATGGCGTCGAGGCTgtcgtcgtcGCGCGAGTCCGAggg…
GHE39MJ01CTYGO	SACT_49_Does not amplify well across species	194	56	14	p	AGGC	GTCCGTCCGTCCGTCCGTCCGTCCGTCCGTCCGTCCGTCCGTCCGTCCGTCCGTCC	NO	F	0	0	0.7216	230	GGCAAGAACCGACGAAACCTC	GCAGGATGACTCTGAGCAGG	66	68	108	20	337	20	60.796	61.125	7	9.7	GGGGCAGAGCAGGCCCAGGCCCTCGCTGCTACTGTTATTGCGTACGCACCGCGCACAGCACACCGCATTGCATGGCAAGAGCTCAGCCCACTCCGCGCAGCCCGGCCGgcaagagcaagagcaagaACCGACGAAACCTCGGCGGGCCGCGgccgccgcccgtccgtccgtcTGGCGGCCGCGGTGCGTGTCTgtccgtccgtccgtccgtccgtccgtccgtccgtccgtccgtccgtccgtccgtccGAGGGGCCTGGATCCATATCGCCCCGCGcccccGCGCCCCTCCAGGGAGCCCGTGTTCCTGCTGCAGTCCTGCTCAGAGTCATCCTGCTCGCCCTCGCCAACCTCAGCCAGGATGGCGTCGAGGCTgtcgtcgtcGCGCGAGTCCGAggg…
GHE39MJ01CTYGO		194	56	14	p	AGGC	GTCCGTCCGTCCGTCCGTCCGTCCGTCCGTCCGTCCGTCCGTCCGTCCGTCCGTCC	NO	F	0	0	0.8484	226	AGAGCAAGAGCAAGAACCGA	GCAGGATGACTCTGAGCAGG	62	68	112	20	337	20	60.277	61.125	9.6	9.7	GGGGCAGAGCAGGCCCAGGCCCTCGCTGCTACTGTTATTGCGTACGCACCGCGCACAGCACACCGCATTGCATGGCAAGAGCTCAGCCCACTCCGCGCAGCCCGGCCGgcaagagcaagagcaagaACCGACGAAACCTCGGCGGGCCGCGgccgccgcccgtccgtccgtcTGGCGGCCGCGGTGCGTGTCTgtccgtccgtccgtccgtccgtccgtccgtccgtccgtccgtccgtccgtccgtccGAGGGGCCTGGATCCATATCGCCCCGCGcccccGCGCCCCTCCAGGGAGCCCGTGTTCCTGCTGCAGTCCTGCTCAGAGTCATCCTGCTCGCCCTCGCCAACCTCAGCCAGGATGGCGTCGAGGCTgtcgtcgtcGCGCGAGTCCGAggg…
GHE39MJ01CTYGO		194	56	14	p	AGGC	GTCCGTCCGTCCGTCCGTCCGTCCGTCCGTCCGTCCGTCCGTCCGTCCGTCCGTCC	NO	F	0	0	0.8679	233	GGCAAGAGCAAGAGCAAGAA	CGAGCAGGATGACTCTGAGC	66	71	108	20	340	20	60.796	61.272	7	8.2	GGGGCAGAGCAGGCCCAGGCCCTCGCTGCTACTGTTATTGCGTACGCACCGCGCACAGCACACCGCATTGCATGGCAAGAGCTCAGCCCACTCCGCGCAGCCCGGCCGgcaagagcaagagcaagaACCGACGAAACCTCGGCGGGCCGCGgccgccgcccgtccgtccgtcTGGCGGCCGCGGTGCGTGTCTgtccgtccgtccgtccgtccgtccgtccgtccgtccgtccgtccgtccgtccgtccGAGGGGCCTGGATCCATATCGCCCCGCGcccccGCGCCCCTCCAGGGAGCCCGTGTTCCTGCTGCAGTCCTGCTCAGAGTCATCCTGCTCGCCCTCGCCAACCTCAGCCAGGATGGCGTCGAGGCTgtcgtcgtcGCGCGAGTCCGAggg…
GHE39MJ01CTYGO		194	56	14	p	AGGC	GTCCGTCCGTCCGTCCGTCCGTCCGTCCGTCCGTCCGTCCGTCCGTCCGTCCGTCC	NO	F	0	0	0.9484	315	TCGCTGCTACTGTTATTGCG	GCAGGATGACTCTGAGCAGG	151	68	23	20	337	20	60.177	61.125	10.5	9.7	GGGGCAGAGCAGGCCCAGGCCCTCGCTGCTACTGTTATTGCGTACGCACCGCGCACAGCACACCGCATTGCATGGCAAGAGCTCAGCCCACTCCGCGCAGCCCGGCCGgcaagagcaagagcaagaACCGACGAAACCTCGGCGGGCCGCGgccgccgcccgtccgtccgtcTGGCGGCCGCGGTGCGTGTCTgtccgtccgtccgtccgtccgtccgtccgtccgtccgtccgtccgtccgtccgtccGAGGGGCCTGGATCCATATCGCCCCGCGcccccGCGCCCCTCCAGGGAGCCCGTGTTCCTGCTGCAGTCCTGCTCAGAGTCATCCTGCTCGCCCTCGCCAACCTCAGCCAGGATGGCGTCGAGGCTgtcgtcgtcGCGCGAGTCCGAggg…
GHE39MJ01CTYGO		194	56	14	p	AGGC	GTCCGTCCGTCCGTCCGTCCGTCCGTCCGTCCGTCCGTCCGTCCGTCCGTCCGTCC	NO	F	0	0	1.0947	318	TCGCTGCTACTGTTATTGCG	CGAGCAGGATGACTCTGAGC	151	71	23	20	340	20	60.177	61.272	10.5	8.2	GGGGCAGAGCAGGCCCAGGCCCTCGCTGCTACTGTTATTGCGTACGCACCGCGCACAGCACACCGCATTGCATGGCAAGAGCTCAGCCCACTCCGCGCAGCCCGGCCGgcaagagcaagagcaagaACCGACGAAACCTCGGCGGGCCGCGgccgccgcccgtccgtccgtcTGGCGGCCGCGGTGCGTGTCTgtccgtccgtccgtccgtccgtccgtccgtccgtccgtccgtccgtccgtccgtccGAGGGGCCTGGATCCATATCGCCCCGCGcccccGCGCCCCTCCAGGGAGCCCGTGTTCCTGCTGCAGTCCTGCTCAGAGTCATCCTGCTCGCCCTCGCCAACCTCAGCCAGGATGGCGTCGAGGCTgtcgtcgtcGCGCGAGTCCGAggg…
GHE39MJ01CTYGO		194	56	14	p	AGGC	GTCCGTCCGTCCGTCCGTCCGTCCGTCCGTCCGTCCGTCCGTCCGTCCGTCCGTCC	NO	F	0	0	1.4129	271	ATTGCATGGCAAGAGCTCAG	GCAGGATGACTCTGAGCAGG	107	68	67	20	337	20	61.488	61.125	6.7	9.7	GGGGCAGAGCAGGCCCAGGCCCTCGCTGCTACTGTTATTGCGTACGCACCGCGCACAGCACACCGCATTGCATGGCAAGAGCTCAGCCCACTCCGCGCAGCCCGGCCGgcaagagcaagagcaagaACCGACGAAACCTCGGCGGGCCGCGgccgccgcccgtccgtccgtcTGGCGGCCGCGGTGCGTGTCTgtccgtccgtccgtccgtccgtccgtccgtccgtccgtccgtccgtccgtccgtccGAGGGGCCTGGATCCATATCGCCCCGCGcccccGCGCCCCTCCAGGGAGCCCGTGTTCCTGCTGCAGTCCTGCTCAGAGTCATCCTGCTCGCCCTCGCCAACCTCAGCCAGGATGGCGTCGAGGCTgtcgtcgtcGCGCGAGTCCGAggg…
GHE39MJ01CTYGO		194	56	14	p	AGGC	GTCCGTCCGTCCGTCCGTCCGTCCGTCCGTCCGTCCGTCCGTCCGTCCGTCCGTCC	NO	F	0	0	1.6989	319	GCCCTCGCTGCTACTGTTATT	GCAGGATGACTCTGAGCAGG	154	68	19	21	337	20	60.774	61.125	6.2	9.7	GGGGCAGAGCAGGCCCAGGCCCTCGCTGCTACTGTTATTGCGTACGCACCGCGCACAGCACACCGCATTGCATGGCAAGAGCTCAGCCCACTCCGCGCAGCCCGGCCGgcaagagcaagagcaagaACCGACGAAACCTCGGCGGGCCGCGgccgccgcccgtccgtccgtcTGGCGGCCGCGGTGCGTGTCTgtccgtccgtccgtccgtccgtccgtccgtccgtccgtccgtccgtccgtccgtccGAGGGGCCTGGATCCATATCGCCCCGCGcccccGCGCCCCTCCAGGGAGCCCGTGTTCCTGCTGCAGTCCTGCTCAGAGTCATCCTGCTCGCCCTCGCCAACCTCAGCCAGGATGGCGTCGAGGCTgtcgtcgtcGCGCGAGTCCGAggg…
GHE39MJ01CTYGO		194	56	14	p	AGGC	GTCCGTCCGTCCGTCCGTCCGTCCGTCCGTCCGTCCGTCCGTCCGTCCGTCCGTCC	NO	F	0	0	2.0337	262	CAAGAGCTCAGCCCACTCC	GCAGGATGACTCTGAGCAGG	99	68	76	19	337	20	61.109	61.125	7.6	9.7	GGGGCAGAGCAGGCCCAGGCCCTCGCTGCTACTGTTATTGCGTACGCACCGCGCACAGCACACCGCATTGCATGGCAAGAGCTCAGCCCACTCCGCGCAGCCCGGCCGgcaagagcaagagcaagaACCGACGAAACCTCGGCGGGCCGCGgccgccgcccgtccgtccgtcTGGCGGCCGCGGTGCGTGTCTgtccgtccgtccgtccgtccgtccgtccgtccgtccgtccgtccgtccgtccgtccGAGGGGCCTGGATCCATATCGCCCCGCGcccccGCGCCCCTCCAGGGAGCCCGTGTTCCTGCTGCAGTCCTGCTCAGAGTCATCCTGCTCGCCCTCGCCAACCTCAGCCAGGATGGCGTCGAGGCTgtcgtcgtcGCGCGAGTCCGAggg…
GHE39MJ01CTYGO		194	56	14	p	AGGC	GTCCGTCCGTCCGTCCGTCCGTCCGTCCGTCCGTCCGTCCGTCCGTCCGTCCGTCC	NO	F	0	0	2.1929	263	GCAAGAGCTCAGCCCACTC	GCAGGATGACTCTGAGCAGG	100	68	75	19	337	20	61.268	61.125	6.4	9.7	GGGGCAGAGCAGGCCCAGGCCCTCGCTGCTACTGTTATTGCGTACGCACCGCGCACAGCACACCGCATTGCATGGCAAGAGCTCAGCCCACTCCGCGCAGCCCGGCCGgcaagagcaagagcaagaACCGACGAAACCTCGGCGGGCCGCGgccgccgcccgtccgtccgtcTGGCGGCCGCGGTGCGTGTCTgtccgtccgtccgtccgtccgtccgtccgtccgtccgtccgtccgtccgtccgtccGAGGGGCCTGGATCCATATCGCCCCGCGcccccGCGCCCCTCCAGGGAGCCCGTGTTCCTGCTGCAGTCCTGCTCAGAGTCATCCTGCTCGCCCTCGCCAACCTCAGCCAGGATGGCGTCGAGGCTgtcgtcgtcGCGCGAGTCCGAggg…
GHE39MJ01CTYGO		194	56	14	p	AGGC	GTCCGTCCGTCCGTCCGTCCGTCCGTCCGTCCGTCCGTCCGTCCGTCCGTCCGTCC	NO	F	0	0	2.4362	362	TCGCTGCTACTGTTATTGCG	GACGACGACAGCCTCGAC	151	117	23	20	384	18	60.177	60.587	10.5	8.1	GGGGCAGAGCAGGCCCAGGCCCTCGCTGCTACTGTTATTGCGTACGCACCGCGCACAGCACACCGCATTGCATGGCAAGAGCTCAGCCCACTCCGCGCAGCCCGGCCGgcaagagcaagagcaagaACCGACGAAACCTCGGCGGGCCGCGgccgccgcccgtccgtccgtcTGGCGGCCGCGGTGCGTGTCTgtccgtccgtccgtccgtccgtccgtccgtccgtccgtccgtccgtccgtccgtccGAGGGGCCTGGATCCATATCGCCCCGCGcccccGCGCCCCTCCAGGGAGCCCGTGTTCCTGCTGCAGTCCTGCTCAGAGTCATCCTGCTCGCCCTCGCCAACCTCAGCCAGGATGGCGTCGAGGCTgtcgtcgtcGCGCGAGTCCGAggg…
GHE39MJ01CTYGO		194	56	14	p	AGGC	GTCCGTCCGTCCGTCCGTCCGTCCGTCCGTCCGTCCGTCCGTCCGTCCGTCCGTCC	NO	F	0	0	2.8266	342	TCGCTGCTACTGTTATTGCG	CATCCTGGCTGAGGTTGG	151	97	23	20	364	18	60.177	60.197	10.5	8.2	GGGGCAGAGCAGGCCCAGGCCCTCGCTGCTACTGTTATTGCGTACGCACCGCGCACAGCACACCGCATTGCATGGCAAGAGCTCAGCCCACTCCGCGCAGCCCGGCCGgcaagagcaagagcaagaACCGACGAAACCTCGGCGGGCCGCGgccgccgcccgtccgtccgtcTGGCGGCCGCGGTGCGTGTCTgtccgtccgtccgtccgtccgtccgtccgtccgtccgtccgtccgtccgtccgtccGAGGGGCCTGGATCCATATCGCCCCGCGcccccGCGCCCCTCCAGGGAGCCCGTGTTCCTGCTGCAGTCCTGCTCAGAGTCATCCTGCTCGCCCTCGCCAACCTCAGCCAGGATGGCGTCGAGGCTgtcgtcgtcGCGCGAGTCCGAggg…
GHE39MJ01CTYGO		194	56	14	p	AGGC	GTCCGTCCGTCCGTCCGTCCGTCCGTCCGTCCGTCCGTCCGTCCGTCCGTCCGTCC	NO	F	0	0	3.024	341	TCGCTGCTACTGTTATTGCG	ATCCTGGCTGAGGTTGGC	151	96	23	20	363	18	60.177	61.201	10.5	10	GGGGCAGAGCAGGCCCAGGCCCTCGCTGCTACTGTTATTGCGTACGCACCGCGCACAGCACACCGCATTGCATGGCAAGAGCTCAGCCCACTCCGCGCAGCCCGGCCGgcaagagcaagagcaagaACCGACGAAACCTCGGCGGGCCGCGgccgccgcccgtccgtccgtcTGGCGGCCGCGGTGCGTGTCTgtccgtccgtccgtccgtccgtccgtccgtccgtccgtccgtccgtccgtccgtccGAGGGGCCTGGATCCATATCGCCCCGCGcccccGCGCCCCTCCAGGGAGCCCGTGTTCCTGCTGCAGTCCTGCTCAGAGTCATCCTGCTCGCCCTCGCCAACCTCAGCCAGGATGGCGTCGAGGCTgtcgtcgtcGCGCGAGTCCGAggg…
cons_gr36_2		295	98	14	c	ACGGG	GGACGGGACGGGACGGGACGGGACGGGNACGGGACGGGACGGGACGGGACGGGACGGGACGGGACGGGACGGGACGGGACGGGACGGGACGGGACGGG	ACGGG_323_392	F	1	1	0.5049	350	CTCATTAAGCGAGGCGTGAG	TATTTCCATGTTCCGGTTGG	85	127	190	20	539	20	61.06	60.555	6.4	8.2	GCGCGTACGCCCGCTTCCGGTTGGACGGGCGAGgcgcgcTGAGGCGGCACCCCGTCcgcgcgGCCCCGGCGCCCTGGGGCCCCGTAGAGCCCCACGCCGTCCCGCgggggTCTTCACACTTGCCGTCCGGAGGCCCAGCCCGGCCACCGCGAGGCCCCGCCAGGCCCCGCTAGGCCCCGCCAAGCCCCGCTCATTAAGCGAGGCGTGAGAAGGGGCCACGCACggggggCAGTAATGAGcccccGGGCCGCGGGCCGCGATGCGATGCGAGAGGCGAGGCTCGCGCCGCGGAGCggacgggacgggacgggacgggacgGGNacgggacgggacgggacgggacgggacgggacgggacgggacgggacgggacgggacgggacgggacgggACGCGGC…
cons_gr36_2		295	98	14	c	ACGGG	GGACGGGACGGGACGGGACGGGACGGGNACGGGACGGGACGGGACGGGACGGGACGGGACGGGACGGGACGGGACGGGACGGGACGGGACGGGACGGG	ACGGG_323_392	F	0	0	0.8706	348	CATTAAGCGAGGCGTGAGAA	TATTTCCATGTTCCGGTTGG	83	127	192	20	539	20	61.426	60.555	6.7	8.2	GCGCGTACGCCCGCTTCCGGTTGGACGGGCGAGgcgcgcTGAGGCGGCACCCCGTCcgcgcgGCCCCGGCGCCCTGGGGCCCCGTAGAGCCCCACGCCGTCCCGCgggggTCTTCACACTTGCCGTCCGGAGGCCCAGCCCGGCCACCGCGAGGCCCCGCCAGGCCCCGCTAGGCCCCGCCAAGCCCCGCTCATTAAGCGAGGCGTGAGAAGGGGCCACGCACggggggCAGTAATGAGcccccGGGCCGCGGGCCGCGATGCGATGCGAGAGGCGAGGCTCGCGCCGCGGAGCggacgggacgggacgggacgggacgGGNacgggacgggacgggacgggacgggacgggacgggacgggacgggacgggacgggacgggacgggacgggACGCGGC…
cons_gr36_2		295	98	14	c	ACGGG	GGACGGGACGGGACGGGACGGGACGGGNACGGGACGGGACGGGACGGGACGGGACGGGACGGGACGGGACGGGACGGGACGGGACGGGACGGGACGGG	ACGGG_323_392	F	0	0	0.9644	448	CTCATTAAGCGAGGCGTGAG	CGAGAAGCTTTGGCTGAATC	85	225	190	20	637	20	61.06	60.096	6.4	6.6	GCGCGTACGCCCGCTTCCGGTTGGACGGGCGAGgcgcgcTGAGGCGGCACCCCGTCcgcgcgGCCCCGGCGCCCTGGGGCCCCGTAGAGCCCCACGCCGTCCCGCgggggTCTTCACACTTGCCGTCCGGAGGCCCAGCCCGGCCACCGCGAGGCCCCGCCAGGCCCCGCTAGGCCCCGCCAAGCCCCGCTCATTAAGCGAGGCGTGAGAAGGGGCCACGCACggggggCAGTAATGAGcccccGGGCCGCGGGCCGCGATGCGATGCGAGAGGCGAGGCTCGCGCCGCGGAGCggacgggacgggacgggacgggacgGGNacgggacgggacgggacgggacgggacgggacgggacgggacgggacgggacgggacgggacgggacgggACGCGGC…
cons_gr36_2		295	98	14	c	ACGGG	GGACGGGACGGGACGGGACGGGACGGGNACGGGACGGGACGGGACGGGACGGGACGGGACGGGACGGGACGGGACGGGACGGGACGGGACGGGACGGG	ACGGG_323_392	F	0	0	1.0301	347	ATTAAGCGAGGCGTGAGAAG	TATTTCCATGTTCCGGTTGG	82	127	193	20	539	20	59.615	60.555	6.7	8.2	GCGCGTACGCCCGCTTCCGGTTGGACGGGCGAGgcgcgcTGAGGCGGCACCCCGTCcgcgcgGCCCCGGCGCCCTGGGGCCCCGTAGAGCCCCACGCCGTCCCGCgggggTCTTCACACTTGCCGTCCGGAGGCCCAGCCCGGCCACCGCGAGGCCCCGCCAGGCCCCGCTAGGCCCCGCCAAGCCCCGCTCATTAAGCGAGGCGTGAGAAGGGGCCACGCACggggggCAGTAATGAGcccccGGGCCGCGGGCCGCGATGCGATGCGAGAGGCGAGGCTCGCGCCGCGGAGCggacgggacgggacgggacgggacgGGNacgggacgggacgggacgggacgggacgggacgggacgggacgggacgggacgggacgggacgggacgggACGCGGC…
cons_gr36_2		295	98	14	c	ACGGG	GGACGGGACGGGACGGGACGGGACGGGNACGGGACGGGACGGGACGGGACGGGACGGGACGGGACGGGACGGGACGGGACGGGACGGGACGGGACGGG	ACGGG_323_392	F	0	0	1.3302	445	CATTAAGCGAGGCGTGAGAA	GAGAAGCTTTGGCTGAATCG	83	224	192	20	636	20	61.426	60.096	6.7	8.6	GCGCGTACGCCCGCTTCCGGTTGGACGGGCGAGgcgcgcTGAGGCGGCACCCCGTCcgcgcgGCCCCGGCGCCCTGGGGCCCCGTAGAGCCCCACGCCGTCCCGCgggggTCTTCACACTTGCCGTCCGGAGGCCCAGCCCGGCCACCGCGAGGCCCCGCCAGGCCCCGCTAGGCCCCGCCAAGCCCCGCTCATTAAGCGAGGCGTGAGAAGGGGCCACGCACggggggCAGTAATGAGcccccGGGCCGCGGGCCGCGATGCGATGCGAGAGGCGAGGCTCGCGCCGCGGAGCggacgggacgggacgggacgggacgGGNacgggacgggacgggacgggacgggacgggacgggacgggacgggacgggacgggacgggacgggacgggACGCGGC…
cons_gr36_2		295	98	14	c	ACGGG	GGACGGGACGGGACGGGACGGGACGGGNACGGGACGGGACGGGACGGGACGGGACGGGACGGGACGGGACGGGACGGGACGGGACGGGACGGGACGGG	ACGGG_323_392	F	0	0	1.5039	322	CTCATTAAGCGAGGCGTGAG	GGCCGTACGTATCGATCTTC	85	99	190	20	511	20	61.06	59.556	6.4	6.7	GCGCGTACGCCCGCTTCCGGTTGGACGGGCGAGgcgcgcTGAGGCGGCACCCCGTCcgcgcgGCCCCGGCGCCCTGGGGCCCCGTAGAGCCCCACGCCGTCCCGCgggggTCTTCACACTTGCCGTCCGGAGGCCCAGCCCGGCCACCGCGAGGCCCCGCCAGGCCCCGCTAGGCCCCGCCAAGCCCCGCTCATTAAGCGAGGCGTGAGAAGGGGCCACGCACggggggCAGTAATGAGcccccGGGCCGCGGGCCGCGATGCGATGCGAGAGGCGAGGCTCGCGCCGCGGAGCggacgggacgggacgggacgggacgGGNacgggacgggacgggacgggacgggacgggacgggacgggacgggacgggacgggacgggacgggacgggACGCGGC…
cons_gr36_2		295	98	14	c	ACGGG	GGACGGGACGGGACGGGACGGGACGGGNACGGGACGGGACGGGACGGGACGGGACGGGACGGGACGGGACGGGACGGGACGGGACGGGACGGGACGGG	ACGGG_323_392	F	0	0	1.5743	432	GGGTCTTCACACTTGCCGT	TATTTCCATGTTCCGGTTGG	168	127	108	19	539	20	61.13	60.555	11.1	8.2	GCGCGTACGCCCGCTTCCGGTTGGACGGGCGAGgcgcgcTGAGGCGGCACCCCGTCcgcgcgGCCCCGGCGCCCTGGGGCCCCGTAGAGCCCCACGCCGTCCCGCgggggTCTTCACACTTGCCGTCCGGAGGCCCAGCCCGGCCACCGCGAGGCCCCGCCAGGCCCCGCTAGGCCCCGCCAAGCCCCGCTCATTAAGCGAGGCGTGAGAAGGGGCCACGCACggggggCAGTAATGAGcccccGGGCCGCGGGCCGCGATGCGATGCGAGAGGCGAGGCTCGCGCCGCGGAGCggacgggacgggacgggacgggacgGGNacgggacgggacgggacgggacgggacgggacgggacgggacgggacgggacgggacgggacgggacgggACGCGGC…
cons_gr36_2		295	98	14	c	ACGGG	GGACGGGACGGGACGGGACGGGACGGGNACGGGACGGGACGGGACGGGACGGGACGGGACGGGACGGGACGGGACGGGACGGGACGGGACGGGACGGG	ACGGG_323_392	F	0	0	1.5748	322	CTCATTAAGCGAGGCGTGAG	GGCCGTACGTATCGATCTTCT	85	98	190	20	511	21	61.06	60.485	6.4	6.7	GCGCGTACGCCCGCTTCCGGTTGGACGGGCGAGgcgcgcTGAGGCGGCACCCCGTCcgcgcgGCCCCGGCGCCCTGGGGCCCCGTAGAGCCCCACGCCGTCCCGCgggggTCTTCACACTTGCCGTCCGGAGGCCCAGCCCGGCCACCGCGAGGCCCCGCCAGGCCCCGCTAGGCCCCGCCAAGCCCCGCTCATTAAGCGAGGCGTGAGAAGGGGCCACGCACggggggCAGTAATGAGcccccGGGCCGCGGGCCGCGATGCGATGCGAGAGGCGAGGCTCGCGCCGCGGAGCggacgggacgggacgggacgggacgGGNacgggacgggacgggacgggacgggacgggacgggacgggacgggacgggacgggacgggacgggacgggACGCGGC…
cons_gr36_2		295	98	14	c	ACGGG	GGACGGGACGGGACGGGACGGGACGGGNACGGGACGGGACGGGACGGGACGGGACGGGACGGGACGGGACGGGACGGGACGGGACGGGACGGGACGGG	ACGGG_323_392	F	0	0	1.6542	324	CTCATTAAGCGAGGCGTGAG	ACGGCCGTACGTATCGATCT	85	101	190	20	513	20	61.06	61.794	6.4	6.3	GCGCGTACGCCCGCTTCCGGTTGGACGGGCGAGgcgcgcTGAGGCGGCACCCCGTCcgcgcgGCCCCGGCGCCCTGGGGCCCCGTAGAGCCCCACGCCGTCCCGCgggggTCTTCACACTTGCCGTCCGGAGGCCCAGCCCGGCCACCGCGAGGCCCCGCCAGGCCCCGCTAGGCCCCGCCAAGCCCCGCTCATTAAGCGAGGCGTGAGAAGGGGCCACGCACggggggCAGTAATGAGcccccGGGCCGCGGGCCGCGATGCGATGCGAGAGGCGAGGCTCGCGCCGCGGAGCggacgggacgggacgggacgggacgGGNacgggacgggacgggacgggacgggacgggacgggacgggacgggacgggacgggacgggacgggacgggACGCGGC…
cons_gr36_2		295	98	14	c	ACGGG	GGACGGGACGGGACGGGACGGGACGGGNACGGGACGGGACGGGACGGGACGGGACGGGACGGGACGGGACGGGACGGGACGGGACGGGACGGGACGGG	ACGGG_323_392	F	0	0	2.3946	431	GGTCTTCACACTTGCCGTC	TATTTCCATGTTCCGGTTGG	167	127	109	19	539	20	59.25	60.555	9.6	8.2	GCGCGTACGCCCGCTTCCGGTTGGACGGGCGAGgcgcgcTGAGGCGGCACCCCGTCcgcgcgGCCCCGGCGCCCTGGGGCCCCGTAGAGCCCCACGCCGTCCCGCgggggTCTTCACACTTGCCGTCCGGAGGCCCAGCCCGGCCACCGCGAGGCCCCGCCAGGCCCCGCTAGGCCCCGCCAAGCCCCGCTCATTAAGCGAGGCGTGAGAAGGGGCCACGCACggggggCAGTAATGAGcccccGGGCCGCGGGCCGCGATGCGATGCGAGAGGCGAGGCTCGCGCCGCGGAGCggacgggacgggacgggacgggacgGGNacgggacgggacgggacgggacgggacgggacgggacgggacgggacgggacgggacgggacgggacgggACGCGGC…
cons_gr36_2		295	98	14	c	ACGGG	GGACGGGACGGGACGGGACGGGACGGGNACGGGACGGGACGGGACGGGACGGGACGGGACGGGACGGGACGGGACGGGACGGGACGGGACGGGACGGG	ACGGG_323_392	F	0	0	4.9991	289	TAAGCGAGGCGTGAGAAGG	GAAGAAGTAGTGAACAGCAAGCG	81	68	195	19	483	23	61.596	60.597	8.2	10.2	GCGCGTACGCCCGCTTCCGGTTGGACGGGCGAGgcgcgcTGAGGCGGCACCCCGTCcgcgcgGCCCCGGCGCCCTGGGGCCCCGTAGAGCCCCACGCCGTCCCGCgggggTCTTCACACTTGCCGTCCGGAGGCCCAGCCCGGCCACCGCGAGGCCCCGCCAGGCCCCGCTAGGCCCCGCCAAGCCCCGCTCATTAAGCGAGGCGTGAGAAGGGGCCACGCACggggggCAGTAATGAGcccccGGGCCGCGGGCCGCGATGCGATGCGAGAGGCGAGGCTCGCGCCGCGGAGCggacgggacgggacgggacgggacgGGNacgggacgggacgggacgggacgggacgggacgggacgggacgggacgggacgggacgggacgggacgggACGCGGC…
cons_gr36_2		295	98	14	c	ACGGG	GGACGGGACGGGACGGGACGGGACGGGNACGGGACGGGACGGGACGGGACGGGACGGGACGGGACGGGACGGGACGGGACGGGACGGGACGGGACGGG	ACGGG_323_392	F	0	0	5.1223	289	ATTAAGCGAGGCGTGAGAAG	AGAAGTAGTGAACAGCAAGCG	82	68	193	20	481	21	59.615	57.463	6.7	10.2	GCGCGTACGCCCGCTTCCGGTTGGACGGGCGAGgcgcgcTGAGGCGGCACCCCGTCcgcgcgGCCCCGGCGCCCTGGGGCCCCGTAGAGCCCCACGCCGTCCCGCgggggTCTTCACACTTGCCGTCCGGAGGCCCAGCCCGGCCACCGCGAGGCCCCGCCAGGCCCCGCTAGGCCCCGCCAAGCCCCGCTCATTAAGCGAGGCGTGAGAAGGGGCCACGCACggggggCAGTAATGAGcccccGGGCCGCGGGCCGCGATGCGATGCGAGAGGCGAGGCTCGCGCCGCGGAGCggacgggacgggacgggacgggacgGGNacgggacgggacgggacgggacgggacgggacgggacgggacgggacgggacgggacgggacgggacgggACGCGGC…
cons_gr36_2		295	98	14	c	ACGGG	GGACGGGACGGGACGGGACGGGACGGGNACGGGACGGGACGGGACGGGACGGGACGGGACGGGACGGGACGGGACGGGACGGGACGGGACGGGACGGG	ACGGG_323_392	F	0	0	5.7344	288	TAAGCGAGGCGTGAGAAGG	AAGAAGTAGTGAACAGCAAGCG	81	68	195	19	482	22	61.596	58.861	8.2	10.2	GCGCGTACGCCCGCTTCCGGTTGGACGGGCGAGgcgcgcTGAGGCGGCACCCCGTCcgcgcgGCCCCGGCGCCCTGGGGCCCCGTAGAGCCCCACGCCGTCCCGCgggggTCTTCACACTTGCCGTCCGGAGGCCCAGCCCGGCCACCGCGAGGCCCCGCCAGGCCCCGCTAGGCCCCGCCAAGCCCCGCTCATTAAGCGAGGCGTGAGAAGGGGCCACGCACggggggCAGTAATGAGcccccGGGCCGCGGGCCGCGATGCGATGCGAGAGGCGAGGCTCGCGCCGCGGAGCggacgggacgggacgggacgggacgGGNacgggacgggacgggacgggacgggacgggacgggacgggacgggacgggacgggacgggacgggacgggACGCGGC…
GHE39MJ01AH6DD		103	68	13	c	ACGG	GACGGACGGACGGACAGACGGACGGACGGACGGACGGACGGACGGACGGACGGACGGACGGACGGACG	NO	B	1	1	0.3966	287	AACAGTGGTTGACGGATTGG	CGATTTGCCTTTGATATCGG	42	137	41	20	327	20	60.812	60.415	8.4	9.8	AGCGTTCAGCGTCCGTTGACGGGGTGGCAAcagcagcagCAACAGTGGTTGACGGATTGGAGCACTCGGAGGCTGTCCGCCCGGGTTTTACACAGACGGACCgacggacggacgGACAgacggacggacggacggacggacggacggacggacggacggacggacggacgGAAGGACGGACCGGGCGGCCTAGCACCACGCGCAGGGCGCGGTGGGTCATGATGCGCATGGGCAGCTCCGCACCCGNACCTCACCGCATCACGCGCTGGGCCAAGCCTGGCCGTGCCTGGCCGAGCcgcgcgGTGCGCCGATATCAAAGGCAAATCGCTTCGCAATcgcgcgGCAATCGCTTCGCTCGGCCGGCGCCGCGTGTTGTGAATCGGGGTAAATCGGGTTGGG…
GHE39MJ01AH6DD		103	68	13	c	ACGG	GACGGACGGACGGACAGACGGACGGACGGACGGACGGACGGACGGACGGACGGACGGACGGACGGACG	NO	B	0	0	0.7841	288	CAACAGTGGTTGACGGATTG	CGATTTGCCTTTGATATCGG	43	137	40	20	327	20	60.001	60.415	6.9	9.8	AGCGTTCAGCGTCCGTTGACGGGGTGGCAAcagcagcagCAACAGTGGTTGACGGATTGGAGCACTCGGAGGCTGTCCGCCCGGGTTTTACACAGACGGACCgacggacggacgGACAgacggacggacggacggacggacggacggacggacggacggacggacggacgGAAGGACGGACCGGGCGGCCTAGCACCACGCGCAGGGCGCGGTGGGTCATGATGCGCATGGGCAGCTCCGCACCCGNACCTCACCGCATCACGCGCTGGGCCAAGCCTGGCCGTGCCTGGCCGAGCcgcgcgGTGCGCCGATATCAAAGGCAAATCGCTTCGCAATcgcgcgGCAATCGCTTCGCTCGGCCGGCGCCGCGTGTTGTGAATCGGGGTAAATCGGGTTGGG…
GHE39MJ01AH6DD		103	68	13	c	ACGG	GACGGACGGACGGACAGACGGACGGACGGACGGACGGACGGACGGACGGACGGACGGACGGACGGACG	NO	B	0	0	0.9678	286	ACAGTGGTTGACGGATTGGA	CGATTTGCCTTTGATATCGG	41	137	42	20	327	20	61.383	60.415	8.5	9.8	AGCGTTCAGCGTCCGTTGACGGGGTGGCAAcagcagcagCAACAGTGGTTGACGGATTGGAGCACTCGGAGGCTGTCCGCCCGGGTTTTACACAGACGGACCgacggacggacgGACAgacggacggacggacggacggacggacggacggacggacggacggacggacgGAAGGACGGACCGGGCGGCCTAGCACCACGCGCAGGGCGCGGTGGGTCATGATGCGCATGGGCAGCTCCGCACCCGNACCTCACCGCATCACGCGCTGGGCCAAGCCTGGCCGTGCCTGGCCGAGCcgcgcgGTGCGCCGATATCAAAGGCAAATCGCTTCGCAATcgcgcgGCAATCGCTTCGCTCGGCCGGCGCCGCGTGTTGTGAATCGGGGTAAATCGGGTTGGG…
GHE39MJ01AH6DD		103	68	13	c	ACGG	GACGGACGGACGGACAGACGGACGGACGGACGGACGGACGGACGGACGGACGGACGGACGGACGGACG	NO	B	0	0	2.0867	292	AACAGTGGTTGACGGATTGG	CGAAGCGATTTGCCTTTGAT	42	142	41	20	332	20	60.812	62.475	8.4	6.9	AGCGTTCAGCGTCCGTTGACGGGGTGGCAAcagcagcagCAACAGTGGTTGACGGATTGGAGCACTCGGAGGCTGTCCGCCCGGGTTTTACACAGACGGACCgacggacggacgGACAgacggacggacggacggacggacggacggacggacggacggacggacggacgGAAGGACGGACCGGGCGGCCTAGCACCACGCGCAGGGCGCGGTGGGTCATGATGCGCATGGGCAGCTCCGCACCCGNACCTCACCGCATCACGCGCTGGGCCAAGCCTGGCCGTGCCTGGCCGAGCcgcgcgGTGCGCCGATATCAAAGGCAAATCGCTTCGCAATcgcgcgGCAATCGCTTCGCTCGGCCGGCGCCGCGTGTTGTGAATCGGGGTAAATCGGGTTGGG…
GHE39MJ01AH6DD		103	68	13	c	ACGG	GACGGACGGACGGACAGACGGACGGACGGACGGACGGACGGACGGACGGACGGACGGACGGACGGACG	NO	B	0	0	2.3327	292	AACAGTGGTTGACGGATTGG	CGAAGCGATTTGCCTTTG	42	144	41	20	332	18	60.812	60.479	8.4	7.3	AGCGTTCAGCGTCCGTTGACGGGGTGGCAAcagcagcagCAACAGTGGTTGACGGATTGGAGCACTCGGAGGCTGTCCGCCCGGGTTTTACACAGACGGACCgacggacggacgGACAgacggacggacggacggacggacggacggacggacggacggacggacggacgGAAGGACGGACCGGGCGGCCTAGCACCACGCGCAGGGCGCGGTGGGTCATGATGCGCATGGGCAGCTCCGCACCCGNACCTCACCGCATCACGCGCTGGGCCAAGCCTGGCCGTGCCTGGCCGAGCcgcgcgGTGCGCCGATATCAAAGGCAAATCGCTTCGCAATcgcgcgGCAATCGCTTCGCTCGGCCGGCGCCGCGTGTTGTGAATCGGGGTAAATCGGGTTGGG…
GHE39MJ01AH6DD		103	68	13	c	ACGG	GACGGACGGACGGACAGACGGACGGACGGACGGACGGACGGACGGACGGACGGACGGACGGACGGACG	NO	B	0	0	2.4743	293	CAACAGTGGTTGACGGATTG	CGAAGCGATTTGCCTTTGAT	43	142	40	20	332	20	60.001	62.475	6.9	6.9	AGCGTTCAGCGTCCGTTGACGGGGTGGCAAcagcagcagCAACAGTGGTTGACGGATTGGAGCACTCGGAGGCTGTCCGCCCGGGTTTTACACAGACGGACCgacggacggacgGACAgacggacggacggacggacggacggacggacggacggacggacggacggacgGAAGGACGGACCGGGCGGCCTAGCACCACGCGCAGGGCGCGGTGGGTCATGATGCGCATGGGCAGCTCCGCACCCGNACCTCACCGCATCACGCGCTGGGCCAAGCCTGGCCGTGCCTGGCCGAGCcgcgcgGTGCGCCGATATCAAAGGCAAATCGCTTCGCAATcgcgcgGCAATCGCTTCGCTCGGCCGGCGCCGCGTGTTGTGAATCGGGGTAAATCGGGTTGGG…
GHE39MJ01AH6DD		103	68	13	c	ACGG	GACGGACGGACGGACAGACGGACGGACGGACGGACGGACGGACGGACGGACGGACGGACGGACGGACG	NO	B	0	0	2.8007	364	CAACAGTGGTTGACGGATTG	GAGGCCCAACCCGATTTA	43	215	40	20	403	18	60.001	60.801	6.9	6.2	AGCGTTCAGCGTCCGTTGACGGGGTGGCAAcagcagcagCAACAGTGGTTGACGGATTGGAGCACTCGGAGGCTGTCCGCCCGGGTTTTACACAGACGGACCgacggacggacgGACAgacggacggacggacggacggacggacggacggacggacggacggacggacgGAAGGACGGACCGGGCGGCCTAGCACCACGCGCAGGGCGCGGTGGGTCATGATGCGCATGGGCAGCTCCGCACCCGNACCTCACCGCATCACGCGCTGGGCCAAGCCTGGCCGTGCCTGGCCGAGCcgcgcgGTGCGCCGATATCAAAGGCAAATCGCTTCGCAATcgcgcgGCAATCGCTTCGCTCGGCCGGCGCCGCGTGTTGTGAATCGGGGTAAATCGGGTTGGG…
GHE39MJ01AH6DD		103	68	13	c	ACGG	GACGGACGGACGGACAGACGGACGGACGGACGGACGGACGGACGGACGGACGGACGGACGGACGGACG	NO	B	0	0	2.9844	362	ACAGTGGTTGACGGATTGGA	GAGGCCCAACCCGATTTA	41	215	42	20	403	18	61.383	60.801	8.5	6.2	AGCGTTCAGCGTCCGTTGACGGGGTGGCAAcagcagcagCAACAGTGGTTGACGGATTGGAGCACTCGGAGGCTGTCCGCCCGGGTTTTACACAGACGGACCgacggacggacgGACAgacggacggacggacggacggacggacggacggacggacggacggacggacgGAAGGACGGACCGGGCGGCCTAGCACCACGCGCAGGGCGCGGTGGGTCATGATGCGCATGGGCAGCTCCGCACCCGNACCTCACCGCATCACGCGCTGGGCCAAGCCTGGCCGTGCCTGGCCGAGCcgcgcgGTGCGCCGATATCAAAGGCAAATCGCTTCGCAATcgcgcgGCAATCGCTTCGCTCGGCCGGCGCCGCGTGTTGTGAATCGGGGTAAATCGGGTTGGG…
GHE39MJ01AH6DD		103	68	13	c	ACGG	GACGGACGGACGGACAGACGGACGGACGGACGGACGGACGGACGGACGGACGGACGGACGGACGGACG	NO	B	0	0	3.1143	361	CAGTGGTTGACGGATTGGAG	GAGGCCCAACCCGATTTA	40	215	43	20	403	18	61.513	60.801	8.2	6.2	AGCGTTCAGCGTCCGTTGACGGGGTGGCAAcagcagcagCAACAGTGGTTGACGGATTGGAGCACTCGGAGGCTGTCCGCCCGGGTTTTACACAGACGGACCgacggacggacgGACAgacggacggacggacggacggacggacggacggacggacggacggacggacgGAAGGACGGACCGGGCGGCCTAGCACCACGCGCAGGGCGCGGTGGGTCATGATGCGCATGGGCAGCTCCGCACCCGNACCTCACCGCATCACGCGCTGGGCCAAGCCTGGCCGTGCCTGGCCGAGCcgcgcgGTGCGCCGATATCAAAGGCAAATCGCTTCGCAATcgcgcgGCAATCGCTTCGCTCGGCCGGCGCCGCGTGTTGTGAATCGGGGTAAATCGGGTTGGG…
GHE39MJ01AH6DD		103	68	13	c	ACGG	GACGGACGGACGGACAGACGGACGGACGGACGGACGGACGGACGGACGGACGGACGGACGGACGGACG	NO	B	0	0	3.558	447	GACGGATTGGAGCACTCG	TGATTAAAGGTACGACGCAGC	34	306	51	18	497	21	60.363	60.278	8.1	9.7	AGCGTTCAGCGTCCGTTGACGGGGTGGCAAcagcagcagCAACAGTGGTTGACGGATTGGAGCACTCGGAGGCTGTCCGCCCGGGTTTTACACAGACGGACCgacggacggacgGACAgacggacggacggacggacggacggacggacggacggacggacggacggacgGAAGGACGGACCGGGCGGCCTAGCACCACGCGCAGGGCGCGGTGGGTCATGATGCGCATGGGCAGCTCCGCACCCGNACCTCACCGCATCACGCGCTGGGCCAAGCCTGGCCGTGCCTGGCCGAGCcgcgcgGTGCGCCGATATCAAAGGCAAATCGCTTCGCAATcgcgcgGCAATCGCTTCGCTCGGCCGGCGCCGCGTGTTGTGAATCGGGGTAAATCGGGTTGGG…
GHE39MJ01AH6DD		103	68	13	c	ACGG	GACGGACGGACGGACAGACGGACGGACGGACGGACGGACGGACGGACGGACGGACGGACGGACGGACG	NO	B	0	0	3.6868	449	GACGGATTGGAGCACTCG	CGTGATTAAAGGTACGACGCA	34	308	51	18	499	21	60.363	61.05	8.1	9.9	AGCGTTCAGCGTCCGTTGACGGGGTGGCAAcagcagcagCAACAGTGGTTGACGGATTGGAGCACTCGGAGGCTGTCCGCCCGGGTTTTACACAGACGGACCgacggacggacgGACAgacggacggacggacggacggacggacggacggacggacggacggacggacgGAAGGACGGACCGGGCGGCCTAGCACCACGCGCAGGGCGCGGTGGGTCATGATGCGCATGGGCAGCTCCGCACCCGNACCTCACCGCATCACGCGCTGGGCCAAGCCTGGCCGTGCCTGGCCGAGCcgcgcgGTGCGCCGATATCAAAGGCAAATCGCTTCGCAATcgcgcgGCAATCGCTTCGCTCGGCCGGCGCCGCGTGTTGTGAATCGGGGTAAATCGGGTTGGG…
GHE39MJ01AH6DD		103	68	13	c	ACGG	GACGGACGGACGGACAGACGGACGGACGGACGGACGGACGGACGGACGGACGGACGGACGGACGGACG	NO	B	0	0	4.2635	450	GTTGACGGATTGGAGCACT	TGATTAAAGGTACGACGCAGC	36	306	48	19	497	21	58.658	60.278	7.9	9.7	AGCGTTCAGCGTCCGTTGACGGGGTGGCAAcagcagcagCAACAGTGGTTGACGGATTGGAGCACTCGGAGGCTGTCCGCCCGGGTTTTACACAGACGGACCgacggacggacgGACAgacggacggacggacggacggacggacggacggacggacggacggacggacgGAAGGACGGACCGGGCGGCCTAGCACCACGCGCAGGGCGCGGTGGGTCATGATGCGCATGGGCAGCTCCGCACCCGNACCTCACCGCATCACGCGCTGGGCCAAGCCTGGCCGTGCCTGGCCGAGCcgcgcgGTGCGCCGATATCAAAGGCAAATCGCTTCGCAATcgcgcgGCAATCGCTTCGCTCGGCCGGCGCCGCGTGTTGTGAATCGGGGTAAATCGGGTTGGG…
GHE39MJ01AH6DD		103	68	13	c	ACGG	GACGGACGGACGGACAGACGGACGGACGGACGGACGGACGGACGGACGGACGGACGGACGGACGGACG	NO	B	0	0	4.2763	438	GAGCACTCGGAGGCTGTC	TGATTAAAGGTACGACGCAGC	25	306	60	18	497	21	59.645	60.278	6.4	9.7	AGCGTTCAGCGTCCGTTGACGGGGTGGCAAcagcagcagCAACAGTGGTTGACGGATTGGAGCACTCGGAGGCTGTCCGCCCGGGTTTTACACAGACGGACCgacggacggacgGACAgacggacggacggacggacggacggacggacggacggacggacggacggacgGAAGGACGGACCGGGCGGCCTAGCACCACGCGCAGGGCGCGGTGGGTCATGATGCGCATGGGCAGCTCCGCACCCGNACCTCACCGCATCACGCGCTGGGCCAAGCCTGGCCGTGCCTGGCCGAGCcgcgcgGTGCGCCGATATCAAAGGCAAATCGCTTCGCAATcgcgcgGCAATCGCTTCGCTCGGCCGGCGCCGCGTGTTGTGAATCGGGGTAAATCGGGTTGGG…
GHE39MJ01AH6DD		103	68	13	c	ACGG	GACGGACGGACGGACAGACGGACGGACGGACGGACGGACGGACGGACGGACGGACGGACGGACGGACG	NO	B	0	0	4.2988	439	GGAGCACTCGGAGGCTGT	TGATTAAAGGTACGACGCAGC	26	306	59	18	497	21	61.577	60.278	7.9	9.7	AGCGTTCAGCGTCCGTTGACGGGGTGGCAAcagcagcagCAACAGTGGTTGACGGATTGGAGCACTCGGAGGCTGTCCGCCCGGGTTTTACACAGACGGACCgacggacggacgGACAgacggacggacggacggacggacggacggacggacggacggacggacggacgGAAGGACGGACCGGGCGGCCTAGCACCACGCGCAGGGCGCGGTGGGTCATGATGCGCATGGGCAGCTCCGCACCCGNACCTCACCGCATCACGCGCTGGGCCAAGCCTGGCCGTGCCTGGCCGAGCcgcgcgGTGCGCCGATATCAAAGGCAAATCGCTTCGCAATcgcgcgGCAATCGCTTCGCTCGGCCGGCGCCGCGTGTTGTGAATCGGGGTAAATCGGGTTGGG…
GHE39MJ01AH6DD		103	68	13	c	ACGG	GACGGACGGACGGACAGACGGACGGACGGACGGACGGACGGACGGACGGACGGACGGACGGACGGACG	NO	C	0	0	0.2079	290	AGCAACAGTGGTTGACGGAT	CGATTTGCCTTTGATATCGG	45	137	38	20	327	20	60.577	60.415	9.8	9.8	AGCGTTCAGCGTCCGTTGACGGGGTGGCAAcagcagcagCAACAGTGGTTGACGGATTGGAGCACTCGGAGGCTGTCCGCCCGGGTTTTACACAGACGGACCgacggacggacgGACAgacggacggacggacggacggacggacggacggacggacggacggacggacgGAAGGACGGACCGGGCGGCCTAGCACCACGCGCAGGGCGCGGTGGGTCATGATGCGCATGGGCAGCTCCGCACCCGNACCTCACCGCATCACGCGCTGGGCCAAGCCTGGCCGTGCCTGGCCGAGCcgcgcgGTGCGCCGATATCAAAGGCAAATCGCTTCGCAATcgcgcgGCAATCGCTTCGCTCGGCCGGCGCCGCGTGTTGTGAATCGGGGTAAATCGGGTTGGG…
GHE39MJ01AH6DD		103	68	13	c	ACGG	GACGGACGGACGGACAGACGGACGGACGGACGGACGGACGGACGGACGGACGGACGGACGGACGGACG	NO	C	0	0	0.2746	294	CAGCAGCAACAGTGGTTGAC	CGATTTGCCTTTGATATCGG	49	137	34	20	327	20	60.51	60.415	6.7	9.8	AGCGTTCAGCGTCCGTTGACGGGGTGGCAAcagcagcagCAACAGTGGTTGACGGATTGGAGCACTCGGAGGCTGTCCGCCCGGGTTTTACACAGACGGACCgacggacggacgGACAgacggacggacggacggacggacggacggacggacggacggacggacggacgGAAGGACGGACCGGGCGGCCTAGCACCACGCGCAGGGCGCGGTGGGTCATGATGCGCATGGGCAGCTCCGCACCCGNACCTCACCGCATCACGCGCTGGGCCAAGCCTGGCCGTGCCTGGCCGAGCcgcgcgGTGCGCCGATATCAAAGGCAAATCGCTTCGCAATcgcgcgGCAATCGCTTCGCTCGGCCGGCGCCGCGTGTTGTGAATCGGGGTAAATCGGGTTGGG…
GHE39MJ01AH6DD		103	68	13	c	ACGG	GACGGACGGACGGACAGACGGACGGACGGACGGACGGACGGACGGACGGACGGACGGACGGACGGACG	NO	C	0	0	0.5503	289	GCAACAGTGGTTGACGGATT	CGATTTGCCTTTGATATCGG	44	137	39	20	327	20	60.966	60.415	8.1	9.8	AGCGTTCAGCGTCCGTTGACGGGGTGGCAAcagcagcagCAACAGTGGTTGACGGATTGGAGCACTCGGAGGCTGTCCGCCCGGGTTTTACACAGACGGACCgacggacggacgGACAgacggacggacggacggacggacggacggacggacggacggacggacggacgGAAGGACGGACCGGGCGGCCTAGCACCACGCGCAGGGCGCGGTGGGTCATGATGCGCATGGGCAGCTCCGCACCCGNACCTCACCGCATCACGCGCTGGGCCAAGCCTGGCCGTGCCTGGCCGAGCcgcgcgGTGCGCCGATATCAAAGGCAAATCGCTTCGCAATcgcgcgGCAATCGCTTCGCTCGGCCGGCGCCGCGTGTTGTGAATCGGGGTAAATCGGGTTGGG…
GHE39MJ01AH6DD		103	68	13	c	ACGG	GACGGACGGACGGACAGACGGACGGACGGACGGACGGACGGACGGACGGACGGACGGACGGACGGACG	NO	C	0	0	1.1781	293	CAGCAGCAACAGTGGTTGAC	GATTTGCCTTTGATATCGGC	49	136	34	20	326	20	60.51	59.512	6.7	11.4	AGCGTTCAGCGTCCGTTGACGGGGTGGCAAcagcagcagCAACAGTGGTTGACGGATTGGAGCACTCGGAGGCTGTCCGCCCGGGTTTTACACAGACGGACCgacggacggacgGACAgacggacggacggacggacggacggacggacggacggacggacggacggacgGAAGGACGGACCGGGCGGCCTAGCACCACGCGCAGGGCGCGGTGGGTCATGATGCGCATGGGCAGCTCCGCACCCGNACCTCACCGCATCACGCGCTGGGCCAAGCCTGGCCGTGCCTGGCCGAGCcgcgcgGTGCGCCGATATCAAAGGCAAATCGCTTCGCAATcgcgcgGCAATCGCTTCGCTCGGCCGGCGCCGCGTGTTGTGAATCGGGGTAAATCGGGTTGGG…
GHE39MJ01AH6DD		103	68	13	c	ACGG	GACGGACGGACGGACAGACGGACGGACGGACGGACGGACGGACGGACGGACGGACGGACGGACGGACG	NO	C	0	0	2.0132	366	AGCAACAGTGGTTGACGGAT	GAGGCCCAACCCGATTTAC	45	214	38	20	403	19	60.577	61.59	9.8	6	AGCGTTCAGCGTCCGTTGACGGGGTGGCAAcagcagcagCAACAGTGGTTGACGGATTGGAGCACTCGGAGGCTGTCCGCCCGGGTTTTACACAGACGGACCgacggacggacgGACAgacggacggacggacggacggacggacggacggacggacggacggacggacgGAAGGACGGACCGGGCGGCCTAGCACCACGCGCAGGGCGCGGTGGGTCATGATGCGCATGGGCAGCTCCGCACCCGNACCTCACCGCATCACGCGCTGGGCCAAGCCTGGCCGTGCCTGGCCGAGCcgcgcgGTGCGCCGATATCAAAGGCAAATCGCTTCGCAATcgcgcgGCAATCGCTTCGCTCGGCCGGCGCCGCGTGTTGTGAATCGGGGTAAATCGGGTTGGG…
GHE39MJ01AH6DD		103	68	13	c	ACGG	GACGGACGGACGGACAGACGGACGGACGGACGGACGGACGGACGGACGGACGGACGGACGGACGGACG	NO	C	0	0	2.0799	370	CAGCAGCAACAGTGGTTGAC	GAGGCCCAACCCGATTTAC	49	214	34	20	403	19	60.51	61.59	6.7	6	AGCGTTCAGCGTCCGTTGACGGGGTGGCAAcagcagcagCAACAGTGGTTGACGGATTGGAGCACTCGGAGGCTGTCCGCCCGGGTTTTACACAGACGGACCgacggacggacgGACAgacggacggacggacggacggacggacggacggacggacggacggacggacgGAAGGACGGACCGGGCGGCCTAGCACCACGCGCAGGGCGCGGTGGGTCATGATGCGCATGGGCAGCTCCGCACCCGNACCTCACCGCATCACGCGCTGGGCCAAGCCTGGCCGTGCCTGGCCGAGCcgcgcgGTGCGCCGATATCAAAGGCAAATCGCTTCGCAATcgcgcgGCAATCGCTTCGCTCGGCCGGCGCCGCGTGTTGTGAATCGGGGTAAATCGGGTTGGG…
GHE39MJ01AH6DD		103	68	13	c	ACGG	GACGGACGGACGGACAGACGGACGGACGGACGGACGGACGGACGGACGGACGGACGGACGGACGGACG	NO	C	0	0	2.2245	366	AGCAACAGTGGTTGACGGAT	GAGGCCCAACCCGATTTA	45	215	38	20	403	18	60.577	60.801	9.8	6.2	AGCGTTCAGCGTCCGTTGACGGGGTGGCAAcagcagcagCAACAGTGGTTGACGGATTGGAGCACTCGGAGGCTGTCCGCCCGGGTTTTACACAGACGGACCgacggacggacgGACAgacggacggacggacggacggacggacggacggacggacggacggacggacgGAAGGACGGACCGGGCGGCCTAGCACCACGCGCAGGGCGCGGTGGGTCATGATGCGCATGGGCAGCTCCGCACCCGNACCTCACCGCATCACGCGCTGGGCCAAGCCTGGCCGTGCCTGGCCGAGCcgcgcgGTGCGCCGATATCAAAGGCAAATCGCTTCGCAATcgcgcgGCAATCGCTTCGCTCGGCCGGCGCCGCGTGTTGTGAATCGGGGTAAATCGGGTTGGG…
GHE39MJ01EIBM0		228	39	13	p	ACG	GCTGCTGCTGCTGCTGCTGCTGCTGCTGCTGCTGCTGCT	NO	A	1	1	1.4609	176	GATACATCGAATCGACCATCG	TACTCGTACTACGCTCCGGC	42	54	165	21	340	20	60.311	60.428	8.6	12.9	TTAGATAGCGTTTTCGTACCGATAATCCCAGCCCTACTCCGCGTGTCTGCAGGGCTCGTTAGGCCGGCCTGGCCTGCCGAGACGCAGGCCGAGCCGCACTGGGGCGGAACAGGAGCAGGGCGCGGCCCGGCTCCGCCCGGCCTAGCCCGCTAATGGAatatatCGATACATCGAATCGACCATCGATTGCGGGGCCGGGGCGGAGCGGATCCACTACCGCTCGCGTGgctgctgctgctgctgctgctgctgctgctgctgctgctGGCTGCTGGTGCTGGTACTAGGAGCGGGAGCCGGCCGACCGGCGGAGAGCGGGAGCCGGAGCGTAGTACGAGTAGGGCAGGGCGA
GHE39MJ01EIBM0		228	39	13	p	ACG	GCTGCTGCTGCTGCTGCTGCTGCTGCTGCTGCTGCTGCT	NO	A	0	0	2.0388	175	GATACATCGAATCGACCATCG	ACTCGTACTACGCTCCGGCT	42	53	165	21	339	20	60.311	61.35	8.6	11.4	TTAGATAGCGTTTTCGTACCGATAATCCCAGCCCTACTCCGCGTGTCTGCAGGGCTCGTTAGGCCGGCCTGGCCTGCCGAGACGCAGGCCGAGCCGCACTGGGGCGGAACAGGAGCAGGGCGCGGCCCGGCTCCGCCCGGCCTAGCCCGCTAATGGAatatatCGATACATCGAATCGACCATCGATTGCGGGGCCGGGGCGGAGCGGATCCACTACCGCTCGCGTGgctgctgctgctgctgctgctgctgctgctgctgctgctGGCTGCTGGTGCTGGTACTAGGAGCGGGAGCCGGCCGACCGGCGGAGAGCGGGAGCCGGAGCGTAGTACGAGTAGGGCAGGGCGA
GHE39MJ01EIBM0		228	39	13	p	ACG	GCTGCTGCTGCTGCTGCTGCTGCTGCTGCTGCTGCTGCT	NO	A	0	0	2.0832	122	GATACATCGAATCGACCATCG	TAGTACCAGCACCAGCAGCC	42	0	165	21	286	20	60.311	61.394	8.6	9.7	TTAGATAGCGTTTTCGTACCGATAATCCCAGCCCTACTCCGCGTGTCTGCAGGGCTCGTTAGGCCGGCCTGGCCTGCCGAGACGCAGGCCGAGCCGCACTGGGGCGGAACAGGAGCAGGGCGCGGCCCGGCTCCGCCCGGCCTAGCCCGCTAATGGAatatatCGATACATCGAATCGACCATCGATTGCGGGGCCGGGGCGGAGCGGATCCACTACCGCTCGCGTGgctgctgctgctgctgctgctgctgctgctgctgctgctGGCTGCTGGTGCTGGTACTAGGAGCGGGAGCCGGCCGACCGGCGGAGAGCGGGAGCCGGAGCGTAGTACGAGTAGGGCAGGGCGA
GHE39MJ01EIBM0		228	39	13	p	ACG	GCTGCTGCTGCTGCTGCTGCTGCTGCTGCTGCTGCTGCT	NO	A	0	0	2.3238	174	GATACATCGAATCGACCATCG	CTCGTACTACGCTCCGGCT	42	53	165	21	338	19	60.311	60.565	8.6	11.4	TTAGATAGCGTTTTCGTACCGATAATCCCAGCCCTACTCCGCGTGTCTGCAGGGCTCGTTAGGCCGGCCTGGCCTGCCGAGACGCAGGCCGAGCCGCACTGGGGCGGAACAGGAGCAGGGCGCGGCCCGGCTCCGCCCGGCCTAGCCCGCTAATGGAatatatCGATACATCGAATCGACCATCGATTGCGGGGCCGGGGCGGAGCGGATCCACTACCGCTCGCGTGgctgctgctgctgctgctgctgctgctgctgctgctgctGGCTGCTGGTGCTGGTACTAGGAGCGGGAGCCGGCCGACCGGCGGAGAGCGGGAGCCGGAGCGTAGTACGAGTAGGGCAGGGCGA
GHE39MJ01EIBM0		228	39	13	p	ACG	GCTGCTGCTGCTGCTGCTGCTGCTGCTGCTGCTGCTGCT	NO	A	0	0	2.4299	125	GATACATCGAATCGACCATCG	TCCTAGTACCAGCACCAGCAG	42	2	165	21	289	21	60.311	60.459	8.6	8.2	TTAGATAGCGTTTTCGTACCGATAATCCCAGCCCTACTCCGCGTGTCTGCAGGGCTCGTTAGGCCGGCCTGGCCTGCCGAGACGCAGGCCGAGCCGCACTGGGGCGGAACAGGAGCAGGGCGCGGCCCGGCTCCGCCCGGCCTAGCCCGCTAATGGAatatatCGATACATCGAATCGACCATCGATTGCGGGGCCGGGGCGGAGCGGATCCACTACCGCTCGCGTGgctgctgctgctgctgctgctgctgctgctgctgctgctGGCTGCTGGTGCTGGTACTAGGAGCGGGAGCCGGCCGACCGGCGGAGAGCGGGAGCCGGAGCGTAGTACGAGTAGGGCAGGGCGA
GHE39MJ01EIBM0		228	39	13	p	ACG	GCTGCTGCTGCTGCTGCTGCTGCTGCTGCTGCTGCTGCT	NO	A	0	0	2.9978	123	CGATACATCGAATCGACCAT	TAGTACCAGCACCAGCAGCC	44	0	164	20	286	20	58.396	61.394	7.8	9.7	TTAGATAGCGTTTTCGTACCGATAATCCCAGCCCTACTCCGCGTGTCTGCAGGGCTCGTTAGGCCGGCCTGGCCTGCCGAGACGCAGGCCGAGCCGCACTGGGGCGGAACAGGAGCAGGGCGCGGCCCGGCTCCGCCCGGCCTAGCCCGCTAATGGAatatatCGATACATCGAATCGACCATCGATTGCGGGGCCGGGGCGGAGCGGATCCACTACCGCTCGCGTGgctgctgctgctgctgctgctgctgctgctgctgctgctGGCTGCTGGTGCTGGTACTAGGAGCGGGAGCCGGCCGACCGGCGGAGAGCGGGAGCCGGAGCGTAGTACGAGTAGGGCAGGGCGA
GHE39MJ01EIBM0		228	39	13	p	ACG	GCTGCTGCTGCTGCTGCTGCTGCTGCTGCTGCTGCTGCT	NO	B	0	0	0.4727	322	CCGATAATCCCAGCCCTACT	TACTCGTACTACGCTCCGGC	189	54	19	20	340	20	60.299	60.428	5.4	12.9	TTAGATAGCGTTTTCGTACCGATAATCCCAGCCCTACTCCGCGTGTCTGCAGGGCTCGTTAGGCCGGCCTGGCCTGCCGAGACGCAGGCCGAGCCGCACTGGGGCGGAACAGGAGCAGGGCGCGGCCCGGCTCCGCCCGGCCTAGCCCGCTAATGGAatatatCGATACATCGAATCGACCATCGATTGCGGGGCCGGGGCGGAGCGGATCCACTACCGCTCGCGTGgctgctgctgctgctgctgctgctgctgctgctgctgctGGCTGCTGGTGCTGGTACTAGGAGCGGGAGCCGGCCGACCGGCGGAGAGCGGGAGCCGGAGCGTAGTACGAGTAGGGCAGGGCGA
GHE39MJ01EIBM0		228	39	13	p	ACG	GCTGCTGCTGCTGCTGCTGCTGCTGCTGCTGCTGCTGCT	NO	B	0	0	0.5675	298	GTGTCTGCAGGGCTCGTTAG	TACTCGTACTACGCTCCGGC	165	54	43	20	340	20	60.996	60.428	5.7	12.9	TTAGATAGCGTTTTCGTACCGATAATCCCAGCCCTACTCCGCGTGTCTGCAGGGCTCGTTAGGCCGGCCTGGCCTGCCGAGACGCAGGCCGAGCCGCACTGGGGCGGAACAGGAGCAGGGCGCGGCCCGGCTCCGCCCGGCCTAGCCCGCTAATGGAatatatCGATACATCGAATCGACCATCGATTGCGGGGCCGGGGCGGAGCGGATCCACTACCGCTCGCGTGgctgctgctgctgctgctgctgctgctgctgctgctgctGGCTGCTGGTGCTGGTACTAGGAGCGGGAGCCGGCCGACCGGCGGAGAGCGGGAGCCGGAGCGTAGTACGAGTAGGGCAGGGCGA
GHE39MJ01EIBM0		228	39	13	p	ACG	GCTGCTGCTGCTGCTGCTGCTGCTGCTGCTGCTGCTGCT	NO	B	0	0	1.0951	268	CCGATAATCCCAGCCCTACT	TAGTACCAGCACCAGCAGCC	189	0	19	20	286	20	60.299	61.394	5.4	9.7	TTAGATAGCGTTTTCGTACCGATAATCCCAGCCCTACTCCGCGTGTCTGCAGGGCTCGTTAGGCCGGCCTGGCCTGCCGAGACGCAGGCCGAGCCGCACTGGGGCGGAACAGGAGCAGGGCGCGGCCCGGCTCCGCCCGGCCTAGCCCGCTAATGGAatatatCGATACATCGAATCGACCATCGATTGCGGGGCCGGGGCGGAGCGGATCCACTACCGCTCGCGTGgctgctgctgctgctgctgctgctgctgctgctgctgctGGCTGCTGGTGCTGGTACTAGGAGCGGGAGCCGGCCGACCGGCGGAGAGCGGGAGCCGGAGCGTAGTACGAGTAGGGCAGGGCGA
GHE39MJ01EIBM0		228	39	13	p	ACG	GCTGCTGCTGCTGCTGCTGCTGCTGCTGCTGCTGCTGCT	NO	B	0	0	1.2208	269	ACCGATAATCCCAGCCCTAC	TAGTACCAGCACCAGCAGCC	190	0	18	20	286	20	60.173	61.394	6.9	9.7	TTAGATAGCGTTTTCGTACCGATAATCCCAGCCCTACTCCGCGTGTCTGCAGGGCTCGTTAGGCCGGCCTGGCCTGCCGAGACGCAGGCCGAGCCGCACTGGGGCGGAACAGGAGCAGGGCGCGGCCCGGCTCCGCCCGGCCTAGCCCGCTAATGGAatatatCGATACATCGAATCGACCATCGATTGCGGGGCCGGGGCGGAGCGGATCCACTACCGCTCGCGTGgctgctgctgctgctgctgctgctgctgctgctgctgctGGCTGCTGGTGCTGGTACTAGGAGCGGGAGCCGGCCGACCGGCGGAGAGCGGGAGCCGGAGCGTAGTACGAGTAGGGCAGGGCGA
GHE39MJ01EIBM0		228	39	13	p	ACG	GCTGCTGCTGCTGCTGCTGCTGCTGCTGCTGCTGCTGCT	NO	B	0	0	2.8107	201	GCCTAGCCCGCTAATGGA	TACTCGTACTACGCTCCGGC	70	54	140	18	340	20	61.239	60.428	8.1	12.9	TTAGATAGCGTTTTCGTACCGATAATCCCAGCCCTACTCCGCGTGTCTGCAGGGCTCGTTAGGCCGGCCTGGCCTGCCGAGACGCAGGCCGAGCCGCACTGGGGCGGAACAGGAGCAGGGCGCGGCCCGGCTCCGCCCGGCCTAGCCCGCTAATGGAatatatCGATACATCGAATCGACCATCGATTGCGGGGCCGGGGCGGAGCGGATCCACTACCGCTCGCGTGgctgctgctgctgctgctgctgctgctgctgctgctgctGGCTGCTGGTGCTGGTACTAGGAGCGGGAGCCGGCCGACCGGCGGAGAGCGGGAGCCGGAGCGTAGTACGAGTAGGGCAGGGCGA
GHE39MJ01EIBM0		228	39	13	p	ACG	GCTGCTGCTGCTGCTGCTGCTGCTGCTGCTGCTGCTGCT	NO	B	0	0	3.3886	200	GCCTAGCCCGCTAATGGA	ACTCGTACTACGCTCCGGCT	70	53	140	18	339	20	61.239	61.35	8.1	11.4	TTAGATAGCGTTTTCGTACCGATAATCCCAGCCCTACTCCGCGTGTCTGCAGGGCTCGTTAGGCCGGCCTGGCCTGCCGAGACGCAGGCCGAGCCGCACTGGGGCGGAACAGGAGCAGGGCGCGGCCCGGCTCCGCCCGGCCTAGCCCGCTAATGGAatatatCGATACATCGAATCGACCATCGATTGCGGGGCCGGGGCGGAGCGGATCCACTACCGCTCGCGTGgctgctgctgctgctgctgctgctgctgctgctgctgctGGCTGCTGGTGCTGGTACTAGGAGCGGGAGCCGGCCGACCGGCGGAGAGCGGGAGCCGGAGCGTAGTACGAGTAGGGCAGGGCGA
GHE39MJ01EIBM0		228	39	13	p	ACG	GCTGCTGCTGCTGCTGCTGCTGCTGCTGCTGCTGCTGCT	NO	B	0	0	3.6736	199	GCCTAGCCCGCTAATGGA	CTCGTACTACGCTCCGGCT	70	53	140	18	338	19	61.239	60.565	8.1	11.4	TTAGATAGCGTTTTCGTACCGATAATCCCAGCCCTACTCCGCGTGTCTGCAGGGCTCGTTAGGCCGGCCTGGCCTGCCGAGACGCAGGCCGAGCCGCACTGGGGCGGAACAGGAGCAGGGCGCGGCCCGGCTCCGCCCGGCCTAGCCCGCTAATGGAatatatCGATACATCGAATCGACCATCGATTGCGGGGCCGGGGCGGAGCGGATCCACTACCGCTCGCGTGgctgctgctgctgctgctgctgctgctgctgctgctgctGGCTGCTGGTGCTGGTACTAGGAGCGGGAGCCGGCCGACCGGCGGAGAGCGGGAGCCGGAGCGTAGTACGAGTAGGGCAGGGCGA
GHE39MJ01EIBM0		228	39	13	p	ACG	GCTGCTGCTGCTGCTGCTGCTGCTGCTGCTGCTGCTGCT	NO	C	0	0	0.7386	178	TCGATACATCGAATCGACCA	TACTCGTACTACGCTCCGGC	45	54	163	20	340	20	60.033	60.428	7.9	12.9	TTAGATAGCGTTTTCGTACCGATAATCCCAGCCCTACTCCGCGTGTCTGCAGGGCTCGTTAGGCCGGCCTGGCCTGCCGAGACGCAGGCCGAGCCGCACTGGGGCGGAACAGGAGCAGGGCGCGGCCCGGCTCCGCCCGGCCTAGCCCGCTAATGGAatatatCGATACATCGAATCGACCATCGATTGCGGGGCCGGGGCGGAGCGGATCCACTACCGCTCGCGTGgctgctgctgctgctgctgctgctgctgctgctgctgctGGCTGCTGGTGCTGGTACTAGGAGCGGGAGCCGGCCGACCGGCGGAGAGCGGGAGCCGGAGCGTAGTACGAGTAGGGCAGGGCGA
GHE39MJ01EIBM0		228	39	13	p	ACG	GCTGCTGCTGCTGCTGCTGCTGCTGCTGCTGCTGCTGCT	NO	C	0	0	1.193	196	GCCCGCTAATGGAATATATCG	TACTCGTACTACGCTCCGGC	62	54	145	21	340	20	60.621	60.428	7.6	12.9	TTAGATAGCGTTTTCGTACCGATAATCCCAGCCCTACTCCGCGTGTCTGCAGGGCTCGTTAGGCCGGCCTGGCCTGCCGAGACGCAGGCCGAGCCGCACTGGGGCGGAACAGGAGCAGGGCGCGGCCCGGCTCCGCCCGGCCTAGCCCGCTAATGGAatatatCGATACATCGAATCGACCATCGATTGCGGGGCCGGGGCGGAGCGGATCCACTACCGCTCGCGTGgctgctgctgctgctgctgctgctgctgctgctgctgctGGCTGCTGGTGCTGGTACTAGGAGCGGGAGCCGGCCGACCGGCGGAGAGCGGGAGCCGGAGCGTAGTACGAGTAGGGCAGGGCGA
GHE39MJ01EIBM0		228	39	13	p	ACG	GCTGCTGCTGCTGCTGCTGCTGCTGCTGCTGCTGCTGCT	NO	C	0	0	1.3164	177	TCGATACATCGAATCGACCA	ACTCGTACTACGCTCCGGCT	45	53	163	20	339	20	60.033	61.35	7.9	11.4	TTAGATAGCGTTTTCGTACCGATAATCCCAGCCCTACTCCGCGTGTCTGCAGGGCTCGTTAGGCCGGCCTGGCCTGCCGAGACGCAGGCCGAGCCGCACTGGGGCGGAACAGGAGCAGGGCGCGGCCCGGCTCCGCCCGGCCTAGCCCGCTAATGGAatatatCGATACATCGAATCGACCATCGATTGCGGGGCCGGGGCGGAGCGGATCCACTACCGCTCGCGTGgctgctgctgctgctgctgctgctgctgctgctgctgctGGCTGCTGGTGCTGGTACTAGGAGCGGGAGCCGGCCGACCGGCGGAGAGCGGGAGCCGGAGCGTAGTACGAGTAGGGCAGGGCGA
GHE39MJ01EIBM0		228	39	13	p	ACG	GCTGCTGCTGCTGCTGCTGCTGCTGCTGCTGCTGCTGCT	NO	C	0	0	1.3609	124	TCGATACATCGAATCGACCA	TAGTACCAGCACCAGCAGCC	45	0	163	20	286	20	60.033	61.394	7.9	9.7	TTAGATAGCGTTTTCGTACCGATAATCCCAGCCCTACTCCGCGTGTCTGCAGGGCTCGTTAGGCCGGCCTGGCCTGCCGAGACGCAGGCCGAGCCGCACTGGGGCGGAACAGGAGCAGGGCGCGGCCCGGCTCCGCCCGGCCTAGCCCGCTAATGGAatatatCGATACATCGAATCGACCATCGATTGCGGGGCCGGGGCGGAGCGGATCCACTACCGCTCGCGTGgctgctgctgctgctgctgctgctgctgctgctgctgctGGCTGCTGGTGCTGGTACTAGGAGCGGGAGCCGGCCGACCGGCGGAGAGCGGGAGCCGGAGCGTAGTACGAGTAGGGCAGGGCGA
GHE39MJ01EIBM0		228	39	13	p	ACG	GCTGCTGCTGCTGCTGCTGCTGCTGCTGCTGCTGCTGCT	NO	C	0	0	1.4609	179	ATCGATACATCGAATCGACCA	TACTCGTACTACGCTCCGGC	45	54	162	21	340	20	60.311	60.428	7.9	12.9	TTAGATAGCGTTTTCGTACCGATAATCCCAGCCCTACTCCGCGTGTCTGCAGGGCTCGTTAGGCCGGCCTGGCCTGCCGAGACGCAGGCCGAGCCGCACTGGGGCGGAACAGGAGCAGGGCGCGGCCCGGCTCCGCCCGGCCTAGCCCGCTAATGGAatatatCGATACATCGAATCGACCATCGATTGCGGGGCCGGGGCGGAGCGGATCCACTACCGCTCGCGTGgctgctgctgctgctgctgctgctgctgctgctgctgctGGCTGCTGGTGCTGGTACTAGGAGCGGGAGCCGGCCGACCGGCGGAGAGCGGGAGCCGGAGCGTAGTACGAGTAGGGCAGGGCGA
GHE39MJ01EIBM0		228	39	13	p	ACG	GCTGCTGCTGCTGCTGCTGCTGCTGCTGCTGCTGCTGCT	NO	C	0	0	1.5826	200	CCTAGCCCGCTAATGGAATA	TACTCGTACTACGCTCCGGC	67	54	141	20	340	20	59.189	60.428	5.9	12.9	TTAGATAGCGTTTTCGTACCGATAATCCCAGCCCTACTCCGCGTGTCTGCAGGGCTCGTTAGGCCGGCCTGGCCTGCCGAGACGCAGGCCGAGCCGCACTGGGGCGGAACAGGAGCAGGGCGCGGCCCGGCTCCGCCCGGCCTAGCCCGCTAATGGAatatatCGATACATCGAATCGACCATCGATTGCGGGGCCGGGGCGGAGCGGATCCACTACCGCTCGCGTGgctgctgctgctgctgctgctgctgctgctgctgctgctGGCTGCTGGTGCTGGTACTAGGAGCGGGAGCCGGCCGACCGGCGGAGAGCGGGAGCCGGAGCGTAGTACGAGTAGGGCAGGGCGA
GHE39MJ01EIBM0		228	39	13	p	ACG	GCTGCTGCTGCTGCTGCTGCTGCTGCTGCTGCTGCTGCT	NO	C	0	0	1.7076	127	TCGATACATCGAATCGACCA	TCCTAGTACCAGCACCAGCAG	45	2	163	20	289	21	60.033	60.459	7.9	8.2	TTAGATAGCGTTTTCGTACCGATAATCCCAGCCCTACTCCGCGTGTCTGCAGGGCTCGTTAGGCCGGCCTGGCCTGCCGAGACGCAGGCCGAGCCGCACTGGGGCGGAACAGGAGCAGGGCGCGGCCCGGCTCCGCCCGGCCTAGCCCGCTAATGGAatatatCGATACATCGAATCGACCATCGATTGCGGGGCCGGGGCGGAGCGGATCCACTACCGCTCGCGTGgctgctgctgctgctgctgctgctgctgctgctgctgctGGCTGCTGGTGCTGGTACTAGGAGCGGGAGCCGGCCGACCGGCGGAGAGCGGGAGCCGGAGCGTAGTACGAGTAGGGCAGGGCGA
GHE39MJ01EIBM0		228	39	13	p	ACG	GCTGCTGCTGCTGCTGCTGCTGCTGCTGCTGCTGCTGCT	NO	C	0	0	1.7709	195	GCCCGCTAATGGAATATATCG	ACTCGTACTACGCTCCGGCT	62	53	145	21	339	20	60.621	61.35	7.6	11.4	TTAGATAGCGTTTTCGTACCGATAATCCCAGCCCTACTCCGCGTGTCTGCAGGGCTCGTTAGGCCGGCCTGGCCTGCCGAGACGCAGGCCGAGCCGCACTGGGGCGGAACAGGAGCAGGGCGCGGCCCGGCTCCGCCCGGCCTAGCCCGCTAATGGAatatatCGATACATCGAATCGACCATCGATTGCGGGGCCGGGGCGGAGCGGATCCACTACCGCTCGCGTGgctgctgctgctgctgctgctgctgctgctgctgctgctGGCTGCTGGTGCTGGTACTAGGAGCGGGAGCCGGCCGACCGGCGGAGAGCGGGAGCCGGAGCGTAGTACGAGTAGGGCAGGGCGA
GHE39MJ01EIBM0		228	39	13	p	ACG	GCTGCTGCTGCTGCTGCTGCTGCTGCTGCTGCTGCTGCT	NO	C	0	0	2.0832	125	ATCGATACATCGAATCGACCA	TAGTACCAGCACCAGCAGCC	45	0	162	21	286	20	60.311	61.394	7.9	9.7	TTAGATAGCGTTTTCGTACCGATAATCCCAGCCCTACTCCGCGTGTCTGCAGGGCTCGTTAGGCCGGCCTGGCCTGCCGAGACGCAGGCCGAGCCGCACTGGGGCGGAACAGGAGCAGGGCGCGGCCCGGCTCCGCCCGGCCTAGCCCGCTAATGGAatatatCGATACATCGAATCGACCATCGATTGCGGGGCCGGGGCGGAGCGGATCCACTACCGCTCGCGTGgctgctgctgctgctgctgctgctgctgctgctgctgctGGCTGCTGGTGCTGGTACTAGGAGCGGGAGCCGGCCGACCGGCGGAGAGCGGGAGCCGGAGCGTAGTACGAGTAGGGCAGGGCGA
cons_gr32_2		298	39	13	p	AGC	CAGCAGCAGCAGCAGCAGCAGCAGCAGCAGCAGCAGCAG	NO	B	1	1	2.4724	123	CAGGTGGTGTGGAGGAACTC	GCCGTTGCTGTTGCTGTT	45	1	233	20	355	18	60.563	61.035	6.4	6.7	AAGGCAGACTCCCTACCTGGGGCAGGACCAAAAGTCAACCAACTaaaaaTTGGAtttttttttACTTCACCTTACTGCTGCGAAAAGAANTCGTAttttttCTTAATGTCCTTTTGATATTTCAGGTTATAATTCTATCAAAGCTTATCGAAATGGTCGATATTTGATCCTCGTGGTGAATGCCCCAACTGAAAGTAGCGCGGAGTAACAATAACCACGCAACTCTTTGCTGCAGGTGGTGTGGAGGAACTCGAGAAANCAGCTCCGCGGCGgcagcagcagcgcgcCCGAGACCCAcagcagcagcagcagcagcagcagcagcagcagcagcagCAACAGCAACAGCAACGGCGGCAACAGCAACAGCCTGCGGAACCGGAGCCTGGTGGAGCGCGT…
cons_gr32_2		298	39	13	p	AGC	CAGCAGCAGCAGCAGCAGCAGCAGCAGCAGCAGCAGCAG	NO	B	0	0	2.6165	122	CAGGTGGTGTGGAGGAACTC	CCGTTGCTGTTGCTGTTG	45	0	233	20	354	18	60.563	60.021	6.4	7	AAGGCAGACTCCCTACCTGGGGCAGGACCAAAAGTCAACCAACTaaaaaTTGGAtttttttttACTTCACCTTACTGCTGCGAAAAGAANTCGTAttttttCTTAATGTCCTTTTGATATTTCAGGTTATAATTCTATCAAAGCTTATCGAAATGGTCGATATTTGATCCTCGTGGTGAATGCCCCAACTGAAAGTAGCGCGGAGTAACAATAACCACGCAACTCTTTGCTGCAGGTGGTGTGGAGGAACTCGAGAAANCAGCTCCGCGGCGgcagcagcagcgcgcCCGAGACCCAcagcagcagcagcagcagcagcagcagcagcagcagcagCAACAGCAACAGCAACGGCGGCAACAGCAACAGCCTGCGGAACCGGAGCCTGGTGGAGCGCGT…
cons_gr32_2		298	39	13	p	AGC	CAGCAGCAGCAGCAGCAGCAGCAGCAGCAGCAGCAGCAG	NO	B	0	0	2.7974	118	GGTGTGGAGGAACTCGAGAA	GCCGTTGCTGTTGCTGTT	40	1	238	20	355	18	60.238	61.035	6.7	6.7	AAGGCAGACTCCCTACCTGGGGCAGGACCAAAAGTCAACCAACTaaaaaTTGGAtttttttttACTTCACCTTACTGCTGCGAAAAGAANTCGTAttttttCTTAATGTCCTTTTGATATTTCAGGTTATAATTCTATCAAAGCTTATCGAAATGGTCGATATTTGATCCTCGTGGTGAATGCCCCAACTGAAAGTAGCGCGGAGTAACAATAACCACGCAACTCTTTGCTGCAGGTGGTGTGGAGGAACTCGAGAAANCAGCTCCGCGGCGgcagcagcagcgcgcCCGAGACCCAcagcagcagcagcagcagcagcagcagcagcagcagcagCAACAGCAACAGCAACGGCGGCAACAGCAACAGCCTGCGGAACCGGAGCCTGGTGGAGCGCGT…
cons_gr32_2		298	39	13	p	AGC	CAGCAGCAGCAGCAGCAGCAGCAGCAGCAGCAGCAGCAG	NO	B	0	0	2.9232	170	CAACTGAAAGTAGCGCGGAG	GCCGTTGCTGTTGCTGTT	92	1	186	20	355	18	61.088	61.035	9.9	6.7	AAGGCAGACTCCCTACCTGGGGCAGGACCAAAAGTCAACCAACTaaaaaTTGGAtttttttttACTTCACCTTACTGCTGCGAAAAGAANTCGTAttttttCTTAATGTCCTTTTGATATTTCAGGTTATAATTCTATCAAAGCTTATCGAAATGGTCGATATTTGATCCTCGTGGTGAATGCCCCAACTGAAAGTAGCGCGGAGTAACAATAACCACGCAACTCTTTGCTGCAGGTGGTGTGGAGGAACTCGAGAAANCAGCTCCGCGGCGgcagcagcagcgcgcCCGAGACCCAcagcagcagcagcagcagcagcagcagcagcagcagcagCAACAGCAACAGCAACGGCGGCAACAGCAACAGCCTGCGGAACCGGAGCCTGGTGGAGCGCGT…
cons_gr32_2		298	39	13	p	AGC	CAGCAGCAGCAGCAGCAGCAGCAGCAGCAGCAGCAGCAG	NO	B	0	0	2.9977	157	GCGCGGAGTAACAATAACCA	CCGTTGCTGTTGCTGTTG	80	0	198	20	354	18	61.019	60.021	8.2	7	AAGGCAGACTCCCTACCTGGGGCAGGACCAAAAGTCAACCAACTaaaaaTTGGAtttttttttACTTCACCTTACTGCTGCGAAAAGAANTCGTAttttttCTTAATGTCCTTTTGATATTTCAGGTTATAATTCTATCAAAGCTTATCGAAATGGTCGATATTTGATCCTCGTGGTGAATGCCCCAACTGAAAGTAGCGCGGAGTAACAATAACCACGCAACTCTTTGCTGCAGGTGGTGTGGAGGAACTCGAGAAANCAGCTCCGCGGCGgcagcagcagcgcgcCCGAGACCCAcagcagcagcagcagcagcagcagcagcagcagcagcagCAACAGCAACAGCAACGGCGGCAACAGCAACAGCCTGCGGAACCGGAGCCTGGTGGAGCGCGT…
cons_gr32_2		298	39	13	p	AGC	CAGCAGCAGCAGCAGCAGCAGCAGCAGCAGCAGCAGCAG	NO	B	0	0	3.0648	141	CAGGTGGTGTGGAGGAACTC	CAGGCTGTTGCTGTTGCC	45	19	233	20	373	18	60.563	61.627	6.4	10	AAGGCAGACTCCCTACCTGGGGCAGGACCAAAAGTCAACCAACTaaaaaTTGGAtttttttttACTTCACCTTACTGCTGCGAAAAGAANTCGTAttttttCTTAATGTCCTTTTGATATTTCAGGTTATAATTCTATCAAAGCTTATCGAAATGGTCGATATTTGATCCTCGTGGTGAATGCCCCAACTGAAAGTAGCGCGGAGTAACAATAACCACGCAACTCTTTGCTGCAGGTGGTGTGGAGGAACTCGAGAAANCAGCTCCGCGGCGgcagcagcagcgcgcCCGAGACCCAcagcagcagcagcagcagcagcagcagcagcagcagcagCAACAGCAACAGCAACGGCGGCAACAGCAACAGCCTGCGGAACCGGAGCCTGGTGGAGCGCGT…
cons_gr32_2		298	39	13	p	AGC	CAGCAGCAGCAGCAGCAGCAGCAGCAGCAGCAGCAGCAG	NO	B	0	0	3.4808	191	TGATCCTCGTGGTGAATGC	GCCGTTGCTGTTGCTGTT	114	1	165	19	355	18	60.646	61.035	8.4	6.7	AAGGCAGACTCCCTACCTGGGGCAGGACCAAAAGTCAACCAACTaaaaaTTGGAtttttttttACTTCACCTTACTGCTGCGAAAAGAANTCGTAttttttCTTAATGTCCTTTTGATATTTCAGGTTATAATTCTATCAAAGCTTATCGAAATGGTCGATATTTGATCCTCGTGGTGAATGCCCCAACTGAAAGTAGCGCGGAGTAACAATAACCACGCAACTCTTTGCTGCAGGTGGTGTGGAGGAACTCGAGAAANCAGCTCCGCGGCGgcagcagcagcgcgcCCGAGACCCAcagcagcagcagcagcagcagcagcagcagcagcagcagCAACAGCAACAGCAACGGCGGCAACAGCAACAGCCTGCGGAACCGGAGCCTGGTGGAGCGCGT…
cons_gr32_2		298	39	13	p	AGC	CAGCAGCAGCAGCAGCAGCAGCAGCAGCAGCAGCAGCAG	NO	B	0	0	3.5388	193	TTTGATCCTCGTGGTGAATG	GCCGTTGCTGTTGCTGTT	115	1	163	20	355	18	59.496	61.035	6.9	6.7	AAGGCAGACTCCCTACCTGGGGCAGGACCAAAAGTCAACCAACTaaaaaTTGGAtttttttttACTTCACCTTACTGCTGCGAAAAGAANTCGTAttttttCTTAATGTCCTTTTGATATTTCAGGTTATAATTCTATCAAAGCTTATCGAAATGGTCGATATTTGATCCTCGTGGTGAATGCCCCAACTGAAAGTAGCGCGGAGTAACAATAACCACGCAACTCTTTGCTGCAGGTGGTGTGGAGGAACTCGAGAAANCAGCTCCGCGGCGgcagcagcagcgcgcCCGAGACCCAcagcagcagcagcagcagcagcagcagcagcagcagcagCAACAGCAACAGCAACGGCGGCAACAGCAACAGCCTGCGGAACCGGAGCCTGGTGGAGCGCGT…
cons_gr32_2		298	39	13	p	AGC	CAGCAGCAGCAGCAGCAGCAGCAGCAGCAGCAGCAGCAG	NO	B	0	0	3.6249	190	TGATCCTCGTGGTGAATGC	CCGTTGCTGTTGCTGTTG	114	0	165	19	354	18	60.646	60.021	8.4	7	AAGGCAGACTCCCTACCTGGGGCAGGACCAAAAGTCAACCAACTaaaaaTTGGAtttttttttACTTCACCTTACTGCTGCGAAAAGAANTCGTAttttttCTTAATGTCCTTTTGATATTTCAGGTTATAATTCTATCAAAGCTTATCGAAATGGTCGATATTTGATCCTCGTGGTGAATGCCCCAACTGAAAGTAGCGCGGAGTAACAATAACCACGCAACTCTTTGCTGCAGGTGGTGTGGAGGAACTCGAGAAANCAGCTCCGCGGCGgcagcagcagcgcgcCCGAGACCCAcagcagcagcagcagcagcagcagcagcagcagcagcagCAACAGCAACAGCAACGGCGGCAACAGCAACAGCCTGCGGAACCGGAGCCTGGTGGAGCGCGT…
cons_gr32_2		298	39	13	p	AGC	CAGCAGCAGCAGCAGCAGCAGCAGCAGCAGCAGCAGCAG	NO	B	0	0	5.8273	241	CAAAGCTTATCGAAATGGTCG	GTTCCGCAGGCTGTTGCT	138	25	139	21	379	18	59.728	62.556	9.6	8.5	AAGGCAGACTCCCTACCTGGGGCAGGACCAAAAGTCAACCAACTaaaaaTTGGAtttttttttACTTCACCTTACTGCTGCGAAAAGAANTCGTAttttttCTTAATGTCCTTTTGATATTTCAGGTTATAATTCTATCAAAGCTTATCGAAATGGTCGATATTTGATCCTCGTGGTGAATGCCCCAACTGAAAGTAGCGCGGAGTAACAATAACCACGCAACTCTTTGCTGCAGGTGGTGTGGAGGAACTCGAGAAANCAGCTCCGCGGCGgcagcagcagcgcgcCCGAGACCCAcagcagcagcagcagcagcagcagcagcagcagcagcagCAACAGCAACAGCAACGGCGGCAACAGCAACAGCCTGCGGAACCGGAGCCTGGTGGAGCGCGT…
cons_gr32_2		298	39	13	p	AGC	CAGCAGCAGCAGCAGCAGCAGCAGCAGCAGCAGCAGCAG	NO	B	0	0	6.7838	242	TCAAAGCTTATCGAAATGGTCG	GTTCCGCAGGCTGTTGCT	138	25	138	22	379	18	61.428	62.556	9.6	8.5	AAGGCAGACTCCCTACCTGGGGCAGGACCAAAAGTCAACCAACTaaaaaTTGGAtttttttttACTTCACCTTACTGCTGCGAAAAGAANTCGTAttttttCTTAATGTCCTTTTGATATTTCAGGTTATAATTCTATCAAAGCTTATCGAAATGGTCGATATTTGATCCTCGTGGTGAATGCCCCAACTGAAAGTAGCGCGGAGTAACAATAACCACGCAACTCTTTGCTGCAGGTGGTGTGGAGGAACTCGAGAAANCAGCTCCGCGGCGgcagcagcagcgcgcCCGAGACCCAcagcagcagcagcagcagcagcagcagcagcagcagcagCAACAGCAACAGCAACGGCGGCAACAGCAACAGCCTGCGGAACCGGAGCCTGGTGGAGCGCGT…
cons_gr32_2		298	39	13	p	AGC	CAGCAGCAGCAGCAGCAGCAGCAGCAGCAGCAGCAGCAG	NO	B	0	0	7.5373	240	AAAGCTTATCGAAATGGTCG	GTTCCGCAGGCTGTTGCT	138	25	140	20	379	18	57.018	62.556	9.6	8.5	AAGGCAGACTCCCTACCTGGGGCAGGACCAAAAGTCAACCAACTaaaaaTTGGAtttttttttACTTCACCTTACTGCTGCGAAAAGAANTCGTAttttttCTTAATGTCCTTTTGATATTTCAGGTTATAATTCTATCAAAGCTTATCGAAATGGTCGATATTTGATCCTCGTGGTGAATGCCCCAACTGAAAGTAGCGCGGAGTAACAATAACCACGCAACTCTTTGCTGCAGGTGGTGTGGAGGAACTCGAGAAANCAGCTCCGCGGCGgcagcagcagcgcgcCCGAGACCCAcagcagcagcagcagcagcagcagcagcagcagcagcagCAACAGCAACAGCAACGGCGGCAACAGCAACAGCCTGCGGAACCGGAGCCTGGTGGAGCGCGT…
cons_gr32_2		298	39	13	p	AGC	CAGCAGCAGCAGCAGCAGCAGCAGCAGCAGCAGCAGCAG	NO	F	0	0	2.4746	355	AAGGCAGACTCCCTACCTGG	GCCGTTGCTGTTGCTGTT	277	1	1	20	355	18	60.64	61.035	9.7	6.7	AAGGCAGACTCCCTACCTGGGGCAGGACCAAAAGTCAACCAACTaaaaaTTGGAtttttttttACTTCACCTTACTGCTGCGAAAAGAANTCGTAttttttCTTAATGTCCTTTTGATATTTCAGGTTATAATTCTATCAAAGCTTATCGAAATGGTCGATATTTGATCCTCGTGGTGAATGCCCCAACTGAAAGTAGCGCGGAGTAACAATAACCACGCAACTCTTTGCTGCAGGTGGTGTGGAGGAACTCGAGAAANCAGCTCCGCGGCGgcagcagcagcgcgcCCGAGACCCAcagcagcagcagcagcagcagcagcagcagcagcagcagCAACAGCAACAGCAACGGCGGCAACAGCAACAGCCTGCGGAACCGGAGCCTGGTGGAGCGCGT…
cons_gr32_2		298	39	13	p	AGC	CAGCAGCAGCAGCAGCAGCAGCAGCAGCAGCAGCAGCAG	NO	F	0	0	2.6187	354	AAGGCAGACTCCCTACCTGG	CCGTTGCTGTTGCTGTTG	277	0	1	20	354	18	60.64	60.021	9.7	7	AAGGCAGACTCCCTACCTGGGGCAGGACCAAAAGTCAACCAACTaaaaaTTGGAtttttttttACTTCACCTTACTGCTGCGAAAAGAANTCGTAttttttCTTAATGTCCTTTTGATATTTCAGGTTATAATTCTATCAAAGCTTATCGAAATGGTCGATATTTGATCCTCGTGGTGAATGCCCCAACTGAAAGTAGCGCGGAGTAACAATAACCACGCAACTCTTTGCTGCAGGTGGTGTGGAGGAACTCGAGAAANCAGCTCCGCGGCGgcagcagcagcgcgcCCGAGACCCAcagcagcagcagcagcagcagcagcagcagcagcagcagCAACAGCAACAGCAACGGCGGCAACAGCAACAGCCTGCGGAACCGGAGCCTGGTGGAGCGCGT…
cons_gr32_2		298	39	13	p	AGC	CAGCAGCAGCAGCAGCAGCAGCAGCAGCAGCAGCAGCAG	NO	F	0	0	3.067	373	AAGGCAGACTCCCTACCTGG	CAGGCTGTTGCTGTTGCC	277	19	1	20	373	18	60.64	61.627	9.7	10	AAGGCAGACTCCCTACCTGGGGCAGGACCAAAAGTCAACCAACTaaaaaTTGGAtttttttttACTTCACCTTACTGCTGCGAAAAGAANTCGTAttttttCTTAATGTCCTTTTGATATTTCAGGTTATAATTCTATCAAAGCTTATCGAAATGGTCGATATTTGATCCTCGTGGTGAATGCCCCAACTGAAAGTAGCGCGGAGTAACAATAACCACGCAACTCTTTGCTGCAGGTGGTGTGGAGGAACTCGAGAAANCAGCTCCGCGGCGgcagcagcagcgcgcCCGAGACCCAcagcagcagcagcagcagcagcagcagcagcagcagcagCAACAGCAACAGCAACGGCGGCAACAGCAACAGCCTGCGGAACCGGAGCCTGGTGGAGCGCGT…
cons_gr32_2		298	39	13	p	AGC	CAGCAGCAGCAGCAGCAGCAGCAGCAGCAGCAGCAGCAG	NO	F	0	0	3.4264	290	TTCACCTTACTGCTGCGAAA	GCCGTTGCTGTTGCTGTT	212	1	66	20	355	18	59.609	61.035	9	6.7	AAGGCAGACTCCCTACCTGGGGCAGGACCAAAAGTCAACCAACTaaaaaTTGGAtttttttttACTTCACCTTACTGCTGCGAAAAGAANTCGTAttttttCTTAATGTCCTTTTGATATTTCAGGTTATAATTCTATCAAAGCTTATCGAAATGGTCGATATTTGATCCTCGTGGTGAATGCCCCAACTGAAAGTAGCGCGGAGTAACAATAACCACGCAACTCTTTGCTGCAGGTGGTGTGGAGGAACTCGAGAAANCAGCTCCGCGGCGgcagcagcagcgcgcCCGAGACCCAcagcagcagcagcagcagcagcagcagcagcagcagcagCAACAGCAACAGCAACGGCGGCAACAGCAACAGCCTGCGGAACCGGAGCCTGGTGGAGCGCGT…
cons_gr32_2		298	39	13	p	AGC	CAGCAGCAGCAGCAGCAGCAGCAGCAGCAGCAGCAGCAG	NO	F	0	0	3.4746	291	CTTCACCTTACTGCTGCGAAA	GCCGTTGCTGTTGCTGTT	212	1	65	21	355	18	60.56	61.035	9	6.7	AAGGCAGACTCCCTACCTGGGGCAGGACCAAAAGTCAACCAACTaaaaaTTGGAtttttttttACTTCACCTTACTGCTGCGAAAAGAANTCGTAttttttCTTAATGTCCTTTTGATATTTCAGGTTATAATTCTATCAAAGCTTATCGAAATGGTCGATATTTGATCCTCGTGGTGAATGCCCCAACTGAAAGTAGCGCGGAGTAACAATAACCACGCAACTCTTTGCTGCAGGTGGTGTGGAGGAACTCGAGAAANCAGCTCCGCGGCGgcagcagcagcgcgcCCGAGACCCAcagcagcagcagcagcagcagcagcagcagcagcagcagCAACAGCAACAGCAACGGCGGCAACAGCAACAGCCTGCGGAACCGGAGCCTGGTGGAGCGCGT…
cons_gr32_2		298	39	13	p	AGC	CAGCAGCAGCAGCAGCAGCAGCAGCAGCAGCAGCAGCAG	NO	F	0	0	3.5705	289	TTCACCTTACTGCTGCGAAA	CCGTTGCTGTTGCTGTTG	212	0	66	20	354	18	59.609	60.021	9	7	AAGGCAGACTCCCTACCTGGGGCAGGACCAAAAGTCAACCAACTaaaaaTTGGAtttttttttACTTCACCTTACTGCTGCGAAAAGAANTCGTAttttttCTTAATGTCCTTTTGATATTTCAGGTTATAATTCTATCAAAGCTTATCGAAATGGTCGATATTTGATCCTCGTGGTGAATGCCCCAACTGAAAGTAGCGCGGAGTAACAATAACCACGCAACTCTTTGCTGCAGGTGGTGTGGAGGAACTCGAGAAANCAGCTCCGCGGCGgcagcagcagcgcgcCCGAGACCCAcagcagcagcagcagcagcagcagcagcagcagcagcagCAACAGCAACAGCAACGGCGGCAACAGCAACAGCCTGCGGAACCGGAGCCTGGTGGAGCGCGT…
cons_gr32_2		298	39	13	p	AGC	CAGCAGCAGCAGCAGCAGCAGCAGCAGCAGCAGCAGCAG	NO	F	0	0	3.6187	290	CTTCACCTTACTGCTGCGAAA	CCGTTGCTGTTGCTGTTG	212	0	65	21	354	18	60.56	60.021	9	7	AAGGCAGACTCCCTACCTGGGGCAGGACCAAAAGTCAACCAACTaaaaaTTGGAtttttttttACTTCACCTTACTGCTGCGAAAAGAANTCGTAttttttCTTAATGTCCTTTTGATATTTCAGGTTATAATTCTATCAAAGCTTATCGAAATGGTCGATATTTGATCCTCGTGGTGAATGCCCCAACTGAAAGTAGCGCGGAGTAACAATAACCACGCAACTCTTTGCTGCAGGTGGTGTGGAGGAACTCGAGAAANCAGCTCCGCGGCGgcagcagcagcgcgcCCGAGACCCAcagcagcagcagcagcagcagcagcagcagcagcagcagCAACAGCAACAGCAACGGCGGCAACAGCAACAGCCTGCGGAACCGGAGCCTGGTGGAGCGCGT…
cons_gr32_2		298	39	13	p	AGC	CAGCAGCAGCAGCAGCAGCAGCAGCAGCAGCAGCAGCAG	NO	F	0	0	5.8918	289	TCACCTTACTGCTGCGAAA	GCCGTTGCTGTTGCTGTT	212	1	67	19	355	18	58.143	61.035	9	6.7	AAGGCAGACTCCCTACCTGGGGCAGGACCAAAAGTCAACCAACTaaaaaTTGGAtttttttttACTTCACCTTACTGCTGCGAAAAGAANTCGTAttttttCTTAATGTCCTTTTGATATTTCAGGTTATAATTCTATCAAAGCTTATCGAAATGGTCGATATTTGATCCTCGTGGTGAATGCCCCAACTGAAAGTAGCGCGGAGTAACAATAACCACGCAACTCTTTGCTGCAGGTGGTGTGGAGGAACTCGAGAAANCAGCTCCGCGGCGgcagcagcagcgcgcCCGAGACCCAcagcagcagcagcagcagcagcagcagcagcagcagcagCAACAGCAACAGCAACGGCGGCAACAGCAACAGCCTGCGGAACCGGAGCCTGGTGGAGCGCGT…
GHE39MJ01A6KBI		46	60	12	p	CCCCG	GCGGGGCGGGGCGGGGCGGGGCGGGGCGGGGCGGGGCGGGGCGGGGCGGGGCGGGGCGGG	NO	B	1	1	0.9023	251	CACATTTAGCCCTGCATCGT	CAAAGTGGACAATTGTTGCG	25	126	1	20	251	20	61.052	60.149	8	10.5	CACATTTAGCCCTGCATCGTgagagaAGAGAAGAGGCGAGGCGATgcggggcggggcggggcggggcggggcggggcggggcggggcggggcggggcggggcgggGCGCATCCAAAGGCGGGGCGAGAGCAGCAACGagcagcagcGCCATCGGACACTCTACTCTAGTCTTCCTGGGGTGGCAcgcgcgGCAGCACGGAGGGCGGAGGGGTTCACAGTTTTACCACTCGGCGCAACAATTGTCCACTTTGG
GHE39MJ01A6KBI		46	60	12	p	CCCCG	GCGGGGCGGGGCGGGGCGGGGCGGGGCGGGGCGGGGCGGGGCGGGGCGGGGCGGGGCGGG	NO	B	0	0	1.8235	251	CACATTTAGCCCTGCATCG	CAAAGTGGACAATTGTTGCG	26	126	1	19	251	20	60.227	60.149	8.6	10.5	CACATTTAGCCCTGCATCGTgagagaAGAGAAGAGGCGAGGCGATgcggggcggggcggggcggggcggggcggggcggggcggggcggggcggggcggggcgggGCGCATCCAAAGGCGGGGCGAGAGCAGCAACGagcagcagcGCCATCGGACACTCTACTCTAGTCTTCCTGGGGTGGCAcgcgcgGCAGCACGGAGGGCGGAGGGGTTCACAGTTTTACCACTCGGCGCAACAATTGTCCACTTTGG
GHE39MJ01A6KBI		46	60	12	p	CCCCG	GCGGGGCGGGGCGGGGCGGGGCGGGGCGGGGCGGGGCGGGGCGGGGCGGGGCGGGGCGGG	NO	B	0	0	2.4143	225	AGAGAAGAGGCGAGGCGAT	CAAAGTGGACAATTGTTGCG	0	126	27	19	251	20	61.564	60.149	9.8	10.5	CACATTTAGCCCTGCATCGTgagagaAGAGAAGAGGCGAGGCGATgcggggcggggcggggcggggcggggcggggcggggcggggcggggcggggcggggcgggGCGCATCCAAAGGCGGGGCGAGAGCAGCAACGagcagcagcGCCATCGGACACTCTACTCTAGTCTTCCTGGGGTGGCAcgcgcgGCAGCACGGAGGGCGGAGGGGTTCACAGTTTTACCACTCGGCGCAACAATTGTCCACTTTGG
GHE39MJ01A6KBI		46	60	12	p	CCCCG	GCGGGGCGGGGCGGGGCGGGGCGGGGCGGGGCGGGGCGGGGCGGGGCGGGGCGGGGCGGG	NO	B	0	0	2.461	224	GAGAAGAGGCGAGGCGAT	CAAAGTGGACAATTGTTGCG	0	126	28	18	251	20	60.61	60.149	9.8	10.5	CACATTTAGCCCTGCATCGTgagagaAGAGAAGAGGCGAGGCGATgcggggcggggcggggcggggcggggcggggcggggcggggcggggcggggcggggcgggGCGCATCCAAAGGCGGGGCGAGAGCAGCAACGagcagcagcGCCATCGGACACTCTACTCTAGTCTTCCTGGGGTGGCAcgcgcgGCAGCACGGAGGGCGGAGGGGTTCACAGTTTTACCACTCGGCGCAACAATTGTCCACTTTGG
GHE39MJ01A6KBI		46	60	12	p	CCCCG	GCGGGGCGGGGCGGGGCGGGGCGGGGCGGGGCGGGGCGGGGCGGGGCGGGGCGGGGCGGG	NO	B	0	0	2.6635	237	CACATTTAGCCCTGCATCGT	GTTGCGCCGAGTGGTAAA	25	114	1	20	237	18	61.052	60.812	8	6	CACATTTAGCCCTGCATCGTgagagaAGAGAAGAGGCGAGGCGATgcggggcggggcggggcggggcggggcggggcggggcggggcggggcggggcggggcgggGCGCATCCAAAGGCGGGGCGAGAGCAGCAACGagcagcagcGCCATCGGACACTCTACTCTAGTCTTCCTGGGGTGGCAcgcgcgGCAGCACGGAGGGCGGAGGGGTTCACAGTTTTACCACTCGGCGCAACAATTGTCCACTTTGG
GHE39MJ01A6KBI		46	60	12	p	CCCCG	GCGGGGCGGGGCGGGGCGGGGCGGGGCGGGGCGGGGCGGGGCGGGGCGGGGCGGGGCGGG	NO	B	0	0	2.7796	243	CACATTTAGCCCTGCATCGT	ACAATTGTTGCGCCGAGT	25	120	1	20	243	18	61.052	60.272	8	8.1	CACATTTAGCCCTGCATCGTgagagaAGAGAAGAGGCGAGGCGATgcggggcggggcggggcggggcggggcggggcggggcggggcggggcggggcggggcgggGCGCATCCAAAGGCGGGGCGAGAGCAGCAACGagcagcagcGCCATCGGACACTCTACTCTAGTCTTCCTGGGGTGGCAcgcgcgGCAGCACGGAGGGCGGAGGGGTTCACAGTTTTACCACTCGGCGCAACAATTGTCCACTTTGG
GHE39MJ01A6KBI		46	60	12	p	CCCCG	GCGGGGCGGGGCGGGGCGGGGCGGGGCGGGGCGGGGCGGGGCGGGGCGGGGCGGGGCGGG	NO	B	0	0	4.5331	170	CACATTTAGCCCTGCATCGT	GACTAGAGTAGAGTGTCCGATGGC	25	41	1	20	170	24	61.052	60.681	8	9.6	CACATTTAGCCCTGCATCGTgagagaAGAGAAGAGGCGAGGCGATgcggggcggggcggggcggggcggggcggggcggggcggggcggggcggggcggggcgggGCGCATCCAAAGGCGGGGCGAGAGCAGCAACGagcagcagcGCCATCGGACACTCTACTCTAGTCTTCCTGGGGTGGCAcgcgcgGCAGCACGGAGGGCGGAGGGGTTCACAGTTTTACCACTCGGCGCAACAATTGTCCACTTTGG
GHE39MJ01A6KBI		46	60	12	p	CCCCG	GCGGGGCGGGGCGGGGCGGGGCGGGGCGGGGCGGGGCGGGGCGGGGCGGGGCGGGGCGGG	NO	B	0	0	4.943	168	CACATTTAGCCCTGCATCGT	CTAGAGTAGAGTGTCCGATGGC	25	41	1	20	168	22	61.052	58.109	8	9.6	CACATTTAGCCCTGCATCGTgagagaAGAGAAGAGGCGAGGCGATgcggggcggggcggggcggggcggggcggggcggggcggggcggggcggggcggggcgggGCGCATCCAAAGGCGGGGCGAGAGCAGCAACGagcagcagcGCCATCGGACACTCTACTCTAGTCTTCCTGGGGTGGCAcgcgcgGCAGCACGGAGGGCGGAGGGGTTCACAGTTTTACCACTCGGCGCAACAATTGTCCACTTTGG
GHE39MJ01A6KBI		46	60	12	p	CCCCG	GCGGGGCGGGGCGGGGCGGGGCGGGGCGGGGCGGGGCGGGGCGGGGCGGGGCGGGGCGGG	NO	B	0	0	5.0211	167	CACATTTAGCCCTGCATCGT	TAGAGTAGAGTGTCCGATGGC	25	41	1	20	167	21	61.052	57.031	8	9.6	CACATTTAGCCCTGCATCGTgagagaAGAGAAGAGGCGAGGCGATgcggggcggggcggggcggggcggggcggggcggggcggggcggggcggggcggggcgggGCGCATCCAAAGGCGGGGCGAGAGCAGCAACGagcagcagcGCCATCGGACACTCTACTCTAGTCTTCCTGGGGTGGCAcgcgcgGCAGCACGGAGGGCGGAGGGGTTCACAGTTTTACCACTCGGCGCAACAATTGTCCACTTTGG
GHE39MJ01A6KBI		46	60	12	p	CCCCG	GCGGGGCGGGGCGGGGCGGGGCGGGGCGGGGCGGGGCGGGGCGGGGCGGGGCGGGGCGGG	NO	C	0	0	0.3781	143	GAGAAGAGAAGAGGCGAGGC	GAGTAGAGTGTCCGATGGCG	3	40	23	20	165	20	60.756	60.823	9.4	11.7	CACATTTAGCCCTGCATCGTgagagaAGAGAAGAGGCGAGGCGATgcggggcggggcggggcggggcggggcggggcggggcggggcggggcggggcggggcgggGCGCATCCAAAGGCGGGGCGAGAGCAGCAACGagcagcagcGCCATCGGACACTCTACTCTAGTCTTCCTGGGGTGGCAcgcgcgGCAGCACGGAGGGCGGAGGGGTTCACAGTTTTACCACTCGGCGCAACAATTGTCCACTTTGG
GHE39MJ01A6KBI		46	60	12	p	CCCCG	GCGGGGCGGGGCGGGGCGGGGCGGGGCGGGGCGGGGCGGGGCGGGGCGGGGCGGGGCGGG	NO	C	0	0	0.5873	162	ATTTAGCCCTGCATCGTGAG	GAGTAGAGTGTCCGATGGCG	22	40	4	20	165	20	60.235	60.823	6.4	11.7	CACATTTAGCCCTGCATCGTgagagaAGAGAAGAGGCGAGGCGATgcggggcggggcggggcggggcggggcggggcggggcggggcggggcggggcggggcgggGCGCATCCAAAGGCGGGGCGAGAGCAGCAACGagcagcagcGCCATCGGACACTCTACTCTAGTCTTCCTGGGGTGGCAcgcgcgGCAGCACGGAGGGCGGAGGGGTTCACAGTTTTACCACTCGGCGCAACAATTGTCCACTTTGG
GHE39MJ01A6KBI		46	60	12	p	CCCCG	GCGGGGCGGGGCGGGGCGGGGCGGGGCGGGGCGGGGCGGGGCGGGGCGGGGCGGGGCGGG	NO	C	0	0	0.6062	229	GAGAAGAGAAGAGGCGAGGC	CAAAGTGGACAATTGTTGCG	3	126	23	20	251	20	60.756	60.149	9.4	10.5	CACATTTAGCCCTGCATCGTgagagaAGAGAAGAGGCGAGGCGATgcggggcggggcggggcggggcggggcggggcggggcggggcggggcggggcggggcgggGCGCATCCAAAGGCGGGGCGAGAGCAGCAACGagcagcagcGCCATCGGACACTCTACTCTAGTCTTCCTGGGGTGGCAcgcgcgGCAGCACGGAGGGCGGAGGGGTTCACAGTTTTACCACTCGGCGCAACAATTGTCCACTTTGG
GHE39MJ01A6KBI		46	60	12	p	CCCCG	GCGGGGCGGGGCGGGGCGGGGCGGGGCGGGGCGGGGCGGGGCGGGGCGGGGCGGGGCGGG	NO	C	0	0	0.6741	164	ACATTTAGCCCTGCATCGTG	GAGTAGAGTGTCCGATGGCG	24	40	2	20	165	20	61.052	60.823	8.4	11.7	CACATTTAGCCCTGCATCGTgagagaAGAGAAGAGGCGAGGCGATgcggggcggggcggggcggggcggggcggggcggggcggggcggggcggggcggggcgggGCGCATCCAAAGGCGGGGCGAGAGCAGCAACGagcagcagcGCCATCGGACACTCTACTCTAGTCTTCCTGGGGTGGCAcgcgcgGCAGCACGGAGGGCGGAGGGGTTCACAGTTTTACCACTCGGCGCAACAATTGTCCACTTTGG
GHE39MJ01A6KBI		46	60	12	p	CCCCG	GCGGGGCGGGGCGGGGCGGGGCGGGGCGGGGCGGGGCGGGGCGGGGCGGGGCGGGGCGGG	NO	C	0	0	0.8154	248	ATTTAGCCCTGCATCGTGAG	CAAAGTGGACAATTGTTGCG	22	126	4	20	251	20	60.235	60.149	6.4	10.5	CACATTTAGCCCTGCATCGTgagagaAGAGAAGAGGCGAGGCGATgcggggcggggcggggcggggcggggcggggcggggcggggcggggcggggcggggcgggGCGCATCCAAAGGCGGGGCGAGAGCAGCAACGagcagcagcGCCATCGGACACTCTACTCTAGTCTTCCTGGGGTGGCAcgcgcgGCAGCACGGAGGGCGGAGGGGTTCACAGTTTTACCACTCGGCGCAACAATTGTCCACTTTGG
GHE39MJ01A6KBI		46	60	12	p	CCCCG	GCGGGGCGGGGCGGGGCGGGGCGGGGCGGGGCGGGGCGGGGCGGGGCGGGGCGGGGCGGG	NO	C	0	0	0.9023	250	ACATTTAGCCCTGCATCGTG	CAAAGTGGACAATTGTTGCG	24	126	2	20	251	20	61.052	60.149	8.4	10.5	CACATTTAGCCCTGCATCGTgagagaAGAGAAGAGGCGAGGCGATgcggggcggggcggggcggggcggggcggggcggggcggggcggggcggggcggggcgggGCGCATCCAAAGGCGGGGCGAGAGCAGCAACGagcagcagcGCCATCGGACACTCTACTCTAGTCTTCCTGGGGTGGCAcgcgcgGCAGCACGGAGGGCGGAGGGGTTCACAGTTTTACCACTCGGCGCAACAATTGTCCACTTTGG
GHE39MJ01A6KBI		46	60	12	p	CCCCG	GCGGGGCGGGGCGGGGCGGGGCGGGGCGGGGCGGGGCGGGGCGGGGCGGGGCGGGGCGGG	NO	C	0	0	2.1862	139	AGAGAAGAGGCGAGGCGAT	GAGTAGAGTGTCCGATGGCG	0	40	27	19	165	20	61.564	60.823	9.8	11.7	CACATTTAGCCCTGCATCGTgagagaAGAGAAGAGGCGAGGCGATgcggggcggggcggggcggggcggggcggggcggggcggggcggggcggggcggggcgggGCGCATCCAAAGGCGGGGCGAGAGCAGCAACGagcagcagcGCCATCGGACACTCTACTCTAGTCTTCCTGGGGTGGCAcgcgcgGCAGCACGGAGGGCGGAGGGGTTCACAGTTTTACCACTCGGCGCAACAATTGTCCACTTTGG
GHE39MJ01A6KBI		46	60	12	p	CCCCG	GCGGGGCGGGGCGGGGCGGGGCGGGGCGGGGCGGGGCGGGGCGGGGCGGGGCGGGGCGGG	NO	C	0	0	2.2026	231	GAGAGAAGAGAAGAGGCGAGG	CAAAGTGGACAATTGTTGCG	4	126	21	21	251	20	59.848	60.149	9.9	10.5	CACATTTAGCCCTGCATCGTgagagaAGAGAAGAGGCGAGGCGATgcggggcggggcggggcggggcggggcggggcggggcggggcggggcggggcggggcgggGCGCATCCAAAGGCGGGGCGAGAGCAGCAACGagcagcagcGCCATCGGACACTCTACTCTAGTCTTCCTGGGGTGGCAcgcgcgGCAGCACGGAGGGCGGAGGGGTTCACAGTTTTACCACTCGGCGCAACAATTGTCCACTTTGG
GHE39MJ01A6KBI		46	60	12	p	CCCCG	GCGGGGCGGGGCGGGGCGGGGCGGGGCGGGGCGGGGCGGGGCGGGGCGGGGCGGGGCGGG	NO	C	0	0	2.2328	138	GAGAAGAGGCGAGGCGAT	GAGTAGAGTGTCCGATGGCG	0	40	28	18	165	20	60.61	60.823	9.8	11.7	CACATTTAGCCCTGCATCGTgagagaAGAGAAGAGGCGAGGCGATgcggggcggggcggggcggggcggggcggggcggggcggggcggggcggggcggggcgggGCGCATCCAAAGGCGGGGCGAGAGCAGCAACGagcagcagcGCCATCGGACACTCTACTCTAGTCTTCCTGGGGTGGCAcgcgcgGCAGCACGGAGGGCGGAGGGGTTCACAGTTTTACCACTCGGCGCAACAATTGTCCACTTTGG
GHE39MJ01A6KBI		46	60	12	p	CCCCG	GCGGGGCGGGGCGGGGCGGGGCGGGGCGGGGCGGGGCGGGGCGGGGCGGGGCGGGGCGGG	NO	C	0	0	2.3675	215	GAGAAGAGAAGAGGCGAGGC	GTTGCGCCGAGTGGTAAA	3	114	23	20	237	18	60.756	60.812	9.4	6	CACATTTAGCCCTGCATCGTgagagaAGAGAAGAGGCGAGGCGATgcggggcggggcggggcggggcggggcggggcggggcggggcggggcggggcggggcgggGCGCATCCAAAGGCGGGGCGAGAGCAGCAACGagcagcagcGCCATCGGACACTCTACTCTAGTCTTCCTGGGGTGGCAcgcgcgGCAGCACGGAGGGCGGAGGGGTTCACAGTTTTACCACTCGGCGCAACAATTGTCCACTTTGG
GHE39MJ01A6KBI		46	60	12	p	CCCCG	GCGGGGCGGGGCGGGGCGGGGCGGGGCGGGGCGGGGCGGGGCGGGGCGGGGCGGGGCGGG	NO	C	0	0	2.9781	139	AGAGAAGAGGCGAGGCGA	GAGTAGAGTGTCCGATGGCG	1	40	27	18	165	20	61.356	60.823	11.4	11.7	CACATTTAGCCCTGCATCGTgagagaAGAGAAGAGGCGAGGCGATgcggggcggggcggggcggggcggggcggggcggggcggggcggggcggggcggggcgggGCGCATCCAAAGGCGGGGCGAGAGCAGCAACGagcagcagcGCCATCGGACACTCTACTCTAGTCTTCCTGGGGTGGCAcgcgcgGCAGCACGGAGGGCGGAGGGGTTCACAGTTTTACCACTCGGCGCAACAATTGTCCACTTTGG
GHE39MJ01AO7O2		133	60	12	p	ACGCC	CGCCACGCCACGCCACGCCACGCCACGCCACGCCACGCCACGCCACGCCACGCCACGCCA	NO	F	1	1	0.1702	271	TCTCTTATCCGCTTTGCGAG	ACTTCCCAGGGCTTTAGCTG	99	72	14	20	284	20	60.617	60.753	9.9	8.2	TTCCCGTCCCGTTTCTCTTATCCGCTTTGCGAGCTTGGAGCGTGGGCAAGCGTGGGTCTCTGGTTCTTCACACGGTGCGTTGCCGGGCCGAGACGACTTAACTcccccGTGCAGGCTGCCCGCGTCCCACCGcgccacgccacgccacgccacgccacgccacgccacgccacgccacgccacgccacgccaTGCCATGCCATACGCTACGCCACGCCAAGCTCCCGCAACCCCTTGCAACTCCTACGgcgcgcTGCCGCGCAGCAGCTAAAGCCCTGGGAAGTGCCTCTTGGCGTGGCCGCGGCCTCCGGCCGGCGCGGTCCACACGGCCAGTCAATGCTTTGGGCTCCGGCGGTGTGGGgcggagcggagcggaGCGGGCCCGCAAAACGNGCAGTG…
GHE39MJ01AO7O2		133	60	12	p	ACGCC	CGCCACGCCACGCCACGCCACGCCACGCCACGCCACGCCACGCCACGCCACGCCACGCCA	NO	F	0	0	0.18	277	CCCGTTTCTCTTATCCGCTT	ACTTCCCAGGGCTTTAGCTG	105	72	8	20	284	20	60.573	60.753	10.2	8.2	TTCCCGTCCCGTTTCTCTTATCCGCTTTGCGAGCTTGGAGCGTGGGCAAGCGTGGGTCTCTGGTTCTTCACACGGTGCGTTGCCGGGCCGAGACGACTTAACTcccccGTGCAGGCTGCCCGCGTCCCACCGcgccacgccacgccacgccacgccacgccacgccacgccacgccacgccacgccacgccaTGCCATGCCATACGCTACGCCACGCCAAGCTCCCGCAACCCCTTGCAACTCCTACGgcgcgcTGCCGCGCAGCAGCTAAAGCCCTGGGAAGTGCCTCTTGGCGTGGCCGCGGCCTCCGGCCGGCGCGGTCCACACGGCCAGTCAATGCTTTGGGCTCCGGCGGTGTGGGgcggagcggagcggaGCGGGCCCGCAAAACGNGCAGTG…
GHE39MJ01AO7O2		133	60	12	p	ACGCC	CGCCACGCCACGCCACGCCACGCCACGCCACGCCACGCCACGCCACGCCACGCCACGCCA	NO	F	0	0	0.2852	273	TTTCTCTTATCCGCTTTGCG	ACTTCCCAGGGCTTTAGCTG	101	72	12	20	284	20	60.468	60.753	10.5	8.2	TTCCCGTCCCGTTTCTCTTATCCGCTTTGCGAGCTTGGAGCGTGGGCAAGCGTGGGTCTCTGGTTCTTCACACGGTGCGTTGCCGGGCCGAGACGACTTAACTcccccGTGCAGGCTGCCCGCGTCCCACCGcgccacgccacgccacgccacgccacgccacgccacgccacgccacgccacgccacgccaTGCCATGCCATACGCTACGCCACGCCAAGCTCCCGCAACCCCTTGCAACTCCTACGgcgcgcTGCCGCGCAGCAGCTAAAGCCCTGGGAAGTGCCTCTTGGCGTGGCCGCGGCCTCCGGCCGGCGCGGTCCACACGGCCAGTCAATGCTTTGGGCTCCGGCGGTGTGGGgcggagcggagcggaGCGGGCCCGCAAAACGNGCAGTG…
GHE39MJ01AO7O2		133	60	12	p	ACGCC	CGCCACGCCACGCCACGCCACGCCACGCCACGCCACGCCACGCCACGCCACGCCACGCCA	NO	F	0	0	0.7065	198	GCCGAGACGACTTAACTCCC	ACTTCCCAGGGCTTTAGCTG	26	72	87	20	284	20	61.153	60.753	9.4	8.2	TTCCCGTCCCGTTTCTCTTATCCGCTTTGCGAGCTTGGAGCGTGGGCAAGCGTGGGTCTCTGGTTCTTCACACGGTGCGTTGCCGGGCCGAGACGACTTAACTcccccGTGCAGGCTGCCCGCGTCCCACCGcgccacgccacgccacgccacgccacgccacgccacgccacgccacgccacgccacgccaTGCCATGCCATACGCTACGCCACGCCAAGCTCCCGCAACCCCTTGCAACTCCTACGgcgcgcTGCCGCGCAGCAGCTAAAGCCCTGGGAAGTGCCTCTTGGCGTGGCCGCGGCCTCCGGCCGGCGCGGTCCACACGGCCAGTCAATGCTTTGGGCTCCGGCGGTGTGGGgcggagcggagcggaGCGGGCCCGCAAAACGNGCAGTG…
GHE39MJ01AO7O2		133	60	12	p	ACGCC	CGCCACGCCACGCCACGCCACGCCACGCCACGCCACGCCACGCCACGCCACGCCACGCCA	NO	F	0	0	0.7725	236	AGCGTGGGTCTCTGGTTCTT	ACTTCCCAGGGCTTTAGCTG	64	72	49	20	284	20	61.219	60.753	7	8.2	TTCCCGTCCCGTTTCTCTTATCCGCTTTGCGAGCTTGGAGCGTGGGCAAGCGTGGGTCTCTGGTTCTTCACACGGTGCGTTGCCGGGCCGAGACGACTTAACTcccccGTGCAGGCTGCCCGCGTCCCACCGcgccacgccacgccacgccacgccacgccacgccacgccacgccacgccacgccacgccaTGCCATGCCATACGCTACGCCACGCCAAGCTCCCGCAACCCCTTGCAACTCCTACGgcgcgcTGCCGCGCAGCAGCTAAAGCCCTGGGAAGTGCCTCTTGGCGTGGCCGCGGCCTCCGGCCGGCGCGGTCCACACGGCCAGTCAATGCTTTGGGCTCCGGCGGTGTGGGgcggagcggagcggaGCGGGCCCGCAAAACGNGCAGTG…
GHE39MJ01AO7O2		133	60	12	p	ACGCC	CGCCACGCCACGCCACGCCACGCCACGCCACGCCACGCCACGCCACGCCACGCCACGCCA	NO	F	0	0	1.6091	335	TCTCTTATCCGCTTTGCGAG	AGCCCAAAGCATTGACTGG	99	137	14	20	348	19	60.617	61.192	9.9	7.9	TTCCCGTCCCGTTTCTCTTATCCGCTTTGCGAGCTTGGAGCGTGGGCAAGCGTGGGTCTCTGGTTCTTCACACGGTGCGTTGCCGGGCCGAGACGACTTAACTcccccGTGCAGGCTGCCCGCGTCCCACCGcgccacgccacgccacgccacgccacgccacgccacgccacgccacgccacgccacgccaTGCCATGCCATACGCTACGCCACGCCAAGCTCCCGCAACCCCTTGCAACTCCTACGgcgcgcTGCCGCGCAGCAGCTAAAGCCCTGGGAAGTGCCTCTTGGCGTGGCCGCGGCCTCCGGCCGGCGCGGTCCACACGGCCAGTCAATGCTTTGGGCTCCGGCGGTGTGGGgcggagcggagcggaGCGGGCCCGCAAAACGNGCAGTG…
GHE39MJ01AO7O2		133	60	12	p	ACGCC	CGCCACGCCACGCCACGCCACGCCACGCCACGCCACGCCACGCCACGCCACGCCACGCCA	NO	F	0	0	1.6189	341	CCCGTTTCTCTTATCCGCTT	AGCCCAAAGCATTGACTGG	105	137	8	20	348	19	60.573	61.192	10.2	7.9	TTCCCGTCCCGTTTCTCTTATCCGCTTTGCGAGCTTGGAGCGTGGGCAAGCGTGGGTCTCTGGTTCTTCACACGGTGCGTTGCCGGGCCGAGACGACTTAACTcccccGTGCAGGCTGCCCGCGTCCCACCGcgccacgccacgccacgccacgccacgccacgccacgccacgccacgccacgccacgccaTGCCATGCCATACGCTACGCCACGCCAAGCTCCCGCAACCCCTTGCAACTCCTACGgcgcgcTGCCGCGCAGCAGCTAAAGCCCTGGGAAGTGCCTCTTGGCGTGGCCGCGGCCTCCGGCCGGCGCGGTCCACACGGCCAGTCAATGCTTTGGGCTCCGGCGGTGTGGGgcggagcggagcggaGCGGGCCCGCAAAACGNGCAGTG…
GHE39MJ01AO7O2		133	60	12	p	ACGCC	CGCCACGCCACGCCACGCCACGCCACGCCACGCCACGCCACGCCACGCCACGCCACGCCA	NO	F	0	0	1.7241	337	TTTCTCTTATCCGCTTTGCG	AGCCCAAAGCATTGACTGG	101	137	12	20	348	19	60.468	61.192	10.5	7.9	TTCCCGTCCCGTTTCTCTTATCCGCTTTGCGAGCTTGGAGCGTGGGCAAGCGTGGGTCTCTGGTTCTTCACACGGTGCGTTGCCGGGCCGAGACGACTTAACTcccccGTGCAGGCTGCCCGCGTCCCACCGcgccacgccacgccacgccacgccacgccacgccacgccacgccacgccacgccacgccaTGCCATGCCATACGCTACGCCACGCCAAGCTCCCGCAACCCCTTGCAACTCCTACGgcgcgcTGCCGCGCAGCAGCTAAAGCCCTGGGAAGTGCCTCTTGGCGTGGCCGCGGCCTCCGGCCGGCGCGGTCCACACGGCCAGTCAATGCTTTGGGCTCCGGCGGTGTGGGgcggagcggagcggaGCGGGCCCGCAAAACGNGCAGTG…
GHE39MJ01AO7O2		133	60	12	p	ACGCC	CGCCACGCCACGCCACGCCACGCCACGCCACGCCACGCCACGCCACGCCACGCCACGCCA	NO	F	0	0	1.8085	345	CCGTCCCGTTTCTCTTATCC	AGCCCAAAGCATTGACTGG	109	137	4	20	348	19	60.817	61.192	7.1	7.9	TTCCCGTCCCGTTTCTCTTATCCGCTTTGCGAGCTTGGAGCGTGGGCAAGCGTGGGTCTCTGGTTCTTCACACGGTGCGTTGCCGGGCCGAGACGACTTAACTcccccGTGCAGGCTGCCCGCGTCCCACCGcgccacgccacgccacgccacgccacgccacgccacgccacgccacgccacgccacgccaTGCCATGCCATACGCTACGCCACGCCAAGCTCCCGCAACCCCTTGCAACTCCTACGgcgcgcTGCCGCGCAGCAGCTAAAGCCCTGGGAAGTGCCTCTTGGCGTGGCCGCGGCCTCCGGCCGGCGCGGTCCACACGGCCAGTCAATGCTTTGGGCTCCGGCGGTGTGGGgcggagcggagcggaGCGGGCCCGCAAAACGNGCAGTG…
GHE39MJ01AO7O2		133	60	12	p	ACGCC	CGCCACGCCACGCCACGCCACGCCACGCCACGCCACGCCACGCCACGCCACGCCACGCCA	NO	F	0	0	1.972	336	TTCTCTTATCCGCTTTGCGA	AGCCCAAAGCATTGACTGG	100	137	13	20	348	19	60.98	61.192	10.2	7.9	TTCCCGTCCCGTTTCTCTTATCCGCTTTGCGAGCTTGGAGCGTGGGCAAGCGTGGGTCTCTGGTTCTTCACACGGTGCGTTGCCGGGCCGAGACGACTTAACTcccccGTGCAGGCTGCCCGCGTCCCACCGcgccacgccacgccacgccacgccacgccacgccacgccacgccacgccacgccacgccaTGCCATGCCATACGCTACGCCACGCCAAGCTCCCGCAACCCCTTGCAACTCCTACGgcgcgcTGCCGCGCAGCAGCTAAAGCCCTGGGAAGTGCCTCTTGGCGTGGCCGCGGCCTCCGGCCGGCGCGGTCCACACGGCCAGTCAATGCTTTGGGCTCCGGCGGTGTGGGgcggagcggagcggaGCGGGCCCGCAAAACGNGCAGTG…
GHE39MJ01AO7O2		133	60	12	p	ACGCC	CGCCACGCCACGCCACGCCACGCCACGCCACGCCACGCCACGCCACGCCACGCCACGCCA	NO	F	0	0	3.1702	126	GCCGAGACGACTTAACTCCC	GCGTAGCGTATGGCATGG	26	2	87	20	212	18	61.153	61.217	9.4	8.4	TTCCCGTCCCGTTTCTCTTATCCGCTTTGCGAGCTTGGAGCGTGGGCAAGCGTGGGTCTCTGGTTCTTCACACGGTGCGTTGCCGGGCCGAGACGACTTAACTcccccGTGCAGGCTGCCCGCGTCCCACCGcgccacgccacgccacgccacgccacgccacgccacgccacgccacgccacgccacgccaTGCCATGCCATACGCTACGCCACGCCAAGCTCCCGCAACCCCTTGCAACTCCTACGgcgcgcTGCCGCGCAGCAGCTAAAGCCCTGGGAAGTGCCTCTTGGCGTGGCCGCGGCCTCCGGCCGGCGCGGTCCACACGGCCAGTCAATGCTTTGGGCTCCGGCGGTGTGGGgcggagcggagcggaGCGGGCCCGCAAAACGNGCAGTG…
GHE39MJ01AO7O2		133	60	12	p	ACGCC	CGCCACGCCACGCCACGCCACGCCACGCCACGCCACGCCACGCCACGCCACGCCACGCCA	NO	F	0	0	3.2363	165	AAGCGTGGGTCTCTGGTTCT	GCGTAGCGTATGGCATGG	65	2	48	20	212	18	61.219	61.217	6.4	8.4	TTCCCGTCCCGTTTCTCTTATCCGCTTTGCGAGCTTGGAGCGTGGGCAAGCGTGGGTCTCTGGTTCTTCACACGGTGCGTTGCCGGGCCGAGACGACTTAACTcccccGTGCAGGCTGCCCGCGTCCCACCGcgccacgccacgccacgccacgccacgccacgccacgccacgccacgccacgccacgccaTGCCATGCCATACGCTACGCCACGCCAAGCTCCCGCAACCCCTTGCAACTCCTACGgcgcgcTGCCGCGCAGCAGCTAAAGCCCTGGGAAGTGCCTCTTGGCGTGGCCGCGGCCTCCGGCCGGCGCGGTCCACACGGCCAGTCAATGCTTTGGGCTCCGGCGGTGTGGGgcggagcggagcggaGCGGGCCCGCAAAACGNGCAGTG…
GHE39MJ01AO7O2	SACT_54_Non-specific amplification	133	60	12	p	ACGCC	CGCCACGCCACGCCACGCCACGCCACGCCACGCCACGCCACGCCACGCCACGCCACGCCA	NO	F	0	0	3.2629	162	CGTGGGTCTCTGGTTCTTCA	GCGTAGCGTATGGCATGG	62	2	51	20	212	18	61.246	61.217	7	8.4	TTCCCGTCCCGTTTCTCTTATCCGCTTTGCGAGCTTGGAGCGTGGGCAAGCGTGGGTCTCTGGTTCTTCACACGGTGCGTTGCCGGGCCGAGACGACTTAACTcccccGTGCAGGCTGCCCGCGTCCCACCGcgccacgccacgccacgccacgccacgccacgccacgccacgccacgccacgccacgccaTGCCATGCCATACGCTACGCCACGCCAAGCTCCCGCAACCCCTTGCAACTCCTACGgcgcgcTGCCGCGCAGCAGCTAAAGCCCTGGGAAGTGCCTCTTGGCGTGGCCGCGGCCTCCGGCCGGCGCGGTCCACACGGCCAGTCAATGCTTTGGGCTCCGGCGGTGTGGGgcggagcggagcggaGCGGGCCCGCAAAACGNGCAGTG…
GHE39MJ01AO7O2		133	60	12	p	ACGCC	CGCCACGCCACGCCACGCCACGCCACGCCACGCCACGCCACGCCACGCCACGCCACGCCA	NO	F	0	0	6.9076	125	CCGAGACGACTTAACTCCC	GCGTAGCGTATGGCATGG	26	2	88	19	212	18	57.309	61.217	9.4	8.4	TTCCCGTCCCGTTTCTCTTATCCGCTTTGCGAGCTTGGAGCGTGGGCAAGCGTGGGTCTCTGGTTCTTCACACGGTGCGTTGCCGGGCCGAGACGACTTAACTcccccGTGCAGGCTGCCCGCGTCCCACCGcgccacgccacgccacgccacgccacgccacgccacgccacgccacgccacgccacgccaTGCCATGCCATACGCTACGCCACGCCAAGCTCCCGCAACCCCTTGCAACTCCTACGgcgcgcTGCCGCGCAGCAGCTAAAGCCCTGGGAAGTGCCTCTTGGCGTGGCCGCGGCCTCCGGCCGGCGCGGTCCACACGGCCAGTCAATGCTTTGGGCTCCGGCGGTGTGGGgcggagcggagcggaGCGGGCCCGCAAAACGNGCAGTG…
GHE39MJ01AO7O2		133	60	12	p	ACGCC	CGCCACGCCACGCCACGCCACGCCACGCCACGCCACGCCACGCCACGCCACGCCACGCCA	NO	F	0	0	6.9869	128	GGGCCGAGACGACTTAAC	GCGTAGCGTATGGCATGG	30	2	85	18	212	18	58.23	61.217	6	8.4	TTCCCGTCCCGTTTCTCTTATCCGCTTTGCGAGCTTGGAGCGTGGGCAAGCGTGGGTCTCTGGTTCTTCACACGGTGCGTTGCCGGGCCGAGACGACTTAACTcccccGTGCAGGCTGCCCGCGTCCCACCGcgccacgccacgccacgccacgccacgccacgccacgccacgccacgccacgccacgccaTGCCATGCCATACGCTACGCCACGCCAAGCTCCCGCAACCCCTTGCAACTCCTACGgcgcgcTGCCGCGCAGCAGCTAAAGCCCTGGGAAGTGCCTCTTGGCGTGGCCGCGGCCTCCGGCCGGCGCGGTCCACACGGCCAGTCAATGCTTTGGGCTCCGGCGGTGTGGGgcggagcggagcggaGCGGGCCCGCAAAACGNGCAGTG…
GHE39MJ01B9KG4	SACT_55_Non-specific amplification (stutter)	34	123	12	p	AC	TGTGTGTGTGTGTGTGTGTGTGTGCATTACTATTTTCTTTTGCTTTTCTACTCATGCTGTATGATGTATAAAAAGAATAAAACTGCAAACGACTTGATGTCACCAAACTGTTGTTGTTGTTGT	NO	G	0	1	2.7404	188	TTGGCTGATCATAGCTAATCCC	TGTTTCCTGTAAGATGCCGC	9	14	3	22	190	20	60.428	61.168	9.3	12.9	CCTTGGCTGATCATAGCTAATCCCATGTATTTAtgtgtgtgtgtgtgtgtgtgtgtgCATTACTATTTTCTTTTGCTTTTCTACTCATGCTGTATGATGTATaaaaaGAATAAAACTGCAAACGACTTGATGTCACCAAACtgttgttgttgttgtTATTTCTTTCCCCTGCGGCATCTTACAGGAAACAGGATGTAGAGAAAGAAAACGAATAACTATGCTGGTTTTCTATTTATTGGTATCCTTTCTTTGA
GHE39MJ01B9KG4		34	123	12	p	AC	TGTGTGTGTGTGTGTGTGTGTGTGCATTACTATTTTCTTTTGCTTTTCTACTCATGCTGTATGATGTATAAAAAGAATAAAACTGCAAACGACTTGATGTCACCAAACTGTTGTTGTTGTTGT	NO	G	0	0	2.8639	186	TTGGCTGATCATAGCTAATCCC	TTTCCTGTAAGATGCCGCAG	9	12	3	22	188	20	60.428	61.292	9.3	10.2	CCTTGGCTGATCATAGCTAATCCCATGTATTTAtgtgtgtgtgtgtgtgtgtgtgtgCATTACTATTTTCTTTTGCTTTTCTACTCATGCTGTATGATGTATaaaaaGAATAAAACTGCAAACGACTTGATGTCACCAAACtgttgttgttgttgtTATTTCTTTCCCCTGCGGCATCTTACAGGAAACAGGATGTAGAGAAAGAAAACGAATAACTATGCTGGTTTTCTATTTATTGGTATCCTTTCTTTGA
GHE39MJ01B9KG4		34	123	12	p	AC	TGTGTGTGTGTGTGTGTGTGTGTGCATTACTATTTTCTTTTGCTTTTCTACTCATGCTGTATGATGTATAAAAAGAATAAAACTGCAAACGACTTGATGTCACCAAACTGTTGTTGTTGTTGT	NO	G	0	0	3.0164	187	TGGCTGATCATAGCTAATCCC	TGTTTCCTGTAAGATGCCGC	9	14	4	21	190	20	59.152	61.168	9.3	12.9	CCTTGGCTGATCATAGCTAATCCCATGTATTTAtgtgtgtgtgtgtgtgtgtgtgtgCATTACTATTTTCTTTTGCTTTTCTACTCATGCTGTATGATGTATaaaaaGAATAAAACTGCAAACGACTTGATGTCACCAAACtgttgttgttgttgtTATTTCTTTCCCCTGCGGCATCTTACAGGAAACAGGATGTAGAGAAAGAAAACGAATAACTATGCTGGTTTTCTATTTATTGGTATCCTTTCTTTGA
GHE39MJ01B9KG4		34	123	12	p	AC	TGTGTGTGTGTGTGTGTGTGTGTGCATTACTATTTTCTTTTGCTTTTCTACTCATGCTGTATGATGTATAAAAAGAATAAAACTGCAAACGACTTGATGTCACCAAACTGTTGTTGTTGTTGT	NO	G	0	0	4.2277	190	CCTTGGCTGATCATAGCTAATCC	TGTTTCCTGTAAGATGCCGC	10	14	1	23	190	20	61.259	61.168	8.1	12.9	CCTTGGCTGATCATAGCTAATCCCATGTATTTAtgtgtgtgtgtgtgtgtgtgtgtgCATTACTATTTTCTTTTGCTTTTCTACTCATGCTGTATGATGTATaaaaaGAATAAAACTGCAAACGACTTGATGTCACCAAACtgttgttgttgttgtTATTTCTTTCCCCTGCGGCATCTTACAGGAAACAGGATGTAGAGAAAGAAAACGAATAACTATGCTGGTTTTCTATTTATTGGTATCCTTTCTTTGA
GHE39MJ01B9KG4		34	123	12	p	AC	TGTGTGTGTGTGTGTGTGTGTGTGCATTACTATTTTCTTTTGCTTTTCTACTCATGCTGTATGATGTATAAAAAGAATAAAACTGCAAACGACTTGATGTCACCAAACTGTTGTTGTTGTTGT	NO	G	0	0	4.4685	190	TTGGCTGATCATAGCTAATCCC	CCTGTTTCCTGTAAGATGCCG	9	15	3	22	192	21	60.428	61.897	9.3	11.7	CCTTGGCTGATCATAGCTAATCCCATGTATTTAtgtgtgtgtgtgtgtgtgtgtgtgCATTACTATTTTCTTTTGCTTTTCTACTCATGCTGTATGATGTATaaaaaGAATAAAACTGCAAACGACTTGATGTCACCAAACtgttgttgttgttgtTATTTCTTTCCCCTGCGGCATCTTACAGGAAACAGGATGTAGAGAAAGAAAACGAATAACTATGCTGGTTTTCTATTTATTGGTATCCTTTCTTTGA
GHE39MJ01B9KG4		34	123	12	p	AC	TGTGTGTGTGTGTGTGTGTGTGTGCATTACTATTTTCTTTTGCTTTTCTACTCATGCTGTATGATGTATAAAAAGAATAAAACTGCAAACGACTTGATGTCACCAAACTGTTGTTGTTGTTGT	NO	G	0	0	4.5876	191	TTGGCTGATCATAGCTAATCCC	TCCTGTTTCCTGTAAGATGCC	9	16	3	22	193	21	60.428	59.184	9.3	9.6	CCTTGGCTGATCATAGCTAATCCCATGTATTTAtgtgtgtgtgtgtgtgtgtgtgtgCATTACTATTTTCTTTTGCTTTTCTACTCATGCTGTATGATGTATaaaaaGAATAAAACTGCAAACGACTTGATGTCACCAAACtgttgttgttgttgtTATTTCTTTCCCCTGCGGCATCTTACAGGAAACAGGATGTAGAGAAAGAAAACGAATAACTATGCTGGTTTTCTATTTATTGGTATCCTTTCTTTGA
GHE39MJ01B9KG4		34	123	12	p	AC	TGTGTGTGTGTGTGTGTGTGTGTGCATTACTATTTTCTTTTGCTTTTCTACTCATGCTGTATGATGTATAAAAAGAATAAAACTGCAAACGACTTGATGTCACCAAACTGTTGTTGTTGTTGT	NO	G	0	0	11.7676	251	TTGGCTGATCATAGCTAATCCC	TCAAAGAAAGGATACCAATAAATAGAA	9	70	3	22	253	27	60.428	58.004	9.3	6	CCTTGGCTGATCATAGCTAATCCCATGTATTTAtgtgtgtgtgtgtgtgtgtgtgtgCATTACTATTTTCTTTTGCTTTTCTACTCATGCTGTATGATGTATaaaaaGAATAAAACTGCAAACGACTTGATGTCACCAAACtgttgttgttgttgtTATTTCTTTCCCCTGCGGCATCTTACAGGAAACAGGATGTAGAGAAAGAAAACGAATAACTATGCTGGTTTTCTATTTATTGGTATCCTTTCTTTGA
GHE39MJ01B9KG4		34	123	12	p	AC	TGTGTGTGTGTGTGTGTGTGTGTGCATTACTATTTTCTTTTGCTTTTCTACTCATGCTGTATGATGTATAAAAAGAATAAAACTGCAAACGACTTGATGTCACCAAACTGTTGTTGTTGTTGT	NO	G	0	0	12.0435	250	TGGCTGATCATAGCTAATCCC	TCAAAGAAAGGATACCAATAAATAGAA	9	70	4	21	253	27	59.152	58.004	9.3	6	CCTTGGCTGATCATAGCTAATCCCATGTATTTAtgtgtgtgtgtgtgtgtgtgtgtgCATTACTATTTTCTTTTGCTTTTCTACTCATGCTGTATGATGTATaaaaaGAATAAAACTGCAAACGACTTGATGTCACCAAACtgttgttgttgttgtTATTTCTTTCCCCTGCGGCATCTTACAGGAAACAGGATGTAGAGAAAGAAAACGAATAACTATGCTGGTTTTCTATTTATTGGTATCCTTTCTTTGA
GHE39MJ01B9KG4		34	24	12	p	AC	TGTGTGTGTGTGTGTGTGTGTGTG	NO	F	0	1	3.6292	135	TTGGCTGATCATAGCTAATCCC	GGTGACATCAAGTCGTTTGC	9	60	3	22	137	20	60.428	59.143	9.3	8.8	CCTTGGCTGATCATAGCTAATCCCATGTATTTAtgtgtgtgtgtgtgtgtgtgtgtgCATTACTATTTTCTTTTGCTTTTCTACTCATGCTGTATGATGTATaaaaaGAATAAAACTGCAAACGACTTGATGTCACCAAACtgttgttgttgttgtTATTTCTTTCCCCTGCGGCATCTTACAGGAAACAGGATGTAGAGAAAGAAAACGAATAACTATGCTGGTTTTCTATTTATTGGTATCCTTTCTTTGA
GHE39MJ01B9KG4		34	24	12	p	AC	TGTGTGTGTGTGTGTGTGTGTGTG	NO	F	0	0	3.9052	133	GGCTGATCATAGCTAATCCCA	GGTGACATCAAGTCGTTTGC	8	60	5	21	137	20	59.152	59.143	9.7	8.8	CCTTGGCTGATCATAGCTAATCCCATGTATTTAtgtgtgtgtgtgtgtgtgtgtgtgCATTACTATTTTCTTTTGCTTTTCTACTCATGCTGTATGATGTATaaaaaGAATAAAACTGCAAACGACTTGATGTCACCAAACtgttgttgttgttgtTATTTCTTTCCCCTGCGGCATCTTACAGGAAACAGGATGTAGAGAAAGAAAACGAATAACTATGCTGGTTTTCTATTTATTGGTATCCTTTCTTTGA
GHE39MJ01B9KG4		34	24	12	p	AC	TGTGTGTGTGTGTGTGTGTGTGTG	NO	F	0	0	6.0123	140	CCTTGGCTGATCATAGCTAATCC	TTTGGTGACATCAAGTCGTTTG	10	61	1	23	140	22	61.259	60.953	8.1	7	CCTTGGCTGATCATAGCTAATCCCATGTATTTAtgtgtgtgtgtgtgtgtgtgtgtgCATTACTATTTTCTTTTGCTTTTCTACTCATGCTGTATGATGTATaaaaaGAATAAAACTGCAAACGACTTGATGTCACCAAACtgttgttgttgttgtTATTTCTTTCCCCTGCGGCATCTTACAGGAAACAGGATGTAGAGAAAGAAAACGAATAACTATGCTGGTTTTCTATTTATTGGTATCCTTTCTTTGA
GHE39MJ01B9KG4		34	24	12	p	AC	TGTGTGTGTGTGTGTGTGTGTGTG	NO	F	0	0	6.9533	140	CCTTGGCTGATCATAGCTAATC	TTTGGTGACATCAAGTCGTTTG	11	61	1	22	140	22	58	60.953	5.9	7	CCTTGGCTGATCATAGCTAATCCCATGTATTTAtgtgtgtgtgtgtgtgtgtgtgtgCATTACTATTTTCTTTTGCTTTTCTACTCATGCTGTATGATGTATaaaaaGAATAAAACTGCAAACGACTTGATGTCACCAAACtgttgttgttgttgtTATTTCTTTCCCCTGCGGCATCTTACAGGAAACAGGATGTAGAGAAAGAAAACGAATAACTATGCTGGTTTTCTATTTATTGGTATCCTTTCTTTGA
GHE39MJ01B9KG4		34	24	12	p	AC	TGTGTGTGTGTGTGTGTGTGTGTG	NO	F	0	0	7.1411	140	CCTTGGCTGATCATAGCTAATCC	TTTGGTGACATCAAGTCGTTT	10	62	1	23	140	21	61.259	58.118	8.1	8.7	CCTTGGCTGATCATAGCTAATCCCATGTATTTAtgtgtgtgtgtgtgtgtgtgtgtgCATTACTATTTTCTTTTGCTTTTCTACTCATGCTGTATGATGTATaaaaaGAATAAAACTGCAAACGACTTGATGTCACCAAACtgttgttgttgttgtTATTTCTTTCCCCTGCGGCATCTTACAGGAAACAGGATGTAGAGAAAGAAAACGAATAACTATGCTGGTTTTCTATTTATTGGTATCCTTTCTTTGA
GHE39MJ01BXFMJ		103	24	12	p	AT	ATATATATATATATATATATATAT	NO	F	1	1	4.1442	196	GACAGGAACGAAGTTCACGG	GGACTAACGATCCCAAGATATCAA	7	121	76	20	271	24	60.69	60.545	9.9	6.9	CTAACCAATATTATACGTTTAGAGttttttAACGATATAGTTCTAAATTTAATATCTGCCATCTGGAATGAAGTAGACAGGAACGAAGTTCACGGTTAATAGatatatatatatatatatatatatGTATATTGTATAATGCATGTTTACACAGATAGGTACCTACCTAGAATTTTAGTAGGTTTTGTATAATGCCTAtttttttCTTATCTTCtttttAGTCTTTTATGTAACGCGAAAATCATTATTGATATCTTGGGATCGTTAGTCCTATTAAATAGTGAGAATATTGGCAAATGATACTACTaaaaaaaaaaTAATTATAAAACTAATTATTTGCTACAATATTT
GHE39MJ01BXFMJ		103	24	12	p	AT	ATATATATATATATATATATATAT	NO	F	0	0	4.506	194	CAGGAACGAAGTTCACGGTT	GGACTAACGATCCCAAGATATCAA	5	121	78	20	271	24	60.149	60.545	9.9	6.9	CTAACCAATATTATACGTTTAGAGttttttAACGATATAGTTCTAAATTTAATATCTGCCATCTGGAATGAAGTAGACAGGAACGAAGTTCACGGTTAATAGatatatatatatatatatatatatGTATATTGTATAATGCATGTTTACACAGATAGGTACCTACCTAGAATTTTAGTAGGTTTTGTATAATGCCTAtttttttCTTATCTTCtttttAGTCTTTTATGTAACGCGAAAATCATTATTGATATCTTGGGATCGTTAGTCCTATTAAATAGTGAGAATATTGGCAAATGATACTACTaaaaaaaaaaTAATTATAAAACTAATTATTTGCTACAATATTT
GHE39MJ01BXFMJ		103	24	12	p	AT	ATATATATATATATATATATATAT	NO	F	0	0	5.2416	196	GACAGGAACGAAGTTCACGG	GGACTAACGATCCCAAGATATCAAT	7	120	76	20	271	25	60.69	60.752	9.9	6.9	CTAACCAATATTATACGTTTAGAGttttttAACGATATAGTTCTAAATTTAATATCTGCCATCTGGAATGAAGTAGACAGGAACGAAGTTCACGGTTAATAGatatatatatatatatatatatatGTATATTGTATAATGCATGTTTACACAGATAGGTACCTACCTAGAATTTTAGTAGGTTTTGTATAATGCCTAtttttttCTTATCTTCtttttAGTCTTTTATGTAACGCGAAAATCATTATTGATATCTTGGGATCGTTAGTCCTATTAAATAGTGAGAATATTGGCAAATGATACTACTaaaaaaaaaaTAATTATAAAACTAATTATTTGCTACAATATTT
GHE39MJ01BXFMJ		103	24	12	p	AT	ATATATATATATATATATATATAT	NO	F	0	0	9.7256	246	TCTGCCATCTGGAATGAAGT	TCATTTGCCAATATTCTCACTATTT	28	149	55	20	300	25	58.23	58.244	6.4	6.2	CTAACCAATATTATACGTTTAGAGttttttAACGATATAGTTCTAAATTTAATATCTGCCATCTGGAATGAAGTAGACAGGAACGAAGTTCACGGTTAATAGatatatatatatatatatatatatGTATATTGTATAATGCATGTTTACACAGATAGGTACCTACCTAGAATTTTAGTAGGTTTTGTATAATGCCTAtttttttCTTATCTTCtttttAGTCTTTTATGTAACGCGAAAATCATTATTGATATCTTGGGATCGTTAGTCCTATTAAATAGTGAGAATATTGGCAAATGATACTACTaaaaaaaaaaTAATTATAAAACTAATTATTTGCTACAATATTT
GHE39MJ01BXFMJ		103	24	12	p	AT	ATATATATATATATATATATATAT	NO	F	0	0	10.2796	247	ATCTGCCATCTGGAATGAAG	TCATTTGCCAATATTCTCACTATTT	29	149	54	20	300	25	57.676	58.244	7	6.2	CTAACCAATATTATACGTTTAGAGttttttAACGATATAGTTCTAAATTTAATATCTGCCATCTGGAATGAAGTAGACAGGAACGAAGTTCACGGTTAATAGatatatatatatatatatatatatGTATATTGTATAATGCATGTTTACACAGATAGGTACCTACCTAGAATTTTAGTAGGTTTTGTATAATGCCTAtttttttCTTATCTTCtttttAGTCTTTTATGTAACGCGAAAATCATTATTGATATCTTGGGATCGTTAGTCCTATTAAATAGTGAGAATATTGGCAAATGATACTACTaaaaaaaaaaTAATTATAAAACTAATTATTTGCTACAATATTT
GHE39MJ01BXFMJ		103	24	12	p	AT	ATATATATATATATATATATATAT	NO	F	0	0	10.3462	247	ATCTGCCATCTGGAATGAAGT	TCATTTGCCAATATTCTCACTATTT	28	149	54	21	300	25	58.609	58.244	6.4	6.2	CTAACCAATATTATACGTTTAGAGttttttAACGATATAGTTCTAAATTTAATATCTGCCATCTGGAATGAAGTAGACAGGAACGAAGTTCACGGTTAATAGatatatatatatatatatatatatGTATATTGTATAATGCATGTTTACACAGATAGGTACCTACCTAGAATTTTAGTAGGTTTTGTATAATGCCTAtttttttCTTATCTTCtttttAGTCTTTTATGTAACGCGAAAATCATTATTGATATCTTGGGATCGTTAGTCCTATTAAATAGTGAGAATATTGGCAAATGATACTACTaaaaaaaaaaTAATTATAAAACTAATTATTTGCTACAATATTT
GHE39MJ01ERRRW		51	60	12	p	CCCCG	CCGCCCCGCCCCGCCCCGCCCCGCCCCGCCCCGCCCCGCCCCGCCCCGCCCCGCCCCGCC	NO	B	1	1	1.4349	204	GAGATTACTCGGCGGCATTA	GTGGGCTGACAGCAATTACG	29	75	2	20	205	20	60.196	61.631	6.2	7.7	CGAGATTACTCGGCGGCATTATCGGTTTGTGTAGGTAGCCCGGCCCTGCTccgccccgccccgccccgccccgccccgccccgccccgccccgccccgccccgccccgccGGAGCCGAGTCAGTGCGCAGGCGCAGCCTCGGTTGGCAAGCCGCCGCGCTGGCATcgcgcgTTCCGTTCCGTTCGCGTAATTGCTGTCAGCCCACTCGGCACGTCGTGCGTCGGCCGGGCTGGGCTCCGGGCGGCCCGGGGCACCGACCGCCGTCGGTCGGGCGGGGCGTGGCGTGGCGGGGCGAggcgtggcgtggcgtggcgtggcgtggcgtggcgtggcgtGGCGGGGCGAGGCGTGGCAGGGCGTGGCCGAGCGGGGACCCACGTTAC
GHE39MJ01ERRRW		51	60	12	p	CCCCG	CCGCCCCGCCCCGCCCCGCCCCGCCCCGCCCCGCCCCGCCCCGCCCCGCCCCGCCCCGCC	NO	B	0	0	1.5114	199	GAGATTACTCGGCGGCATTA	CTGACAGCAATTACGCGAAC	29	70	2	20	200	20	60.196	59.493	6.2	8.4	CGAGATTACTCGGCGGCATTATCGGTTTGTGTAGGTAGCCCGGCCCTGCTccgccccgccccgccccgccccgccccgccccgccccgccccgccccgccccgccccgccGGAGCCGAGTCAGTGCGCAGGCGCAGCCTCGGTTGGCAAGCCGCCGCGCTGGCATcgcgcgTTCCGTTCCGTTCGCGTAATTGCTGTCAGCCCACTCGGCACGTCGTGCGTCGGCCGGGCTGGGCTCCGGGCGGCCCGGGGCACCGACCGCCGTCGGTCGGGCGGGGCGTGGCGTGGCGGGGCGAggcgtggcgtggcgtggcgtggcgtggcgtggcgtggcgtGGCGGGGCGAGGCGTGGCAGGGCGTGGCCGAGCGGGGACCCACGTTAC
GHE39MJ01ERRRW		51	60	12	p	CCCCG	CCGCCCCGCCCCGCCCCGCCCCGCCCCGCCCCGCCCCGCCCCGCCCCGCCCCGCCCCGCC	NO	B	0	0	1.5873	197	GAGATTACTCGGCGGCATTA	GACAGCAATTACGCGAACG	29	69	2	20	198	19	60.196	60.417	6.2	8.4	CGAGATTACTCGGCGGCATTATCGGTTTGTGTAGGTAGCCCGGCCCTGCTccgccccgccccgccccgccccgccccgccccgccccgccccgccccgccccgccccgccGGAGCCGAGTCAGTGCGCAGGCGCAGCCTCGGTTGGCAAGCCGCCGCGCTGGCATcgcgcgTTCCGTTCCGTTCGCGTAATTGCTGTCAGCCCACTCGGCACGTCGTGCGTCGGCCGGGCTGGGCTCCGGGCGGCCCGGGGCACCGACCGCCGTCGGTCGGGCGGGGCGTGGCGTGGCGGGGCGAggcgtggcgtggcgtggcgtggcgtggcgtggcgtggcgtGGCGGGGCGAGGCGTGGCAGGGCGTGGCCGAGCGGGGACCCACGTTAC
GHE39MJ01ERRRW		51	60	12	p	CCCCG	CCGCCCCGCCCCGCCCCGCCCCGCCCCGCCCCGCCCCGCCCCGCCCCGCCCCGCCCCGCC	NO	B	0	0	1.6376	184	TCGGTTTGTGTAGGTAGCCC	GTGGGCTGACAGCAATTACG	9	75	22	20	205	20	59.993	61.631	10.9	7.7	CGAGATTACTCGGCGGCATTATCGGTTTGTGTAGGTAGCCCGGCCCTGCTccgccccgccccgccccgccccgccccgccccgccccgccccgccccgccccgccccgccGGAGCCGAGTCAGTGCGCAGGCGCAGCCTCGGTTGGCAAGCCGCCGCGCTGGCATcgcgcgTTCCGTTCCGTTCGCGTAATTGCTGTCAGCCCACTCGGCACGTCGTGCGTCGGCCGGGCTGGGCTCCGGGCGGCCCGGGGCACCGACCGCCGTCGGTCGGGCGGGGCGTGGCGTGGCGGGGCGAggcgtggcgtggcgtggcgtggcgtggcgtggcgtggcgtGGCGGGGCGAGGCGTGGCAGGGCGTGGCCGAGCGGGGACCCACGTTAC
GHE39MJ01ERRRW		51	60	12	p	CCCCG	CCGCCCCGCCCCGCCCCGCCCCGCCCCGCCCCGCCCCGCCCCGCCCCGCCCCGCCCCGCC	NO	B	0	0	1.7141	179	TCGGTTTGTGTAGGTAGCCC	CTGACAGCAATTACGCGAAC	9	70	22	20	200	20	59.993	59.493	10.9	8.4	CGAGATTACTCGGCGGCATTATCGGTTTGTGTAGGTAGCCCGGCCCTGCTccgccccgccccgccccgccccgccccgccccgccccgccccgccccgccccgccccgccGGAGCCGAGTCAGTGCGCAGGCGCAGCCTCGGTTGGCAAGCCGCCGCGCTGGCATcgcgcgTTCCGTTCCGTTCGCGTAATTGCTGTCAGCCCACTCGGCACGTCGTGCGTCGGCCGGGCTGGGCTCCGGGCGGCCCGGGGCACCGACCGCCGTCGGTCGGGCGGGGCGTGGCGTGGCGGGGCGAggcgtggcgtggcgtggcgtggcgtggcgtggcgtggcgtGGCGGGGCGAGGCGTGGCAGGGCGTGGCCGAGCGGGGACCCACGTTAC
GHE39MJ01ERRRW		51	60	12	p	CCCCG	CCGCCCCGCCCCGCCCCGCCCCGCCCCGCCCCGCCCCGCCCCGCCCCGCCCCGCCCCGCC	NO	B	0	0	1.79	177	TCGGTTTGTGTAGGTAGCCC	GACAGCAATTACGCGAACG	9	69	22	20	198	19	59.993	60.417	10.9	8.4	CGAGATTACTCGGCGGCATTATCGGTTTGTGTAGGTAGCCCGGCCCTGCTccgccccgccccgccccgccccgccccgccccgccccgccccgccccgccccgccccgccGGAGCCGAGTCAGTGCGCAGGCGCAGCCTCGGTTGGCAAGCCGCCGCGCTGGCATcgcgcgTTCCGTTCCGTTCGCGTAATTGCTGTCAGCCCACTCGGCACGTCGTGCGTCGGCCGGGCTGGGCTCCGGGCGGCCCGGGGCACCGACCGCCGTCGGTCGGGCGGGGCGTGGCGTGGCGGGGCGAggcgtggcgtggcgtggcgtggcgtggcgtggcgtggcgtGGCGGGGCGAGGCGTGGCAGGGCGTGGCCGAGCGGGGACCCACGTTAC
GHE39MJ01AEA86		220	55	11	p	AGGCC	AGGCCAGGCCAGGCCAGGCCAGGCCAGGCCAGGCCAGGCCAGGCCAGGCCAGGCC	NO	F	1	1	0.6732	331	AACAGCCACCGAGGTTTCTT	AAATACAGCGATGAGGCGAG	185	51	15	20	345	20	61.047	60.374	7	9.9	AATCCCGGGAACAGAACAGCCACCGAGGTTTCtttttCATATGCTTCTGCGAAGCAGTGCCAATCATCGGTCGCGTcgatgcgatgcgatgCGCTGGCGAGGCGAGCCATGGCGAGCCGTCCCCACGCGAGCAGCTCGGCCTCGGTGGTGACGGGGCTgggggCCGGGCCGGCGGGACGGGCGGCCGGTGCCGCTgcgcgcTGTGCTGTGCAAGGCGCGaggccaggccaggccaggccaggccaggccaggccaggccaggccaggccaggccGCTCCATGACAAGGTTTTAANATTTTCACAGCAAACAAGCGCTCCACTCCACTCGCCTCATCGCTGTATTTGCCACGGTGCTGCTCAGCCCGGCGTCGGCCCGGCGTCCTgccgccgccTGGACC…
GHE39MJ01AEA86		220	55	11	p	AGGCC	AGGCCAGGCCAGGCCAGGCCAGGCCAGGCCAGGCCAGGCCAGGCCAGGCCAGGCC	NO	F	0	0	0.891	407	AACAGCCACCGAGGTTTCTT	ATTTCCATGCTATCCGGGTC	185	127	15	20	421	20	61.047	61.044	7	9.1	AATCCCGGGAACAGAACAGCCACCGAGGTTTCtttttCATATGCTTCTGCGAAGCAGTGCCAATCATCGGTCGCGTcgatgcgatgcgatgCGCTGGCGAGGCGAGCCATGGCGAGCCGTCCCCACGCGAGCAGCTCGGCCTCGGTGGTGACGGGGCTgggggCCGGGCCGGCGGGACGGGCGGCCGGTGCCGCTgcgcgcTGTGCTGTGCAAGGCGCGaggccaggccaggccaggccaggccaggccaggccaggccaggccaggccaggccGCTCCATGACAAGGTTTTAANATTTTCACAGCAAACAAGCGCTCCACTCCACTCGCCTCATCGCTGTATTTGCCACGGTGCTGCTCAGCCCGGCGTCGGCCCGGCGTCCTgccgccgccTGGACC…
GHE39MJ01AEA86		220	55	11	p	AGGCC	AGGCCAGGCCAGGCCAGGCCAGGCCAGGCCAGGCCAGGCCAGGCCAGGCCAGGCC	NO	F	0	0	1.181	330	AACAGCCACCGAGGTTTCTT	AATACAGCGATGAGGCGAGT	185	50	15	20	344	20	61.047	59.866	7	8.1	AATCCCGGGAACAGAACAGCCACCGAGGTTTCtttttCATATGCTTCTGCGAAGCAGTGCCAATCATCGGTCGCGTcgatgcgatgcgatgCGCTGGCGAGGCGAGCCATGGCGAGCCGTCCCCACGCGAGCAGCTCGGCCTCGGTGGTGACGGGGCTgggggCCGGGCCGGCGGGACGGGCGGCCGGTGCCGCTgcgcgcTGTGCTGTGCAAGGCGCGaggccaggccaggccaggccaggccaggccaggccaggccaggccaggccaggccGCTCCATGACAAGGTTTTAANATTTTCACAGCAAACAAGCGCTCCACTCCACTCGCCTCATCGCTGTATTTGCCACGGTGCTGCTCAGCCCGGCGTCGGCCCGGCGTCCTgccgccgccTGGACC…
GHE39MJ01AEA86		220	55	11	p	AGGCC	AGGCCAGGCCAGGCCAGGCCAGGCCAGGCCAGGCCAGGCCAGGCCAGGCCAGGCC	NO	F	0	0	1.2148	329	AACAGCCACCGAGGTTTCTT	ATACAGCGATGAGGCGAGTG	185	49	15	20	343	20	61.047	61.368	7	6.4	AATCCCGGGAACAGAACAGCCACCGAGGTTTCtttttCATATGCTTCTGCGAAGCAGTGCCAATCATCGGTCGCGTcgatgcgatgcgatgCGCTGGCGAGGCGAGCCATGGCGAGCCGTCCCCACGCGAGCAGCTCGGCCTCGGTGGTGACGGGGCTgggggCCGGGCCGGCGGGACGGGCGGCCGGTGCCGCTgcgcgcTGTGCTGTGCAAGGCGCGaggccaggccaggccaggccaggccaggccaggccaggccaggccaggccaggccGCTCCATGACAAGGTTTTAANATTTTCACAGCAAACAAGCGCTCCACTCCACTCGCCTCATCGCTGTATTTGCCACGGTGCTGCTCAGCCCGGCGTCGGCCCGGCGTCCTgccgccgccTGGACC…
GHE39MJ01AEA86		220	55	11	p	AGGCC	AGGCCAGGCCAGGCCAGGCCAGGCCAGGCCAGGCCAGGCCAGGCCAGGCCAGGCC	NO	F	0	0	1.4346	409	AGAACAGCCACCGAGGTTTC	ATTTCCATGCTATCCGGGTC	187	127	13	20	421	20	61.59	61.044	6.7	9.1	AATCCCGGGAACAGAACAGCCACCGAGGTTTCtttttCATATGCTTCTGCGAAGCAGTGCCAATCATCGGTCGCGTcgatgcgatgcgatgCGCTGGCGAGGCGAGCCATGGCGAGCCGTCCCCACGCGAGCAGCTCGGCCTCGGTGGTGACGGGGCTgggggCCGGGCCGGCGGGACGGGCGGCCGGTGCCGCTgcgcgcTGTGCTGTGCAAGGCGCGaggccaggccaggccaggccaggccaggccaggccaggccaggccaggccaggccGCTCCATGACAAGGTTTTAANATTTTCACAGCAAACAAGCGCTCCACTCCACTCGCCTCATCGCTGTATTTGCCACGGTGCTGCTCAGCCCGGCGTCGGCCCGGCGTCCTgccgccgccTGGACC…
GHE39MJ01AEA86		220	55	11	p	AGGCC	AGGCCAGGCCAGGCCAGGCCAGGCCAGGCCAGGCCAGGCCAGGCCAGGCCAGGCC	NO	F	0	0	1.4948	408	GAACAGCCACCGAGGTTTC	ATTTCCATGCTATCCGGGTC	187	127	14	19	421	20	60.65	61.044	6.7	9.1	AATCCCGGGAACAGAACAGCCACCGAGGTTTCtttttCATATGCTTCTGCGAAGCAGTGCCAATCATCGGTCGCGTcgatgcgatgcgatgCGCTGGCGAGGCGAGCCATGGCGAGCCGTCCCCACGCGAGCAGCTCGGCCTCGGTGGTGACGGGGCTgggggCCGGGCCGGCGGGACGGGCGGCCGGTGCCGCTgcgcgcTGTGCTGTGCAAGGCGCGaggccaggccaggccaggccaggccaggccaggccaggccaggccaggccaggccGCTCCATGACAAGGTTTTAANATTTTCACAGCAAACAAGCGCTCCACTCCACTCGCCTCATCGCTGTATTTGCCACGGTGCTGCTCAGCCCGGCGTCGGCCCGGCGTCCTgccgccgccTGGACC…
GHE39MJ01AEA86		220	55	11	p	AGGCC	AGGCCAGGCCAGGCCAGGCCAGGCCAGGCCAGGCCAGGCCAGGCCAGGCCAGGCC	NO	F	0	0	1.675	371	GAAGCAGTGCCAATCATCG	ATTTCCATGCTATCCGGGTC	150	127	51	19	421	20	60.369	61.044	8.6	9.1	AATCCCGGGAACAGAACAGCCACCGAGGTTTCtttttCATATGCTTCTGCGAAGCAGTGCCAATCATCGGTCGCGTcgatgcgatgcgatgCGCTGGCGAGGCGAGCCATGGCGAGCCGTCCCCACGCGAGCAGCTCGGCCTCGGTGGTGACGGGGCTgggggCCGGGCCGGCGGGACGGGCGGCCGGTGCCGCTgcgcgcTGTGCTGTGCAAGGCGCGaggccaggccaggccaggccaggccaggccaggccaggccaggccaggccaggccGCTCCATGACAAGGTTTTAANATTTTCACAGCAAACAAGCGCTCCACTCCACTCGCCTCATCGCTGTATTTGCCACGGTGCTGCTCAGCCCGGCGTCGGCCCGGCGTCCTgccgccgccTGGACC…
GHE39MJ01AEA86		220	55	11	p	AGGCC	AGGCCAGGCCAGGCCAGGCCAGGCCAGGCCAGGCCAGGCCAGGCCAGGCCAGGCC	NO	F	0	0	1.915	345	AATCCCGGGAACAGAACAG	AAATACAGCGATGAGGCGAG	200	51	1	19	345	20	59.911	60.374	6.7	9.9	AATCCCGGGAACAGAACAGCCACCGAGGTTTCtttttCATATGCTTCTGCGAAGCAGTGCCAATCATCGGTCGCGTcgatgcgatgcgatgCGCTGGCGAGGCGAGCCATGGCGAGCCGTCCCCACGCGAGCAGCTCGGCCTCGGTGGTGACGGGGCTgggggCCGGGCCGGCGGGACGGGCGGCCGGTGCCGCTgcgcgcTGTGCTGTGCAAGGCGCGaggccaggccaggccaggccaggccaggccaggccaggccaggccaggccaggccGCTCCATGACAAGGTTTTAANATTTTCACAGCAAACAAGCGCTCCACTCCACTCGCCTCATCGCTGTATTTGCCACGGTGCTGCTCAGCCCGGCGTCGGCCCGGCGTCCTgccgccgccTGGACC…
GHE39MJ01AEA86		220	55	11	p	AGGCC	AGGCCAGGCCAGGCCAGGCCAGGCCAGGCCAGGCCAGGCCAGGCCAGGCCAGGCC	NO	F	0	0	2.3673	267	GAAGCAGTGCCAATCATCG	AGCGCTTGTTTGCTGTGAA	150	24	51	19	317	19	60.369	60.737	8.6	6.7	AATCCCGGGAACAGAACAGCCACCGAGGTTTCtttttCATATGCTTCTGCGAAGCAGTGCCAATCATCGGTCGCGTcgatgcgatgcgatgCGCTGGCGAGGCGAGCCATGGCGAGCCGTCCCCACGCGAGCAGCTCGGCCTCGGTGGTGACGGGGCTgggggCCGGGCCGGCGGGACGGGCGGCCGGTGCCGCTgcgcgcTGTGCTGTGCAAGGCGCGaggccaggccaggccaggccaggccaggccaggccaggccaggccaggccaggccGCTCCATGACAAGGTTTTAANATTTTCACAGCAAACAAGCGCTCCACTCCACTCGCCTCATCGCTGTATTTGCCACGGTGCTGCTCAGCCCGGCGTCGGCCCGGCGTCCTgccgccgccTGGACC…
GHE39MJ01AEA86	SACT_13_Worked	220	55	11	p	AGGCC	AGGCCAGGCCAGGCCAGGCCAGGCCAGGCCAGGCCAGGCCAGGCCAGGCCAGGCC	NO	F	0	0	2.6561	277	GAAGCAGTGCCAATCATCG	CACCGTGGCAAATACAGCG	150	34	51	19	327	19	60.369	61.025	8.6	6.7	AATCCCGGGAACAGAACAGCCACCGAGGTTTCtttttCATATGCTTCTGCGAAGCAGTGCCAATCATCGGTCGCGTcgatgcgatgcgatgCGCTGGCGAGGCGAGCCATGGCGAGCCGTCCCCACGCGAGCAGCTCGGCCTCGGTGGTGACGGGGCTgggggCCGGGCCGGCGGGACGGGCGGCCGGTGCCGCTgcgcgcTGTGCTGTGCAAGGCGCGaggccaggccaggccaggccaggccaggccaggccaggccaggccaggccaggccGCTCCATGACAAGGTTTTAANATTTTCACAGCAAACAAGCGCTCCACTCCACTCGCCTCATCGCTGTATTTGCCACGGTGCTGCTCAGCCCGGCGTCGGCCCGGCGTCCTgccgccgccTGGACC…
GHE39MJ01AEA86		220	55	11	p	AGGCC	AGGCCAGGCCAGGCCAGGCCAGGCCAGGCCAGGCCAGGCCAGGCCAGGCCAGGCC	NO	F	0	0	4.0191	445	AACAGCCACCGAGGTTTCTT	GCGACGGGCTTGTCATTT	185	167	15	20	459	18	61.047	62.172	7	7.2	AATCCCGGGAACAGAACAGCCACCGAGGTTTCtttttCATATGCTTCTGCGAAGCAGTGCCAATCATCGGTCGCGTcgatgcgatgcgatgCGCTGGCGAGGCGAGCCATGGCGAGCCGTCCCCACGCGAGCAGCTCGGCCTCGGTGGTGACGGGGCTgggggCCGGGCCGGCGGGACGGGCGGCCGGTGCCGCTgcgcgcTGTGCTGTGCAAGGCGCGaggccaggccaggccaggccaggccaggccaggccaggccaggccaggccaggccGCTCCATGACAAGGTTTTAANATTTTCACAGCAAACAAGCGCTCCACTCCACTCGCCTCATCGCTGTATTTGCCACGGTGCTGCTCAGCCCGGCGTCGGCCCGGCGTCCTgccgccgccTGGACC…
GHE39MJ01AEA86		220	55	11	p	AGGCC	AGGCCAGGCCAGGCCAGGCCAGGCCAGGCCAGGCCAGGCCAGGCCAGGCCAGGCC	NO	F	0	0	4.5626	447	AGAACAGCCACCGAGGTTTC	GCGACGGGCTTGTCATTT	187	167	13	20	459	18	61.59	62.172	6.7	7.2	AATCCCGGGAACAGAACAGCCACCGAGGTTTCtttttCATATGCTTCTGCGAAGCAGTGCCAATCATCGGTCGCGTcgatgcgatgcgatgCGCTGGCGAGGCGAGCCATGGCGAGCCGTCCCCACGCGAGCAGCTCGGCCTCGGTGGTGACGGGGCTgggggCCGGGCCGGCGGGACGGGCGGCCGGTGCCGCTgcgcgcTGTGCTGTGCAAGGCGCGaggccaggccaggccaggccaggccaggccaggccaggccaggccaggccaggccGCTCCATGACAAGGTTTTAANATTTTCACAGCAAACAAGCGCTCCACTCCACTCGCCTCATCGCTGTATTTGCCACGGTGCTGCTCAGCCCGGCGTCGGCCCGGCGTCCTgccgccgccTGGACC…
GHE39MJ01AEA86		220	55	11	p	AGGCC	AGGCCAGGCCAGGCCAGGCCAGGCCAGGCCAGGCCAGGCCAGGCCAGGCCAGGCC	NO	F	0	0	4.6229	446	GAACAGCCACCGAGGTTTC	GCGACGGGCTTGTCATTT	187	167	14	19	459	18	60.65	62.172	6.7	7.2	AATCCCGGGAACAGAACAGCCACCGAGGTTTCtttttCATATGCTTCTGCGAAGCAGTGCCAATCATCGGTCGCGTcgatgcgatgcgatgCGCTGGCGAGGCGAGCCATGGCGAGCCGTCCCCACGCGAGCAGCTCGGCCTCGGTGGTGACGGGGCTgggggCCGGGCCGGCGGGACGGGCGGCCGGTGCCGCTgcgcgcTGTGCTGTGCAAGGCGCGaggccaggccaggccaggccaggccaggccaggccaggccaggccaggccaggccGCTCCATGACAAGGTTTTAANATTTTCACAGCAAACAAGCGCTCCACTCCACTCGCCTCATCGCTGTATTTGCCACGGTGCTGCTCAGCCCGGCGTCGGCCCGGCGTCCTgccgccgccTGGACC…
GHE39MJ01AJVPS		229	22	11	p	AC	GTGTGTGTGTGTGTGTGTGTGT	NO	B	1	1	1.6539	264	ATTAATTTCCAAACGCCACG	TCCTCTCCAGAGCAGTCCCT	183	19	26	20	289	20	59.832	61.486	9.9	9.4	ATGAGTGGGCGCGGACATGACAAAGATTAATTTCCAAACGCCACGCTCCGCGCTCCGCGCTCCGCGCTCCGCGCTCCGCGCCGCGCCGTGGAGTGGGTGTCATCGCTCCGGGTAACGCGACCCTCGCCCTCGACTACCCTCGACGAGCCCCGCTCCGCCCGCCACGCCACGGCCCGGCAGCAGGGTCACGTAACGGGACGGGGCTGGCCAGCAGGGCCAGCAGGGCCAgtgtgtgtgtgtgtgtgtgtgtGCGTgcgcgcGGCAGGGGCAGGGACTGCTCTGGAGAGGAGGCG
GHE39MJ01AJVPS		229	22	11	p	AC	GTGTGTGTGTGTGTGTGTGTGT	NO	B	0	0	2.9379	194	GTGTCATCGCTCCGGGTA	CTCCTCTCCAGAGCAGTCCC	114	20	97	18	290	20	60.652	61.486	8.4	9.1	ATGAGTGGGCGCGGACATGACAAAGATTAATTTCCAAACGCCACGCTCCGCGCTCCGCGCTCCGCGCTCCGCGCTCCGCGCCGCGCCGTGGAGTGGGTGTCATCGCTCCGGGTAACGCGACCCTCGCCCTCGACTACCCTCGACGAGCCCCGCTCCGCCCGCCACGCCACGGCCCGGCAGCAGGGTCACGTAACGGGACGGGGCTGGCCAGCAGGGCCAGCAGGGCCAgtgtgtgtgtgtgtgtgtgtgtGCGTgcgcgcGGCAGGGGCAGGGACTGCTCTGGAGAGGAGGCG
GHE39MJ01AJVPS		229	22	11	p	AC	GTGTGTGTGTGTGTGTGTGTGT	NO	B	0	0	3.1228	168	CTCGCCCTCGACTACCCT	CTCCTCTCCAGAGCAGTCCC	88	20	123	18	290	20	60.363	61.486	9.1	9.1	ATGAGTGGGCGCGGACATGACAAAGATTAATTTCCAAACGCCACGCTCCGCGCTCCGCGCTCCGCGCTCCGCGCTCCGCGCCGCGCCGTGGAGTGGGTGTCATCGCTCCGGGTAACGCGACCCTCGCCCTCGACTACCCTCGACGAGCCCCGCTCCGCCCGCCACGCCACGGCCCGGCAGCAGGGTCACGTAACGGGACGGGGCTGGCCAGCAGGGCCAGCAGGGCCAgtgtgtgtgtgtgtgtgtgtgtGCGTgcgcgcGGCAGGGGCAGGGACTGCTCTGGAGAGGAGGCG
GHE39MJ01AJVPS		229	22	11	p	AC	GTGTGTGTGTGTGTGTGTGTGT	NO	B	0	0	3.263	170	ACCCTCGCCCTCGACTAC	TCCTCTCCAGAGCAGTCCCT	91	19	120	18	289	20	60.223	61.486	5.1	9.4	ATGAGTGGGCGCGGACATGACAAAGATTAATTTCCAAACGCCACGCTCCGCGCTCCGCGCTCCGCGCTCCGCGCTCCGCGCCGCGCCGTGGAGTGGGTGTCATCGCTCCGGGTAACGCGACCCTCGCCCTCGACTACCCTCGACGAGCCCCGCTCCGCCCGCCACGCCACGGCCCGGCAGCAGGGTCACGTAACGGGACGGGGCTGGCCAGCAGGGCCAGCAGGGCCAgtgtgtgtgtgtgtgtgtgtgtGCGTgcgcgcGGCAGGGGCAGGGACTGCTCTGGAGAGGAGGCG
GHE39MJ01AJVPS		229	22	11	p	AC	GTGTGTGTGTGTGTGTGTGTGT	NO	B	0	0	3.7848	112	AGCAGGGTCACGTAACGG	CTCCTCTCCAGAGCAGTCCC	32	20	179	18	290	20	59.701	61.486	9.9	9.1	ATGAGTGGGCGCGGACATGACAAAGATTAATTTCCAAACGCCACGCTCCGCGCTCCGCGCTCCGCGCTCCGCGCTCCGCGCCGCGCCGTGGAGTGGGTGTCATCGCTCCGGGTAACGCGACCCTCGCCCTCGACTACCCTCGACGAGCCCCGCTCCGCCCGCCACGCCACGGCCCGGCAGCAGGGTCACGTAACGGGACGGGGCTGGCCAGCAGGGCCAGCAGGGCCAgtgtgtgtgtgtgtgtgtgtgtGCGTgcgcgcGGCAGGGGCAGGGACTGCTCTGGAGAGGAGGCG
GHE39MJ01BKN2F		64	55	11	p	ACGCC	CGCCACGCCACGCCACGCCACGCCACGCCACGCCACGCCACGCCACGCCACGCCA	NO	A	1	1	1.9605	123	TCGTGGAACTAGGTGCGAAG	AGGACGAGTTCCGTTGCTC	8	21	36	20	158	19	61.362	60.402	8.7	8.2	GGACCCGGCCCGAGCCGAGCGAGCAGTTCGAATTTTCGTGGAACTAGGTGCGAAGCCGCGAGGcgccacgccacgccacgccacgccacgccacgccacgccacgccacgccacgccaCGCCTTGCCACGCCCAGGCCGGAGCAACGGAACTCGTCCTGGGCACTGGGCGATGCCCGACGGCGGAgcgcgcAAGGCGGAGCGGAGCGGCCCGGGAGCACCGCGAGTTACGTGCCGCTGCCGCGGGGTCCAGGCGGGGCGGGGTGGGGCGGGGCGGGGTGGGGCGGGCGGGGCGCGGGGCGCGATCACGACCTGAACTGTTAGTGCTACCTCCCCGCGGCCGCACTTGCACCGCCAAAGCGTCGGCcacggcacggcacggCAGGCCACGGCACTGCGCG…
GHE39MJ01BKN2F		64	55	11	p	ACGCC	CGCCACGCCACGCCACGCCACGCCACGCCACGCCACGCCACGCCACGCCACGCCA	NO	A	0	0	2.3327	124	TTCGTGGAACTAGGTGCGAA	AGGACGAGTTCCGTTGCTC	9	21	35	20	158	19	61.734	60.402	10.2	8.2	GGACCCGGCCCGAGCCGAGCGAGCAGTTCGAATTTTCGTGGAACTAGGTGCGAAGCCGCGAGGcgccacgccacgccacgccacgccacgccacgccacgccacgccacgccacgccaCGCCTTGCCACGCCCAGGCCGGAGCAACGGAACTCGTCCTGGGCACTGGGCGATGCCCGACGGCGGAgcgcgcAAGGCGGAGCGGAGCGGCCCGGGAGCACCGCGAGTTACGTGCCGCTGCCGCGGGGTCCAGGCGGGGCGGGGTGGGGCGGGGCGGGGTGGGGCGGGCGGGGCGCGGGGCGCGATCACGACCTGAACTGTTAGTGCTACCTCCCCGCGGCCGCACTTGCACCGCCAAAGCGTCGGCcacggcacggcacggCAGGCCACGGCACTGCGCG…
GHE39MJ01BKN2F		64	55	11	p	ACGCC	CGCCACGCCACGCCACGCCACGCCACGCCACGCCACGCCACGCCACGCCACGCCA	NO	A	0	0	5.0133	147	GAGCCGAGCGAGCAGTTC	AGGACGAGTTCCGTTGCTC	34	21	12	18	158	19	62.415	60.402	6.4	8.2	GGACCCGGCCCGAGCCGAGCGAGCAGTTCGAATTTTCGTGGAACTAGGTGCGAAGCCGCGAGGcgccacgccacgccacgccacgccacgccacgccacgccacgccacgccacgccaCGCCTTGCCACGCCCAGGCCGGAGCAACGGAACTCGTCCTGGGCACTGGGCGATGCCCGACGGCGGAgcgcgcAAGGCGGAGCGGAGCGGCCCGGGAGCACCGCGAGTTACGTGCCGCTGCCGCGGGGTCCAGGCGGGGCGGGGTGGGGCGGGGCGGGGTGGGGCGGGCGGGGCGCGGGGCGCGATCACGACCTGAACTGTTAGTGCTACCTCCCCGCGGCCGCACTTGCACCGCCAAAGCGTCGGCcacggcacggcacggCAGGCCACGGCACTGCGCG…
GHE39MJ01BKN2F		64	55	11	p	ACGCC	CGCCACGCCACGCCACGCCACGCCACGCCACGCCACGCCACGCCACGCCACGCCA	NO	A	0	0	5.6215	148	GAGCCGAGCGAGCAGTTC	CAGGACGAGTTCCGTTGCT	34	22	12	18	159	19	62.415	61.407	6.4	8.5	GGACCCGGCCCGAGCCGAGCGAGCAGTTCGAATTTTCGTGGAACTAGGTGCGAAGCCGCGAGGcgccacgccacgccacgccacgccacgccacgccacgccacgccacgccacgccaCGCCTTGCCACGCCCAGGCCGGAGCAACGGAACTCGTCCTGGGCACTGGGCGATGCCCGACGGCGGAgcgcgcAAGGCGGAGCGGAGCGGCCCGGGAGCACCGCGAGTTACGTGCCGCTGCCGCGGGGTCCAGGCGGGGCGGGGTGGGGCGGGGCGGGGTGGGGCGGGCGGGGCGCGGGGCGCGATCACGACCTGAACTGTTAGTGCTACCTCCCCGCGGCCGCACTTGCACCGCCAAAGCGTCGGCcacggcacggcacggCAGGCCACGGCACTGCGCG…
GHE39MJ01BKN2F		64	55	11	p	ACGCC	CGCCACGCCACGCCACGCCACGCCACGCCACGCCACGCCACGCCACGCCACGCCA	NO	A	0	0	6.0128	148	GAGCCGAGCGAGCAGTTC	CAGGACGAGTTCCGTTGC	34	23	12	18	159	18	62.415	60.402	6.4	8.2	GGACCCGGCCCGAGCCGAGCGAGCAGTTCGAATTTTCGTGGAACTAGGTGCGAAGCCGCGAGGcgccacgccacgccacgccacgccacgccacgccacgccacgccacgccacgccaCGCCTTGCCACGCCCAGGCCGGAGCAACGGAACTCGTCCTGGGCACTGGGCGATGCCCGACGGCGGAgcgcgcAAGGCGGAGCGGAGCGGCCCGGGAGCACCGCGAGTTACGTGCCGCTGCCGCGGGGTCCAGGCGGGGCGGGGTGGGGCGGGGCGGGGTGGGGCGGGCGGGGCGCGGGGCGCGATCACGACCTGAACTGTTAGTGCTACCTCCCCGCGGCCGCACTTGCACCGCCAAAGCGTCGGCcacggcacggcacggCAGGCCACGGCACTGCGCG…
GHE39MJ01BKN2F		64	55	11	p	ACGCC	CGCCACGCCACGCCACGCCACGCCACGCCACGCCACGCCACGCCACGCCACGCCA	NO	B	0	0	2.6375	285	TCGTGGAACTAGGTGCGAAG	AACAGTTCAGGTCGTGATCG	8	182	36	20	320	20	61.362	58.725	8.7	8.3	GGACCCGGCCCGAGCCGAGCGAGCAGTTCGAATTTTCGTGGAACTAGGTGCGAAGCCGCGAGGcgccacgccacgccacgccacgccacgccacgccacgccacgccacgccacgccaCGCCTTGCCACGCCCAGGCCGGAGCAACGGAACTCGTCCTGGGCACTGGGCGATGCCCGACGGCGGAgcgcgcAAGGCGGAGCGGAGCGGCCCGGGAGCACCGCGAGTTACGTGCCGCTGCCGCGGGGTCCAGGCGGGGCGGGGTGGGGCGGGGCGGGGTGGGGCGGGCGGGGCGCGGGGCGCGATCACGACCTGAACTGTTAGTGCTACCTCCCCGCGGCCGCACTTGCACCGCCAAAGCGTCGGCcacggcacggcacggCAGGCCACGGCACTGCGCG…
GHE39MJ01BKN2F		64	55	11	p	ACGCC	CGCCACGCCACGCCACGCCACGCCACGCCACGCCACGCCACGCCACGCCACGCCA	NO	B	0	0	3.0097	287	TTTCGTGGAACTAGGTGCGA	AACAGTTCAGGTCGTGATCG	10	182	34	20	320	20	61.734	58.725	10.2	8.3	GGACCCGGCCCGAGCCGAGCGAGCAGTTCGAATTTTCGTGGAACTAGGTGCGAAGCCGCGAGGcgccacgccacgccacgccacgccacgccacgccacgccacgccacgccacgccaCGCCTTGCCACGCCCAGGCCGGAGCAACGGAACTCGTCCTGGGCACTGGGCGATGCCCGACGGCGGAgcgcgcAAGGCGGAGCGGAGCGGCCCGGGAGCACCGCGAGTTACGTGCCGCTGCCGCGGGGTCCAGGCGGGGCGGGGTGGGGCGGGGCGGGGTGGGGCGGGCGGGGCGCGGGGCGCGATCACGACCTGAACTGTTAGTGCTACCTCCCCGCGGCCGCACTTGCACCGCCAAAGCGTCGGCcacggcacggcacggCAGGCCACGGCACTGCGCG…
GHE39MJ01BKN2F		64	55	11	p	ACGCC	CGCCACGCCACGCCACGCCACGCCACGCCACGCCACGCCACGCCACGCCACGCCA	NO	B	0	0	3.2067	197	TCGTGGAACTAGGTGCGAAG	CACGTAACTCGCGGTGCT	8	96	36	20	232	18	61.362	61.045	8.7	7.9	GGACCCGGCCCGAGCCGAGCGAGCAGTTCGAATTTTCGTGGAACTAGGTGCGAAGCCGCGAGGcgccacgccacgccacgccacgccacgccacgccacgccacgccacgccacgccaCGCCTTGCCACGCCCAGGCCGGAGCAACGGAACTCGTCCTGGGCACTGGGCGATGCCCGACGGCGGAgcgcgcAAGGCGGAGCGGAGCGGCCCGGGAGCACCGCGAGTTACGTGCCGCTGCCGCGGGGTCCAGGCGGGGCGGGGTGGGGCGGGGCGGGGTGGGGCGGGCGGGGCGCGGGGCGCGATCACGACCTGAACTGTTAGTGCTACCTCCCCGCGGCCGCACTTGCACCGCCAAAGCGTCGGCcacggcacggcacggCAGGCCACGGCACTGCGCG…
GHE39MJ01BKN2F		64	55	11	p	ACGCC	CGCCACGCCACGCCACGCCACGCCACGCCACGCCACGCCACGCCACGCCACGCCA	NO	B	0	0	3.3463	196	TCGTGGAACTAGGTGCGAAG	ACGTAACTCGCGGTGCTC	8	95	36	20	231	18	61.362	60.016	8.7	8.2	GGACCCGGCCCGAGCCGAGCGAGCAGTTCGAATTTTCGTGGAACTAGGTGCGAAGCCGCGAGGcgccacgccacgccacgccacgccacgccacgccacgccacgccacgccacgccaCGCCTTGCCACGCCCAGGCCGGAGCAACGGAACTCGTCCTGGGCACTGGGCGATGCCCGACGGCGGAgcgcgcAAGGCGGAGCGGAGCGGCCCGGGAGCACCGCGAGTTACGTGCCGCTGCCGCGGGGTCCAGGCGGGGCGGGGTGGGGCGGGGCGGGGTGGGGCGGGCGGGGCGCGGGGCGCGATCACGACCTGAACTGTTAGTGCTACCTCCCCGCGGCCGCACTTGCACCGCCAAAGCGTCGGCcacggcacggcacggCAGGCCACGGCACTGCGCG…
GHE39MJ01BKN2F		64	55	11	p	ACGCC	CGCCACGCCACGCCACGCCACGCCACGCCACGCCACGCCACGCCACGCCACGCCA	NO	B	0	0	3.5789	198	TTCGTGGAACTAGGTGCGAA	CACGTAACTCGCGGTGCT	9	96	35	20	232	18	61.734	61.045	10.2	7.9	GGACCCGGCCCGAGCCGAGCGAGCAGTTCGAATTTTCGTGGAACTAGGTGCGAAGCCGCGAGGcgccacgccacgccacgccacgccacgccacgccacgccacgccacgccacgccaCGCCTTGCCACGCCCAGGCCGGAGCAACGGAACTCGTCCTGGGCACTGGGCGATGCCCGACGGCGGAgcgcgcAAGGCGGAGCGGAGCGGCCCGGGAGCACCGCGAGTTACGTGCCGCTGCCGCGGGGTCCAGGCGGGGCGGGGTGGGGCGGGGCGGGGTGGGGCGGGCGGGGCGCGGGGCGCGATCACGACCTGAACTGTTAGTGCTACCTCCCCGCGGCCGCACTTGCACCGCCAAAGCGTCGGCcacggcacggcacggCAGGCCACGGCACTGCGCG…
GHE39MJ01BKN2F		64	55	11	p	ACGCC	CGCCACGCCACGCCACGCCACGCCACGCCACGCCACGCCACGCCACGCCACGCCA	NO	B	0	0	3.7651	290	TCGTGGAACTAGGTGCGAAG	GCACTAACAGTTCAGGTCGTGAT	8	184	36	20	325	23	61.362	60.603	8.7	6.3	GGACCCGGCCCGAGCCGAGCGAGCAGTTCGAATTTTCGTGGAACTAGGTGCGAAGCCGCGAGGcgccacgccacgccacgccacgccacgccacgccacgccacgccacgccacgccaCGCCTTGCCACGCCCAGGCCGGAGCAACGGAACTCGTCCTGGGCACTGGGCGATGCCCGACGGCGGAgcgcgcAAGGCGGAGCGGAGCGGCCCGGGAGCACCGCGAGTTACGTGCCGCTGCCGCGGGGTCCAGGCGGGGCGGGGTGGGGCGGGGCGGGGTGGGGCGGGCGGGGCGCGGGGCGCGATCACGACCTGAACTGTTAGTGCTACCTCCCCGCGGCCGCACTTGCACCGCCAAAGCGTCGGCcacggcacggcacggCAGGCCACGGCACTGCGCG…
GHE39MJ01BKN2F		64	55	11	p	ACGCC	CGCCACGCCACGCCACGCCACGCCACGCCACGCCACGCCACGCCACGCCACGCCA	NO	B	0	0	4.13	294	TCGTGGAACTAGGTGCGAAG	GGTAGCACTAACAGTTCAGGTCG	8	188	36	20	329	23	61.362	60.232	8.7	9.6	GGACCCGGCCCGAGCCGAGCGAGCAGTTCGAATTTTCGTGGAACTAGGTGCGAAGCCGCGAGGcgccacgccacgccacgccacgccacgccacgccacgccacgccacgccacgccaCGCCTTGCCACGCCCAGGCCGGAGCAACGGAACTCGTCCTGGGCACTGGGCGATGCCCGACGGCGGAgcgcgcAAGGCGGAGCGGAGCGGCCCGGGAGCACCGCGAGTTACGTGCCGCTGCCGCGGGGTCCAGGCGGGGCGGGGTGGGGCGGGGCGGGGTGGGGCGGGCGGGGCGCGGGGCGCGATCACGACCTGAACTGTTAGTGCTACCTCCCCGCGGCCGCACTTGCACCGCCAAAGCGTCGGCcacggcacggcacggCAGGCCACGGCACTGCGCG…
GHE39MJ01BKN2F		64	55	11	p	ACGCC	CGCCACGCCACGCCACGCCACGCCACGCCACGCCACGCCACGCCACGCCACGCCA	NO	B	0	0	4.1372	291	TTCGTGGAACTAGGTGCGAA	GCACTAACAGTTCAGGTCGTGAT	9	184	35	20	325	23	61.734	60.603	10.2	6.3	GGACCCGGCCCGAGCCGAGCGAGCAGTTCGAATTTTCGTGGAACTAGGTGCGAAGCCGCGAGGcgccacgccacgccacgccacgccacgccacgccacgccacgccacgccacgccaCGCCTTGCCACGCCCAGGCCGGAGCAACGGAACTCGTCCTGGGCACTGGGCGATGCCCGACGGCGGAgcgcgcAAGGCGGAGCGGAGCGGCCCGGGAGCACCGCGAGTTACGTGCCGCTGCCGCGGGGTCCAGGCGGGGCGGGGTGGGGCGGGGCGGGGTGGGGCGGGCGGGGCGCGGGGCGCGATCACGACCTGAACTGTTAGTGCTACCTCCCCGCGGCCGCACTTGCACCGCCAAAGCGTCGGCcacggcacggcacggCAGGCCACGGCACTGCGCG…
GHE39MJ01CC5I2		225	55	11	p	CCCCG	CGCCCCGCCCCGCCCCGCCCCGCCCCGCCCCGCCCCGCCCCGCCCCGCCCCGCCC	NO	F	1	1	5.6172	288	CTGGAACCTGGAGCCCAAC	GAGCAGTGCGCAGTACACG	190	5	16	19	303	19	62.979	61.838	8.2	8.1	GGGCCGTCGGCCGGGCTGGAACCTGGAGCCCAACCCGGAGCGTGGCTTCACGCTCCGGGCCGAGAGTGGCGTAGCCGGCCGGGCATAGCCGGGCATAGCCGGGCGTAGCCGGGCGTAGCGTAGCGCTGCGTACGGCGCGAGCCCAGCGGTGGATCCGCGCAGAGGCCGCGCAGCGCCGCGCcgcgcgAGCACGTCCGCCAGTCCCGATTTgggggATAAAGGCGcgccccgccccgccccgccccgccccgccccgccccgccccgccccgccccgcccCGCCACGTGTACTGCGCACTGCTCTGG
GHE39MJ01CC5I2		225	55	11	p	CCCCG	CGCCCCGCCCCGCCCCGCCCCGCCCCGCCCCGCCCCGCCCCGCCCCGCCCCGCCC	NO	F	0	0	5.7112	287	TGGAACCTGGAGCCCAAC	GAGCAGTGCGCAGTACACG	190	5	17	18	303	19	62.073	61.838	8.2	8.1	GGGCCGTCGGCCGGGCTGGAACCTGGAGCCCAACCCGGAGCGTGGCTTCACGCTCCGGGCCGAGAGTGGCGTAGCCGGCCGGGCATAGCCGGGCATAGCCGGGCGTAGCCGGGCGTAGCGTAGCGCTGCGTACGGCGCGAGCCCAGCGGTGGATCCGCGCAGAGGCCGCGCAGCGCCGCGCcgcgcgAGCACGTCCGCCAGTCCCGATTTgggggATAAAGGCGcgccccgccccgccccgccccgccccgccccgccccgccccgccccgccccgcccCGCCACGTGTACTGCGCACTGCTCTGG
GHE39MJ01CC5I2		225	55	11	p	CCCCG	CGCCCCGCCCCGCCCCGCCCCGCCCCGCCCCGCCCCGCCCCGCCCCGCCCCGCCC	NO	F	0	0	5.839	288	CTGGAACCTGGAGCCCAA	GAGCAGTGCGCAGTACACG	191	5	16	18	303	19	62.201	61.838	10	8.1	GGGCCGTCGGCCGGGCTGGAACCTGGAGCCCAACCCGGAGCGTGGCTTCACGCTCCGGGCCGAGAGTGGCGTAGCCGGCCGGGCATAGCCGGGCATAGCCGGGCGTAGCCGGGCGTAGCGTAGCGCTGCGTACGGCGCGAGCCCAGCGGTGGATCCGCGCAGAGGCCGCGCAGCGCCGCGCcgcgcgAGCACGTCCGCCAGTCCCGATTTgggggATAAAGGCGcgccccgccccgccccgccccgccccgccccgccccgccccgccccgccccgcccCGCCACGTGTACTGCGCACTGCTCTGG
GHE39MJ01CC5I2		225	55	11	p	CCCCG	CGCCCCGCCCCGCCCCGCCCCGCCCCGCCCCGCCCCGCCCCGCCCCGCCCCGCCC	NO	F	0	0	5.8873	199	GTAGCCGGGCGTAGCGTA	GAGCAGTGCGCAGTACACG	102	5	105	18	303	19	62.249	61.838	8.9	8.1	GGGCCGTCGGCCGGGCTGGAACCTGGAGCCCAACCCGGAGCGTGGCTTCACGCTCCGGGCCGAGAGTGGCGTAGCCGGCCGGGCATAGCCGGGCATAGCCGGGCGTAGCCGGGCGTAGCGTAGCGCTGCGTACGGCGCGAGCCCAGCGGTGGATCCGCGCAGAGGCCGCGCAGCGCCGCGCcgcgcgAGCACGTCCGCCAGTCCCGATTTgggggATAAAGGCGcgccccgccccgccccgccccgccccgccccgccccgccccgccccgccccgcccCGCCACGTGTACTGCGCACTGCTCTGG
GHE39MJ01CC5I2		225	55	11	p	CCCCG	CGCCCCGCCCCGCCCCGCCCCGCCCCGCCCCGCCCCGCCCCGCCCCGCCCCGCCC	NO	F	0	0	6.0027	198	TAGCCGGGCGTAGCGTAG	GAGCAGTGCGCAGTACACG	101	5	106	18	303	19	62.364	61.838	7.4	8.1	GGGCCGTCGGCCGGGCTGGAACCTGGAGCCCAACCCGGAGCGTGGCTTCACGCTCCGGGCCGAGAGTGGCGTAGCCGGCCGGGCATAGCCGGGCATAGCCGGGCGTAGCCGGGCGTAGCGTAGCGCTGCGTACGGCGCGAGCCCAGCGGTGGATCCGCGCAGAGGCCGCGCAGCGCCGCGCcgcgcgAGCACGTCCGCCAGTCCCGATTTgggggATAAAGGCGcgccccgccccgccccgccccgccccgccccgccccgccccgccccgccccgcccCGCCACGTGTACTGCGCACTGCTCTGG
GHE39MJ01CC5I2		225	55	11	p	CCCCG	CGCCCCGCCCCGCCCCGCCCCGCCCCGCCCCGCCCCGCCCCGCCCCGCCCCGCCC	NO	F	0	0	6.4645	198	GTAGCCGGGCGTAGCGTA	AGCAGTGCGCAGTACACG	102	5	105	18	302	18	62.249	59.785	8.9	8.1	GGGCCGTCGGCCGGGCTGGAACCTGGAGCCCAACCCGGAGCGTGGCTTCACGCTCCGGGCCGAGAGTGGCGTAGCCGGCCGGGCATAGCCGGGCATAGCCGGGCGTAGCCGGGCGTAGCGTAGCGCTGCGTACGGCGCGAGCCCAGCGGTGGATCCGCGCAGAGGCCGCGCAGCGCCGCGCcgcgcgAGCACGTCCGCCAGTCCCGATTTgggggATAAAGGCGcgccccgccccgccccgccccgccccgccccgccccgccccgccccgccccgcccCGCCACGTGTACTGCGCACTGCTCTGG
GHE39MJ01D5RE0		295	55	11	p	CCCCG	CCCGCCCCGCCCCGCCCCGCCCCGCCCCGCCCCGCCCCGCCCCGCCCCGCCCCGC	NO	A	1	1	3.4114	133	CACCGCAGTGCGCTTTAC	CGCCTCGTCATATCGTGATT	7	33	270	18	402	20	61.588	61.023	6	6.9	ACTGGCGACAGGTATCATTaaaaaGTAAAGAGCATCCGGGGAGCGCGACGGGACGGGCGCCGCGCTGCGCCGAGCAGAGCCGAGCGCGGAGCGCGGAGCGCCGCCGGCACCGTCCTGCCGAGTCGAGTCAAGCTGGGCCATCAGATAGCGGCAAATTGTCATGTGTCGCGACTAATTAGCGCGTGATGCGGCACGGCATGGAGCGGCGCGGCACAGCACAGcgcgacgcgacgcgaGAGCCCACCGGCACCGGGCCCAACGACAAAGCGCACCGCAGTGCGCTTTACAGCGCGTcccgccccgccccgccccgccccgccccgccccgccccgccccgccccgccccgcCCACCACGCAACCAGCGCGTTGCATGCTCTGCAAATCACGATATGACGAG…
GHE39MJ01D5RE0		295	55	11	p	CCCCG	CCCGCCCCGCCCCGCCCCGCCCCGCCCCGCCCCGCCCCGCCCCGCCCCGCCCCGC	NO	A	0	0	4.1164	137	ACCGCAGTGCGCTTTACA	GCCTTCGCCTCGTCATATC	6	39	271	18	407	19	61.588	60.728	6	5.5	ACTGGCGACAGGTATCATTaaaaaGTAAAGAGCATCCGGGGAGCGCGACGGGACGGGCGCCGCGCTGCGCCGAGCAGAGCCGAGCGCGGAGCGCGGAGCGCCGCCGGCACCGTCCTGCCGAGTCGAGTCAAGCTGGGCCATCAGATAGCGGCAAATTGTCATGTGTCGCGACTAATTAGCGCGTGATGCGGCACGGCATGGAGCGGCGCGGCACAGCACAGcgcgacgcgacgcgaGAGCCCACCGGCACCGGGCCCAACGACAAAGCGCACCGCAGTGCGCTTTACAGCGCGTcccgccccgccccgccccgccccgccccgccccgccccgccccgccccgccccgcCCACCACGCAACCAGCGCGTTGCATGCTCTGCAAATCACGATATGACGAG…
GHE39MJ01D5RE0		295	55	11	p	CCCCG	CCCGCCCCGCCCCGCCCCGCCCCGCCCCGCCCCGCCCCGCCCCGCCCCGCCCCGC	NO	B	0	0	0.4883	257	TAGCGGCAAATTGTCATGTG	CGCCTCGTCATATCGTGATT	129	33	146	20	402	20	60.665	61.023	6.6	6.9	ACTGGCGACAGGTATCATTaaaaaGTAAAGAGCATCCGGGGAGCGCGACGGGACGGGCGCCGCGCTGCGCCGAGCAGAGCCGAGCGCGGAGCGCGGAGCGCCGCCGGCACCGTCCTGCCGAGTCGAGTCAAGCTGGGCCATCAGATAGCGGCAAATTGTCATGTGTCGCGACTAATTAGCGCGTGATGCGGCACGGCATGGAGCGGCGCGGCACAGCACAGcgcgacgcgacgcgaGAGCCCACCGGCACCGGGCCCAACGACAAAGCGCACCGCAGTGCGCTTTACAGCGCGTcccgccccgccccgccccgccccgccccgccccgccccgccccgccccgccccgcCCACCACGCAACCAGCGCGTTGCATGCTCTGCAAATCACGATATGACGAG…
GHE39MJ01D5RE0		295	55	11	p	CCCCG	CCCGCCCCGCCCCGCCCCGCCCCGCCCCGCCCCGCCCCGCCCCGCCCCGCCCCGC	NO	B	0	0	1.1903	261	CAGATAGCGGCAAATTGTCA	CGCCTCGTCATATCGTGATT	133	33	142	20	402	20	59.833	61.023	6.7	6.9	ACTGGCGACAGGTATCATTaaaaaGTAAAGAGCATCCGGGGAGCGCGACGGGACGGGCGCCGCGCTGCGCCGAGCAGAGCCGAGCGCGGAGCGCGGAGCGCCGCCGGCACCGTCCTGCCGAGTCGAGTCAAGCTGGGCCATCAGATAGCGGCAAATTGTCATGTGTCGCGACTAATTAGCGCGTGATGCGGCACGGCATGGAGCGGCGCGGCACAGCACAGcgcgacgcgacgcgaGAGCCCACCGGCACCGGGCCCAACGACAAAGCGCACCGCAGTGCGCTTTACAGCGCGTcccgccccgccccgccccgccccgccccgccccgccccgccccgccccgccccgcCCACCACGCAACCAGCGCGTTGCATGCTCTGCAAATCACGATATGACGAG…
GHE39MJ01D5RE0		295	55	11	p	CCCCG	CCCGCCCCGCCCCGCCCCGCCCCGCCCCGCCCCGCCCCGCCCCGCCCCGCCCCGC	NO	B	0	0	1.1932	262	TAGCGGCAAATTGTCATGTG	GCCTTCGCCTCGTCATATC	129	39	146	20	407	19	60.665	60.728	6.6	5.5	ACTGGCGACAGGTATCATTaaaaaGTAAAGAGCATCCGGGGAGCGCGACGGGACGGGCGCCGCGCTGCGCCGAGCAGAGCCGAGCGCGGAGCGCGGAGCGCCGCCGGCACCGTCCTGCCGAGTCGAGTCAAGCTGGGCCATCAGATAGCGGCAAATTGTCATGTGTCGCGACTAATTAGCGCGTGATGCGGCACGGCATGGAGCGGCGCGGCACAGCACAGcgcgacgcgacgcgaGAGCCCACCGGCACCGGGCCCAACGACAAAGCGCACCGCAGTGCGCTTTACAGCGCGTcccgccccgccccgccccgccccgccccgccccgccccgccccgccccgccccgcCCACCACGCAACCAGCGCGTTGCATGCTCTGCAAATCACGATATGACGAG…
GHE39MJ01D5RE0		295	55	11	p	CCCCG	CCCGCCCCGCCCCGCCCCGCCCCGCCCCGCCCCGCCCCGCCCCGCCCCGCCCCGC	NO	B	0	0	1.5325	234	CGACTAATTAGCGCGTGATG	CGCCTCGTCATATCGTGATT	106	33	169	20	402	20	59.49	61.023	6.9	6.9	ACTGGCGACAGGTATCATTaaaaaGTAAAGAGCATCCGGGGAGCGCGACGGGACGGGCGCCGCGCTGCGCCGAGCAGAGCCGAGCGCGGAGCGCGGAGCGCCGCCGGCACCGTCCTGCCGAGTCGAGTCAAGCTGGGCCATCAGATAGCGGCAAATTGTCATGTGTCGCGACTAATTAGCGCGTGATGCGGCACGGCATGGAGCGGCGCGGCACAGCACAGcgcgacgcgacgcgaGAGCCCACCGGCACCGGGCCCAACGACAAAGCGCACCGCAGTGCGCTTTACAGCGCGTcccgccccgccccgccccgccccgccccgccccgccccgccccgccccgccccgcCCACCACGCAACCAGCGCGTTGCATGCTCTGCAAATCACGATATGACGAG…
GHE39MJ01D5RE0		295	55	11	p	CCCCG	CCCGCCCCGCCCCGCCCCGCCCCGCCCCGCCCCGCCCCGCCCCGCCCCGCCCCGC	NO	B	0	0	2.1857	239	TAGCGGCAAATTGTCATGTG	TTTGCAGAGCATGCAACG	129	17	146	20	384	18	60.665	60.72	6.6	8.7	ACTGGCGACAGGTATCATTaaaaaGTAAAGAGCATCCGGGGAGCGCGACGGGACGGGCGCCGCGCTGCGCCGAGCAGAGCCGAGCGCGGAGCGCGGAGCGCCGCCGGCACCGTCCTGCCGAGTCGAGTCAAGCTGGGCCATCAGATAGCGGCAAATTGTCATGTGTCGCGACTAATTAGCGCGTGATGCGGCACGGCATGGAGCGGCGCGGCACAGCACAGcgcgacgcgacgcgaGAGCCCACCGGCACCGGGCCCAACGACAAAGCGCACCGCAGTGCGCTTTACAGCGCGTcccgccccgccccgccccgccccgccccgccccgccccgccccgccccgccccgcCCACCACGCAACCAGCGCGTTGCATGCTCTGCAAATCACGATATGACGAG…
GHE39MJ01D5RE0		295	55	11	p	CCCCG	CCCGCCCCGCCCCGCCCCGCCCCGCCCCGCCCCGCCCCGCCCCGCCCCGCCCCGC	NO	B	0	0	2.2374	239	CGACTAATTAGCGCGTGATG	GCCTTCGCCTCGTCATATC	106	39	169	20	407	19	59.49	60.728	6.9	5.5	ACTGGCGACAGGTATCATTaaaaaGTAAAGAGCATCCGGGGAGCGCGACGGGACGGGCGCCGCGCTGCGCCGAGCAGAGCCGAGCGCGGAGCGCGGAGCGCCGCCGGCACCGTCCTGCCGAGTCGAGTCAAGCTGGGCCATCAGATAGCGGCAAATTGTCATGTGTCGCGACTAATTAGCGCGTGATGCGGCACGGCATGGAGCGGCGCGGCACAGCACAGcgcgacgcgacgcgaGAGCCCACCGGCACCGGGCCCAACGACAAAGCGCACCGCAGTGCGCTTTACAGCGCGTcccgccccgccccgccccgccccgccccgccccgccccgccccgccccgccccgcCCACCACGCAACCAGCGCGTTGCATGCTCTGCAAATCACGATATGACGAG…
GHE39MJ01D5RE0		295	55	11	p	CCCCG	CCCGCCCCGCCCCGCCCCGCCCCGCCCCGCCCCGCCCCGCCCCGCCCCGCCCCGC	NO	B	0	0	3.6598	294	CCTGCCGAGTCGAGTCAAG	GCCTTCGCCTCGTCATATC	162	39	114	19	407	19	62.132	60.728	7	5.5	ACTGGCGACAGGTATCATTaaaaaGTAAAGAGCATCCGGGGAGCGCGACGGGACGGGCGCCGCGCTGCGCCGAGCAGAGCCGAGCGCGGAGCGCGGAGCGCCGCCGGCACCGTCCTGCCGAGTCGAGTCAAGCTGGGCCATCAGATAGCGGCAAATTGTCATGTGTCGCGACTAATTAGCGCGTGATGCGGCACGGCATGGAGCGGCGCGGCACAGCACAGcgcgacgcgacgcgaGAGCCCACCGGCACCGGGCCCAACGACAAAGCGCACCGCAGTGCGCTTTACAGCGCGTcccgccccgccccgccccgccccgccccgccccgccccgccccgccccgccccgcCCACCACGCAACCAGCGCGTTGCATGCTCTGCAAATCACGATATGACGAG…
GHE39MJ01D5RE0		295	55	11	p	CCCCG	CCCGCCCCGCCCCGCCCCGCCCCGCCCCGCCCCGCCCCGCCCCGCCCCGCCCCGC	NO	B	0	0	3.6619	292	CCTGCCGAGTCGAGTCAAG	CTTCGCCTCGTCATATCGTG	162	36	114	19	405	20	62.132	61.73	7	8.4	ACTGGCGACAGGTATCATTaaaaaGTAAAGAGCATCCGGGGAGCGCGACGGGACGGGCGCCGCGCTGCGCCGAGCAGAGCCGAGCGCGGAGCGCGGAGCGCCGCCGGCACCGTCCTGCCGAGTCGAGTCAAGCTGGGCCATCAGATAGCGGCAAATTGTCATGTGTCGCGACTAATTAGCGCGTGATGCGGCACGGCATGGAGCGGCGCGGCACAGCACAGcgcgacgcgacgcgaGAGCCCACCGGCACCGGGCCCAACGACAAAGCGCACCGCAGTGCGCTTTACAGCGCGTcccgccccgccccgccccgccccgccccgccccgccccgccccgccccgccccgcCCACCACGCAACCAGCGCGTTGCATGCTCTGCAAATCACGATATGACGAG…
GHE39MJ01D5RE0		295	55	11	p	CCCCG	CCCGCCCCGCCCCGCCCCGCCCCGCCCCGCCCCGCCCCGCCCCGCCCCGCCCCGC	NO	B	0	0	3.6763	294	CCTGCCGAGTCGAGTCAA	GCCTTCGCCTCGTCATATC	163	39	114	18	407	19	61.148	60.728	6.7	5.5	ACTGGCGACAGGTATCATTaaaaaGTAAAGAGCATCCGGGGAGCGCGACGGGACGGGCGCCGCGCTGCGCCGAGCAGAGCCGAGCGCGGAGCGCGGAGCGCCGCCGGCACCGTCCTGCCGAGTCGAGTCAAGCTGGGCCATCAGATAGCGGCAAATTGTCATGTGTCGCGACTAATTAGCGCGTGATGCGGCACGGCATGGAGCGGCGCGGCACAGCACAGcgcgacgcgacgcgaGAGCCCACCGGCACCGGGCCCAACGACAAAGCGCACCGCAGTGCGCTTTACAGCGCGTcccgccccgccccgccccgccccgccccgccccgccccgccccgccccgccccgcCCACCACGCAACCAGCGCGTTGCATGCTCTGCAAATCACGATATGACGAG…
GHE39MJ01D5RE0		295	55	11	p	CCCCG	CCCGCCCCGCCCCGCCCCGCCCCGCCCCGCCCCGCCCCGCCCCGCCCCGCCCCGC	NO	F	0	0	4.2275	401	CTGGCGACAGGTATCATTAAA	CGCCTCGTCATATCGTGATT	272	33	2	21	402	20	57.795	61.023	6.6	6.9	ACTGGCGACAGGTATCATTaaaaaGTAAAGAGCATCCGGGGAGCGCGACGGGACGGGCGCCGCGCTGCGCCGAGCAGAGCCGAGCGCGGAGCGCGGAGCGCCGCCGGCACCGTCCTGCCGAGTCGAGTCAAGCTGGGCCATCAGATAGCGGCAAATTGTCATGTGTCGCGACTAATTAGCGCGTGATGCGGCACGGCATGGAGCGGCGCGGCACAGCACAGcgcgacgcgacgcgaGAGCCCACCGGCACCGGGCCCAACGACAAAGCGCACCGCAGTGCGCTTTACAGCGCGTcccgccccgccccgccccgccccgccccgccccgccccgccccgccccgccccgcCCACCACGCAACCAGCGCGTTGCATGCTCTGCAAATCACGATATGACGAG…
GHE39MJ01D5RE0		295	55	11	p	CCCCG	CCCGCCCCGCCCCGCCCCGCCCCGCCCCGCCCCGCCCCGCCCCGCCCCGCCCCGC	NO	F	0	0	4.3697	402	ACTGGCGACAGGTATCATTAAA	CGCCTCGTCATATCGTGATT	272	33	1	22	402	20	58.653	61.023	6.6	6.9	ACTGGCGACAGGTATCATTaaaaaGTAAAGAGCATCCGGGGAGCGCGACGGGACGGGCGCCGCGCTGCGCCGAGCAGAGCCGAGCGCGGAGCGCGGAGCGCCGCCGGCACCGTCCTGCCGAGTCGAGTCAAGCTGGGCCATCAGATAGCGGCAAATTGTCATGTGTCGCGACTAATTAGCGCGTGATGCGGCACGGCATGGAGCGGCGCGGCACAGCACAGcgcgacgcgacgcgaGAGCCCACCGGCACCGGGCCCAACGACAAAGCGCACCGCAGTGCGCTTTACAGCGCGTcccgccccgccccgccccgccccgccccgccccgccccgccccgccccgccccgcCCACCACGCAACCAGCGCGTTGCATGCTCTGCAAATCACGATATGACGAG…
GHE39MJ01D5RE0		295	55	11	p	CCCCG	CCCGCCCCGCCCCGCCCCGCCCCGCCCCGCCCCGCCCCGCCCCGCCCCGCCCCGC	NO	F	0	0	4.9325	406	CTGGCGACAGGTATCATTAAA	GCCTTCGCCTCGTCATATC	272	39	2	21	407	19	57.795	60.728	6.6	5.5	ACTGGCGACAGGTATCATTaaaaaGTAAAGAGCATCCGGGGAGCGCGACGGGACGGGCGCCGCGCTGCGCCGAGCAGAGCCGAGCGCGGAGCGCGGAGCGCCGCCGGCACCGTCCTGCCGAGTCGAGTCAAGCTGGGCCATCAGATAGCGGCAAATTGTCATGTGTCGCGACTAATTAGCGCGTGATGCGGCACGGCATGGAGCGGCGCGGCACAGCACAGcgcgacgcgacgcgaGAGCCCACCGGCACCGGGCCCAACGACAAAGCGCACCGCAGTGCGCTTTACAGCGCGTcccgccccgccccgccccgccccgccccgccccgccccgccccgccccgccccgcCCACCACGCAACCAGCGCGTTGCATGCTCTGCAAATCACGATATGACGAG…
GHE39MJ01D5RE0		295	55	11	p	CCCCG	CCCGCCCCGCCCCGCCCCGCCCCGCCCCGCCCCGCCCCGCCCCGCCCCGCCCCGC	NO	F	0	0	5.1785	384	CTGGCGACAGGTATCATTAAA	ATTTGCAGAGCATGCAACG	272	17	2	21	385	19	57.795	60.974	6.6	8.7	ACTGGCGACAGGTATCATTaaaaaGTAAAGAGCATCCGGGGAGCGCGACGGGACGGGCGCCGCGCTGCGCCGAGCAGAGCCGAGCGCGGAGCGCGGAGCGCCGCCGGCACCGTCCTGCCGAGTCGAGTCAAGCTGGGCCATCAGATAGCGGCAAATTGTCATGTGTCGCGACTAATTAGCGCGTGATGCGGCACGGCATGGAGCGGCGCGGCACAGCACAGcgcgacgcgacgcgaGAGCCCACCGGCACCGGGCCCAACGACAAAGCGCACCGCAGTGCGCTTTACAGCGCGTcccgccccgccccgccccgccccgccccgccccgccccgccccgccccgccccgcCCACCACGCAACCAGCGCGTTGCATGCTCTGCAAATCACGATATGACGAG…
GHE39MJ01D5RE0		295	55	11	p	CCCCG	CCCGCCCCGCCCCGCCCCGCCCCGCCCCGCCCCGCCCCGCCCCGCCCCGCCCCGC	NO	F	0	0	5.3206	385	ACTGGCGACAGGTATCATTAAA	ATTTGCAGAGCATGCAACG	272	17	1	22	385	19	58.653	60.974	6.6	8.7	ACTGGCGACAGGTATCATTaaaaaGTAAAGAGCATCCGGGGAGCGCGACGGGACGGGCGCCGCGCTGCGCCGAGCAGAGCCGAGCGCGGAGCGCGGAGCGCCGCCGGCACCGTCCTGCCGAGTCGAGTCAAGCTGGGCCATCAGATAGCGGCAAATTGTCATGTGTCGCGACTAATTAGCGCGTGATGCGGCACGGCATGGAGCGGCGCGGCACAGCACAGcgcgacgcgacgcgaGAGCCCACCGGCACCGGGCCCAACGACAAAGCGCACCGCAGTGCGCTTTACAGCGCGTcccgccccgccccgccccgccccgccccgccccgccccgccccgccccgccccgcCCACCACGCAACCAGCGCGTTGCATGCTCTGCAAATCACGATATGACGAG…
GHE39MJ01D5RE0		295	55	11	p	CCCCG	CCCGCCCCGCCCCGCCCCGCCCCGCCCCGCCCCGCCCCGCCCCGCCCCGCCCCGC	NO	F	0	0	5.925	383	CTGGCGACAGGTATCATTAAA	TTTGCAGAGCATGCAACG	272	17	2	21	384	18	57.795	60.72	6.6	8.7	ACTGGCGACAGGTATCATTaaaaaGTAAAGAGCATCCGGGGAGCGCGACGGGACGGGCGCCGCGCTGCGCCGAGCAGAGCCGAGCGCGGAGCGCGGAGCGCCGCCGGCACCGTCCTGCCGAGTCGAGTCAAGCTGGGCCATCAGATAGCGGCAAATTGTCATGTGTCGCGACTAATTAGCGCGTGATGCGGCACGGCATGGAGCGGCGCGGCACAGCACAGcgcgacgcgacgcgaGAGCCCACCGGCACCGGGCCCAACGACAAAGCGCACCGCAGTGCGCTTTACAGCGCGTcccgccccgccccgccccgccccgccccgccccgccccgccccgccccgccccgcCCACCACGCAACCAGCGCGTTGCATGCTCTGCAAATCACGATATGACGAG…
GHE39MJ01D8716		140	55	11	p	CCCCG	CCGCCCCGCCCCGCCCCGCCCCGCCCCGCCCCGCCCCGCCCCGCCCCGCCCCGCC	NO	F	1	1	2.0011	201	GGGTGGCAGTGTCTGGTTC	AAGGGCTGGAAGAAGTACCG	35	72	86	19	286	20	61.58	60.621	7.9	8.9	CGGCACGCTACCCCGCGACACGAGCAGGCAGGCGCCCAGCCTGGCCCAGCCCAGCGCAGCGTAATTCGCTGCCGGGCCgggggCGGGGTGGCAGTGTCTGGTTCGCCGCGCCTCTCGGttttttAATCATCAGTCCTCGccgccccgccccgccccgccccgccccgccccgccccgccccgccccgccccgccCGTCTTCCTCACTGCGCCCAGCCCAACGCCTCGCGGCCCGCGCCGTGCTCACCTTTGACATCCAGGCCGCCGCGGTACTTCTTCCAGCCCTTGAGCTTGATCTCGTCGCCGAGCAGCTTGACGAAGCGCTGGAAGTCCGAGCTGCCCTCCTCTGCGAACAGCAACACCGTTGGTTGGACGGATCTCGTTAGACGGTGGCGGGAAA…
GHE39MJ01D8716		140	55	11	p	CCCCG	CCGCCCCGCCCCGCCCCGCCCCGCCCCGCCCCGCCCCGCCCCGCCCCGCCCCGCC	NO	F	0	0	2.0366	175	GGGTGGCAGTGTCTGGTTC	CCTGGATGTCAAAGGTGAGC	35	46	86	19	260	20	61.58	60.656	7.9	8.2	CGGCACGCTACCCCGCGACACGAGCAGGCAGGCGCCCAGCCTGGCCCAGCCCAGCGCAGCGTAATTCGCTGCCGGGCCgggggCGGGGTGGCAGTGTCTGGTTCGCCGCGCCTCTCGGttttttAATCATCAGTCCTCGccgccccgccccgccccgccccgccccgccccgccccgccccgccccgccccgccCGTCTTCCTCACTGCGCCCAGCCCAACGCCTCGCGGCCCGCGCCGTGCTCACCTTTGACATCCAGGCCGCCGCGGTACTTCTTCCAGCCCTTGAGCTTGATCTCGTCGCCGAGCAGCTTGACGAAGCGCTGGAAGTCCGAGCTGCCCTCCTCTGCGAACAGCAACACCGTTGGTTGGACGGATCTCGTTAGACGGTGGCGGGAAA…
GHE39MJ01D8716		140	55	11	p	CCCCG	CCGCCCCGCCCCGCCCCGCCCCGCCCCGCCCCGCCCCGCCCCGCCCCGCCCCGCC	NO	F	0	0	2.2828	205	GGGTGGCAGTGTCTGGTTC	GCTCAAGGGCTGGAAGAAGT	35	76	86	19	290	20	61.58	60.903	7.9	6.4	CGGCACGCTACCCCGCGACACGAGCAGGCAGGCGCCCAGCCTGGCCCAGCCCAGCGCAGCGTAATTCGCTGCCGGGCCgggggCGGGGTGGCAGTGTCTGGTTCGCCGCGCCTCTCGGttttttAATCATCAGTCCTCGccgccccgccccgccccgccccgccccgccccgccccgccccgccccgccccgccCGTCTTCCTCACTGCGCCCAGCCCAACGCCTCGCGGCCCGCGCCGTGCTCACCTTTGACATCCAGGCCGCCGCGGTACTTCTTCCAGCCCTTGAGCTTGATCTCGTCGCCGAGCAGCTTGACGAAGCGCTGGAAGTCCGAGCTGCCCTCCTCTGCGAACAGCAACACCGTTGGTTGGACGGATCTCGTTAGACGGTGGCGGGAAA…
GHE39MJ01D8716		140	55	11	p	CCCCG	CCGCCCCGCCCCGCCCCGCCCCGCCCCGCCCCGCCCCGCCCCGCCCCGCCCCGCC	NO	F	0	0	2.3758	284	GGGTGGCAGTGTCTGGTTC	AACCAACGGTGTTGCTGTTC	35	155	86	19	369	20	61.58	60.996	7.9	6.7	CGGCACGCTACCCCGCGACACGAGCAGGCAGGCGCCCAGCCTGGCCCAGCCCAGCGCAGCGTAATTCGCTGCCGGGCCgggggCGGGGTGGCAGTGTCTGGTTCGCCGCGCCTCTCGGttttttAATCATCAGTCCTCGccgccccgccccgccccgccccgccccgccccgccccgccccgccccgccccgccCGTCTTCCTCACTGCGCCCAGCCCAACGCCTCGCGGCCCGCGCCGTGCTCACCTTTGACATCCAGGCCGCCGCGGTACTTCTTCCAGCCCTTGAGCTTGATCTCGTCGCCGAGCAGCTTGACGAAGCGCTGGAAGTCCGAGCTGCCCTCCTCTGCGAACAGCAACACCGTTGGTTGGACGGATCTCGTTAGACGGTGGCGGGAAA…
GHE39MJ01D8716		140	55	11	p	CCCCG	CCGCCCCGCCCCGCCCCGCCCCGCCCCGCCCCGCCCCGCCCCGCCCCGCCCCGCC	NO	F	0	0	2.4074	206	GGGTGGCAGTGTCTGGTTC	AGCTCAAGGGCTGGAAGAAG	35	77	86	19	291	20	61.58	61.027	7.9	6.7	CGGCACGCTACCCCGCGACACGAGCAGGCAGGCGCCCAGCCTGGCCCAGCCCAGCGCAGCGTAATTCGCTGCCGGGCCgggggCGGGGTGGCAGTGTCTGGTTCGCCGCGCCTCTCGGttttttAATCATCAGTCCTCGccgccccgccccgccccgccccgccccgccccgccccgccccgccccgccccgccCGTCTTCCTCACTGCGCCCAGCCCAACGCCTCGCGGCCCGCGCCGTGCTCACCTTTGACATCCAGGCCGCCGCGGTACTTCTTCCAGCCCTTGAGCTTGATCTCGTCGCCGAGCAGCTTGACGAAGCGCTGGAAGTCCGAGCTGCCCTCCTCTGCGAACAGCAACACCGTTGGTTGGACGGATCTCGTTAGACGGTGGCGGGAAA…
GHE39MJ01D8716		140	55	11	p	CCCCG	CCGCCCCGCCCCGCCCCGCCCCGCCCCGCCCCGCCCCGCCCCGCCCCGCCCCGCC	NO	F	0	0	2.7497	174	GGGTGGCAGTGTCTGGTTC	CTGGATGTCAAAGGTGAGCA	35	45	86	19	259	20	61.58	59.831	7.9	8.2	CGGCACGCTACCCCGCGACACGAGCAGGCAGGCGCCCAGCCTGGCCCAGCCCAGCGCAGCGTAATTCGCTGCCGGGCCgggggCGGGGTGGCAGTGTCTGGTTCGCCGCGCCTCTCGGttttttAATCATCAGTCCTCGccgccccgccccgccccgccccgccccgccccgccccgccccgccccgccccgccCGTCTTCCTCACTGCGCCCAGCCCAACGCCTCGCGGCCCGCGCCGTGCTCACCTTTGACATCCAGGCCGCCGCGGTACTTCTTCCAGCCCTTGAGCTTGATCTCGTCGCCGAGCAGCTTGACGAAGCGCTGGAAGTCCGAGCTGCCCTCCTCTGCGAACAGCAACACCGTTGGTTGGACGGATCTCGTTAGACGGTGGCGGGAAA…
GHE39MJ01D8716		140	55	11	p	CCCCG	CCGCCCCGCCCCGCCCCGCCCCGCCCCGCCCCGCCCCGCCCCGCCCCGCCCCGCC	NO	F	0	0	2.99	276	GGGTGGCAGTGTCTGGTTC	GTGTTGCTGTTCGCAGAGG	35	148	86	19	361	19	61.58	60.61	7.9	7.9	CGGCACGCTACCCCGCGACACGAGCAGGCAGGCGCCCAGCCTGGCCCAGCCCAGCGCAGCGTAATTCGCTGCCGGGCCgggggCGGGGTGGCAGTGTCTGGTTCGCCGCGCCTCTCGGttttttAATCATCAGTCCTCGccgccccgccccgccccgccccgccccgccccgccccgccccgccccgccccgccCGTCTTCCTCACTGCGCCCAGCCCAACGCCTCGCGGCCCGCGCCGTGCTCACCTTTGACATCCAGGCCGCCGCGGTACTTCTTCCAGCCCTTGAGCTTGATCTCGTCGCCGAGCAGCTTGACGAAGCGCTGGAAGTCCGAGCTGCCCTCCTCTGCGAACAGCAACACCGTTGGTTGGACGGATCTCGTTAGACGGTGGCGGGAAA…
GHE39MJ01D8716		140	55	11	p	CCCCG	CCGCCCCGCCCCGCCCCGCCCCGCCCCGCCCCGCCCCGCCCCGCCCCGCCCCGCC	NO	F	0	0	3.0026	285	GGGTGGCAGTGTCTGGTTC	CAACCAACGGTGTTGCTGT	35	157	86	19	370	19	61.58	60.622	7.9	7.9	CGGCACGCTACCCCGCGACACGAGCAGGCAGGCGCCCAGCCTGGCCCAGCCCAGCGCAGCGTAATTCGCTGCCGGGCCgggggCGGGGTGGCAGTGTCTGGTTCGCCGCGCCTCTCGGttttttAATCATCAGTCCTCGccgccccgccccgccccgccccgccccgccccgccccgccccgccccgccccgccCGTCTTCCTCACTGCGCCCAGCCCAACGCCTCGCGGCCCGCGCCGTGCTCACCTTTGACATCCAGGCCGCCGCGGTACTTCTTCCAGCCCTTGAGCTTGATCTCGTCGCCGAGCAGCTTGACGAAGCGCTGGAAGTCCGAGCTGCCCTCCTCTGCGAACAGCAACACCGTTGGTTGGACGGATCTCGTTAGACGGTGGCGGGAAA…
GHE39MJ01D8716		140	55	11	p	CCCCG	CCGCCCCGCCCCGCCCCGCCCCGCCCCGCCCCGCCCCGCCCCGCCCCGCCCCGCC	NO	F	0	0	3.3184	304	GGGTGGCAGTGTCTGGTTC	CCGTCTAACGAGATCCGTCC	35	175	86	19	389	20	61.58	61.938	7.9	9.6	CGGCACGCTACCCCGCGACACGAGCAGGCAGGCGCCCAGCCTGGCCCAGCCCAGCGCAGCGTAATTCGCTGCCGGGCCgggggCGGGGTGGCAGTGTCTGGTTCGCCGCGCCTCTCGGttttttAATCATCAGTCCTCGccgccccgccccgccccgccccgccccgccccgccccgccccgccccgccccgccCGTCTTCCTCACTGCGCCCAGCCCAACGCCTCGCGGCCCGCGCCGTGCTCACCTTTGACATCCAGGCCGCCGCGGTACTTCTTCCAGCCCTTGAGCTTGATCTCGTCGCCGAGCAGCTTGACGAAGCGCTGGAAGTCCGAGCTGCCCTCCTCTGCGAACAGCAACACCGTTGGTTGGACGGATCTCGTTAGACGGTGGCGGGAAA…
GHE39MJ01D8716		140	55	11	p	CCCCG	CCGCCCCGCCCCGCCCCGCCCCGCCCCGCCCCGCCCCGCCCCGCCCCGCCCCGCC	NO	F	0	0	3.3331	308	GGGTGGCAGTGTCTGGTTC	GCCACCGTCTAACGAGATCC	35	179	86	19	393	20	61.58	61.953	7.9	7.8	CGGCACGCTACCCCGCGACACGAGCAGGCAGGCGCCCAGCCTGGCCCAGCCCAGCGCAGCGTAATTCGCTGCCGGGCCgggggCGGGGTGGCAGTGTCTGGTTCGCCGCGCCTCTCGGttttttAATCATCAGTCCTCGccgccccgccccgccccgccccgccccgccccgccccgccccgccccgccccgccCGTCTTCCTCACTGCGCCCAGCCCAACGCCTCGCGGCCCGCGCCGTGCTCACCTTTGACATCCAGGCCGCCGCGGTACTTCTTCCAGCCCTTGAGCTTGATCTCGTCGCCGAGCAGCTTGACGAAGCGCTGGAAGTCCGAGCTGCCCTCCTCTGCGAACAGCAACACCGTTGGTTGGACGGATCTCGTTAGACGGTGGCGGGAAA…
GHE39MJ01D8716		140	55	11	p	CCCCG	CCGCCCCGCCCCGCCCCGCCCCGCCCCGCCCCGCCCCGCCCCGCCCCGCCCCGCC	NO	F	0	0	3.5923	309	GGGTGGCAGTGTCTGGTTC	CGCCACCGTCTAACGAGAT	35	181	86	19	394	19	61.58	61.212	7.9	6.3	CGGCACGCTACCCCGCGACACGAGCAGGCAGGCGCCCAGCCTGGCCCAGCCCAGCGCAGCGTAATTCGCTGCCGGGCCgggggCGGGGTGGCAGTGTCTGGTTCGCCGCGCCTCTCGGttttttAATCATCAGTCCTCGccgccccgccccgccccgccccgccccgccccgccccgccccgccccgccccgccCGTCTTCCTCACTGCGCCCAGCCCAACGCCTCGCGGCCCGCGCCGTGCTCACCTTTGACATCCAGGCCGCCGCGGTACTTCTTCCAGCCCTTGAGCTTGATCTCGTCGCCGAGCAGCTTGACGAAGCGCTGGAAGTCCGAGCTGCCCTCCTCTGCGAACAGCAACACCGTTGGTTGGACGGATCTCGTTAGACGGTGGCGGGAAA…
GHE39MJ01D8716		140	55	11	p	CCCCG	CCGCCCCGCCCCGCCCCGCCCCGCCCCGCCCCGCCCCGCCCCGCCCCGCCCCGCC	NO	F	0	0	5.3617	128	GGGTGGCAGTGTCTGGTTC	GGGCGCAGTGAGGAAGAC	35	1	86	19	213	18	61.58	61.981	7.9	6.4	CGGCACGCTACCCCGCGACACGAGCAGGCAGGCGCCCAGCCTGGCCCAGCCCAGCGCAGCGTAATTCGCTGCCGGGCCgggggCGGGGTGGCAGTGTCTGGTTCGCCGCGCCTCTCGGttttttAATCATCAGTCCTCGccgccccgccccgccccgccccgccccgccccgccccgccccgccccgccccgccCGTCTTCCTCACTGCGCCCAGCCCAACGCCTCGCGGCCCGCGCCGTGCTCACCTTTGACATCCAGGCCGCCGCGGTACTTCTTCCAGCCCTTGAGCTTGATCTCGTCGCCGAGCAGCTTGACGAAGCGCTGGAAGTCCGAGCTGCCCTCCTCTGCGAACAGCAACACCGTTGGTTGGACGGATCTCGTTAGACGGTGGCGGGAAA…
GHE39MJ01D8716		140	55	11	p	CCCCG	CCGCCCCGCCCCGCCCCGCCCCGCCCCGCCCCGCCCCGCCCCGCCCCGCCCCGCC	NO	F	0	0	5.5575	340	CCCAGCGCAGCGTAATTC	CCGTCTAACGAGATCCGTCC	72	175	50	18	389	20	62.819	61.938	6.9	9.6	CGGCACGCTACCCCGCGACACGAGCAGGCAGGCGCCCAGCCTGGCCCAGCCCAGCGCAGCGTAATTCGCTGCCGGGCCgggggCGGGGTGGCAGTGTCTGGTTCGCCGCGCCTCTCGGttttttAATCATCAGTCCTCGccgccccgccccgccccgccccgccccgccccgccccgccccgccccgccccgccCGTCTTCCTCACTGCGCCCAGCCCAACGCCTCGCGGCCCGCGCCGTGCTCACCTTTGACATCCAGGCCGCCGCGGTACTTCTTCCAGCCCTTGAGCTTGATCTCGTCGCCGAGCAGCTTGACGAAGCGCTGGAAGTCCGAGCTGCCCTCCTCTGCGAACAGCAACACCGTTGGTTGGACGGATCTCGTTAGACGGTGGCGGGAAA…
GHE39MJ01D8716		140	55	11	p	CCCCG	CCGCCCCGCCCCGCCCCGCCCCGCCCCGCCCCGCCCCGCCCCGCCCCGCCCCGCC	NO	F	0	0	5.5722	344	CCCAGCGCAGCGTAATTC	GCCACCGTCTAACGAGATCC	72	179	50	18	393	20	62.819	61.953	6.9	7.8	CGGCACGCTACCCCGCGACACGAGCAGGCAGGCGCCCAGCCTGGCCCAGCCCAGCGCAGCGTAATTCGCTGCCGGGCCgggggCGGGGTGGCAGTGTCTGGTTCGCCGCGCCTCTCGGttttttAATCATCAGTCCTCGccgccccgccccgccccgccccgccccgccccgccccgccccgccccgccccgccCGTCTTCCTCACTGCGCCCAGCCCAACGCCTCGCGGCCCGCGCCGTGCTCACCTTTGACATCCAGGCCGCCGCGGTACTTCTTCCAGCCCTTGAGCTTGATCTCGTCGCCGAGCAGCTTGACGAAGCGCTGGAAGTCCGAGCTGCCCTCCTCTGCGAACAGCAACACCGTTGGTTGGACGGATCTCGTTAGACGGTGGCGGGAAA…
GHE39MJ01D8716		140	55	11	p	CCCCG	CCGCCCCGCCCCGCCCCGCCCCGCCCCGCCCCGCCCCGCCCCGCCCCGCCCCGCC	NO	F	0	0	5.8314	345	CCCAGCGCAGCGTAATTC	CGCCACCGTCTAACGAGAT	72	181	50	18	394	19	62.819	61.212	6.9	6.3	CGGCACGCTACCCCGCGACACGAGCAGGCAGGCGCCCAGCCTGGCCCAGCCCAGCGCAGCGTAATTCGCTGCCGGGCCgggggCGGGGTGGCAGTGTCTGGTTCGCCGCGCCTCTCGGttttttAATCATCAGTCCTCGccgccccgccccgccccgccccgccccgccccgccccgccccgccccgccccgccCGTCTTCCTCACTGCGCCCAGCCCAACGCCTCGCGGCCCGCGCCGTGCTCACCTTTGACATCCAGGCCGCCGCGGTACTTCTTCCAGCCCTTGAGCTTGATCTCGTCGCCGAGCAGCTTGACGAAGCGCTGGAAGTCCGAGCTGCCCTCCTCTGCGAACAGCAACACCGTTGGTTGGACGGATCTCGTTAGACGGTGGCGGGAAA…
GHE39MJ01D8716		140	55	11	p	CCCCG	CCGCCCCGCCCCGCCCCGCCCCGCCCCGCCCCGCCCCGCCCCGCCCCGCCCCGCC	NO	F	0	0	6.4794	128	GGGTGGCAGTGTCTGGTT	GGGCGCAGTGAGGAAGAC	36	1	86	18	213	18	59.502	61.981	8.2	6.4	CGGCACGCTACCCCGCGACACGAGCAGGCAGGCGCCCAGCCTGGCCCAGCCCAGCGCAGCGTAATTCGCTGCCGGGCCgggggCGGGGTGGCAGTGTCTGGTTCGCCGCGCCTCTCGGttttttAATCATCAGTCCTCGccgccccgccccgccccgccccgccccgccccgccccgccccgccccgccccgccCGTCTTCCTCACTGCGCCCAGCCCAACGCCTCGCGGCCCGCGCCGTGCTCACCTTTGACATCCAGGCCGCCGCGGTACTTCTTCCAGCCCTTGAGCTTGATCTCGTCGCCGAGCAGCTTGACGAAGCGCTGGAAGTCCGAGCTGCCCTCCTCTGCGAACAGCAACACCGTTGGTTGGACGGATCTCGTTAGACGGTGGCGGGAAA…
GHE39MJ01D8716		140	55	11	p	CCCCG	CCGCCCCGCCCCGCCCCGCCCCGCCCCGCCCCGCCCCGCCCCGCCCCGCCCCGCC	NO	F	0	0	6.5587	127	GGTGGCAGTGTCTGGTTCG	GGGCGCAGTGAGGAAGAC	34	1	87	19	213	18	62.777	61.981	8.4	6.4	CGGCACGCTACCCCGCGACACGAGCAGGCAGGCGCCCAGCCTGGCCCAGCCCAGCGCAGCGTAATTCGCTGCCGGGCCgggggCGGGGTGGCAGTGTCTGGTTCGCCGCGCCTCTCGGttttttAATCATCAGTCCTCGccgccccgccccgccccgccccgccccgccccgccccgccccgccccgccccgccCGTCTTCCTCACTGCGCCCAGCCCAACGCCTCGCGGCCCGCGCCGTGCTCACCTTTGACATCCAGGCCGCCGCGGTACTTCTTCCAGCCCTTGAGCTTGATCTCGTCGCCGAGCAGCTTGACGAAGCGCTGGAAGTCCGAGCTGCCCTCCTCTGCGAACAGCAACACCGTTGGTTGGACGGATCTCGTTAGACGGTGGCGGGAAA…
cons_gr69_3		293	55	11	p	CCCCG	GCGGGGCGGGGCGGGGCGGGGCGGGGCGGGGCGGGGCGGGGCGGGGCGGGGCGGG	CGGGG_299_348	F	1	1	2.274	129	TTGGCGCTTCATTACACCTT	GATGAGCCTGGTTGGCAG	10	26	263	20	391	18	60.637	60.363	7.9	9.7	AAGTCGCTCCCCGCCCGGCCCAGCTAGATGCTGCCGCGATACTCAGGAGCACGGcacacaCGTTGCAcgcgcgaaaaaGGACGACAGAAAATTGGAACGGAAAACAGCGTCGACGCGCCGGGGACGGGTATCGAACCCGGGACCCGCGGACGCCAGTCACGGTGGCAATTAGCAgggggTCGACGTGGACgcggcggcgCGCCGATGACCGCCGGTGGGACGGACACGGGACGGGACAGAGCCGCGGTGCTTGGTGCTCTCGTTGGCGCTTCATTACACCtttttCGGGAGTgcggggcggggcggggcggggcggggcggggcggggcggggcggggcggggcgggGCGAAGCTGTTCAGCGTCGCGGCCCGCTGCCAACCAGGCTCATCGCGGGCGC…
cons_gr69_3		293	55	11	p	CCCCG	GCGGGGCGGGGCGGGGCGGGGCGGGGCGGGGCGGGGCGGGGCGGGGCGGGGCGGG	CGGGG_299_348	F	0	0	2.3116	102	TGGCGCTTCATTACACCTTT	GACGCTGAACAGCTTCGC	9	0	264	20	365	18	60.637	60.874	8.5	10.2	AAGTCGCTCCCCGCCCGGCCCAGCTAGATGCTGCCGCGATACTCAGGAGCACGGcacacaCGTTGCAcgcgcgaaaaaGGACGACAGAAAATTGGAACGGAAAACAGCGTCGACGCGCCGGGGACGGGTATCGAACCCGGGACCCGCGGACGCCAGTCACGGTGGCAATTAGCAgggggTCGACGTGGACgcggcggcgCGCCGATGACCGCCGGTGGGACGGACACGGGACGGGACAGAGCCGCGGTGCTTGGTGCTCTCGTTGGCGCTTCATTACACCtttttCGGGAGTgcggggcggggcggggcggggcggggcggggcggggcggggcggggcggggcgggGCGAAGCTGTTCAGCGTCGCGGCCCGCTGCCAACCAGGCTCATCGCGGGCGC…
cons_gr69_3		293	55	11	p	CCCCG	GCGGGGCGGGGCGGGGCGGGGCGGGGCGGGGCGGGGCGGGGCGGGGCGGGGCGGG	CGGGG_299_348	F	0	0	2.4698	354	GATACTCAGGAGCACGGCAC	GATGAGCCTGGTTGGCAG	235	26	38	20	391	18	60.833	60.363	9.4	9.7	AAGTCGCTCCCCGCCCGGCCCAGCTAGATGCTGCCGCGATACTCAGGAGCACGGcacacaCGTTGCAcgcgcgaaaaaGGACGACAGAAAATTGGAACGGAAAACAGCGTCGACGCGCCGGGGACGGGTATCGAACCCGGGACCCGCGGACGCCAGTCACGGTGGCAATTAGCAgggggTCGACGTGGACgcggcggcgCGCCGATGACCGCCGGTGGGACGGACACGGGACGGGACAGAGCCGCGGTGCTTGGTGCTCTCGTTGGCGCTTCATTACACCtttttCGGGAGTgcggggcggggcggggcggggcggggcggggcggggcggggcggggcggggcgggGCGAAGCTGTTCAGCGTCGCGGCCCGCTGCCAACCAGGCTCATCGCGGGCGC…
cons_gr69_3		293	55	11	p	CCCCG	GCGGGGCGGGGCGGGGCGGGGCGGGGCGGGGCGGGGCGGGGCGGGGCGGGGCGGG	CGGGG_299_348	F	0	0	2.5074	328	GATACTCAGGAGCACGGCAC	GACGCTGAACAGCTTCGC	235	0	38	20	365	18	60.833	60.874	9.4	10.2	AAGTCGCTCCCCGCCCGGCCCAGCTAGATGCTGCCGCGATACTCAGGAGCACGGcacacaCGTTGCAcgcgcgaaaaaGGACGACAGAAAATTGGAACGGAAAACAGCGTCGACGCGCCGGGGACGGGTATCGAACCCGGGACCCGCGGACGCCAGTCACGGTGGCAATTAGCAgggggTCGACGTGGACgcggcggcgCGCCGATGACCGCCGGTGGGACGGACACGGGACGGGACAGAGCCGCGGTGCTTGGTGCTCTCGTTGGCGCTTCATTACACCtttttCGGGAGTgcggggcggggcggggcggggcggggcggggcggggcggggcggggcggggcgggGCGAAGCTGTTCAGCGTCGCGGCCCGCTGCCAACCAGGCTCATCGCGGGCGC…
cons_gr69_3		293	55	11	p	CCCCG	GCGGGGCGGGGCGGGGCGGGGCGGGGCGGGGCGGGGCGGGGCGGGGCGGGGCGGG	CGGGG_299_348	F	0	0	3.1064	341	TAGATGCTGCCGCGATACTC	GACGCTGAACAGCTTCGC	248	0	25	20	365	18	61.432	60.874	5.4	10.2	AAGTCGCTCCCCGCCCGGCCCAGCTAGATGCTGCCGCGATACTCAGGAGCACGGcacacaCGTTGCAcgcgcgaaaaaGGACGACAGAAAATTGGAACGGAAAACAGCGTCGACGCGCCGGGGACGGGTATCGAACCCGGGACCCGCGGACGCCAGTCACGGTGGCAATTAGCAgggggTCGACGTGGACgcggcggcgCGCCGATGACCGCCGGTGGGACGGACACGGGACGGGACAGAGCCGCGGTGCTTGGTGCTCTCGTTGGCGCTTCATTACACCtttttCGGGAGTgcggggcggggcggggcggggcggggcggggcggggcggggcggggcggggcgggGCGAAGCTGTTCAGCGTCGCGGCCCGCTGCCAACCAGGCTCATCGCGGGCGC…
cons_gr69_3		293	55	11	p	CCCCG	GCGGGGCGGGGCGGGGCGGGGCGGGGCGGGGCGGGGCGGGGCGGGGCGGGGCGGG	CGGGG_299_348	F	0	0	3.117	239	CCAGTCACGGTGGCAATTAG	GATGAGCCTGGTTGGCAG	120	26	153	20	391	18	61.481	60.363	5.9	9.7	AAGTCGCTCCCCGCCCGGCCCAGCTAGATGCTGCCGCGATACTCAGGAGCACGGcacacaCGTTGCAcgcgcgaaaaaGGACGACAGAAAATTGGAACGGAAAACAGCGTCGACGCGCCGGGGACGGGTATCGAACCCGGGACCCGCGGACGCCAGTCACGGTGGCAATTAGCAgggggTCGACGTGGACgcggcggcgCGCCGATGACCGCCGGTGGGACGGACACGGGACGGGACAGAGCCGCGGTGCTTGGTGCTCTCGTTGGCGCTTCATTACACCtttttCGGGAGTgcggggcggggcggggcggggcggggcggggcggggcggggcggggcggggcgggGCGAAGCTGTTCAGCGTCGCGGCCCGCTGCCAACCAGGCTCATCGCGGGCGC…
cons_gr69_3		293	55	11	p	CCCCG	GCGGGGCGGGGCGGGGCGGGGCGGGGCGGGGCGGGGCGGGGCGGGGCGGGGCGGG	CGGGG_299_348	F	0	0	3.1546	213	CCAGTCACGGTGGCAATTAG	GACGCTGAACAGCTTCGC	120	0	153	20	365	18	61.481	60.874	5.9	10.2	AAGTCGCTCCCCGCCCGGCCCAGCTAGATGCTGCCGCGATACTCAGGAGCACGGcacacaCGTTGCAcgcgcgaaaaaGGACGACAGAAAATTGGAACGGAAAACAGCGTCGACGCGCCGGGGACGGGTATCGAACCCGGGACCCGCGGACGCCAGTCACGGTGGCAATTAGCAgggggTCGACGTGGACgcggcggcgCGCCGATGACCGCCGGTGGGACGGACACGGGACGGGACAGAGCCGCGGTGCTTGGTGCTCTCGTTGGCGCTTCATTACACCtttttCGGGAGTgcggggcggggcggggcggggcggggcggggcggggcggggcggggcggggcgggGCGAAGCTGTTCAGCGTCGCGGCCCGCTGCCAACCAGGCTCATCGCGGGCGC…
cons_gr69_3		293	55	11	p	CCCCG	GCGGGGCGGGGCGGGGCGGGGCGGGGCGGGGCGGGGCGGGGCGGGGCGGGGCGGG	CGGGG_299_348	F	0	0	3.2464	145	GTGCTTGGTGCTCTCGTTG	GATGAGCCTGGTTGGCAG	27	26	247	19	391	18	60.61	60.363	8.7	9.7	AAGTCGCTCCCCGCCCGGCCCAGCTAGATGCTGCCGCGATACTCAGGAGCACGGcacacaCGTTGCAcgcgcgaaaaaGGACGACAGAAAATTGGAACGGAAAACAGCGTCGACGCGCCGGGGACGGGTATCGAACCCGGGACCCGCGGACGCCAGTCACGGTGGCAATTAGCAgggggTCGACGTGGACgcggcggcgCGCCGATGACCGCCGGTGGGACGGACACGGGACGGGACAGAGCCGCGGTGCTTGGTGCTCTCGTTGGCGCTTCATTACACCtttttCGGGAGTgcggggcggggcggggcggggcggggcggggcggggcggggcggggcggggcgggGCGAAGCTGTTCAGCGTCGCGGCCCGCTGCCAACCAGGCTCATCGCGGGCGC…
cons_gr69_3		293	55	11	p	CCCCG	GCGGGGCGGGGCGGGGCGGGGCGGGGCGGGGCGGGGCGGGGCGGGGCGGGGCGGG	CGGGG_299_348	F	0	0	3.2672	236	GTCACGGTGGCAATTAGCAG	GATGAGCCTGGTTGGCAG	117	26	156	20	391	18	61.631	60.363	8.2	9.7	AAGTCGCTCCCCGCCCGGCCCAGCTAGATGCTGCCGCGATACTCAGGAGCACGGcacacaCGTTGCAcgcgcgaaaaaGGACGACAGAAAATTGGAACGGAAAACAGCGTCGACGCGCCGGGGACGGGTATCGAACCCGGGACCCGCGGACGCCAGTCACGGTGGCAATTAGCAgggggTCGACGTGGACgcggcggcgCGCCGATGACCGCCGGTGGGACGGACACGGGACGGGACAGAGCCGCGGTGCTTGGTGCTCTCGTTGGCGCTTCATTACACCtttttCGGGAGTgcggggcggggcggggcggggcggggcggggcggggcggggcggggcggggcgggGCGAAGCTGTTCAGCGTCGCGGCCCGCTGCCAACCAGGCTCATCGCGGGCGC…
cons_gr69_3		293	55	11	p	CCCCG	GCGGGGCGGGGCGGGGCGGGGCGGGGCGGGGCGGGGCGGGGCGGGGCGGGGCGGG	CGGGG_299_348	F	0	0	3.4656	353	ATACTCAGGAGCACGGCACA	GATGAGCCTGGTTGGCAG	234	26	39	20	391	18	61.829	60.363	8.2	9.7	AAGTCGCTCCCCGCCCGGCCCAGCTAGATGCTGCCGCGATACTCAGGAGCACGGcacacaCGTTGCAcgcgcgaaaaaGGACGACAGAAAATTGGAACGGAAAACAGCGTCGACGCGCCGGGGACGGGTATCGAACCCGGGACCCGCGGACGCCAGTCACGGTGGCAATTAGCAgggggTCGACGTGGACgcggcggcgCGCCGATGACCGCCGGTGGGACGGACACGGGACGGGACAGAGCCGCGGTGCTTGGTGCTCTCGTTGGCGCTTCATTACACCtttttCGGGAGTgcggggcggggcggggcggggcggggcggggcggggcggggcggggcggggcgggGCGAAGCTGTTCAGCGTCGCGGCCCGCTGCCAACCAGGCTCATCGCGGGCGC…
cons_gr69_3		293	55	11	p	CCCCG	GCGGGGCGGGGCGGGGCGGGGCGGGGCGGGGCGGGGCGGGGCGGGGCGGGGCGGG	CGGGG_299_348	F	0	0	3.5032	327	ATACTCAGGAGCACGGCACA	GACGCTGAACAGCTTCGC	234	0	39	20	365	18	61.829	60.874	8.2	10.2	AAGTCGCTCCCCGCCCGGCCCAGCTAGATGCTGCCGCGATACTCAGGAGCACGGcacacaCGTTGCAcgcgcgaaaaaGGACGACAGAAAATTGGAACGGAAAACAGCGTCGACGCGCCGGGGACGGGTATCGAACCCGGGACCCGCGGACGCCAGTCACGGTGGCAATTAGCAgggggTCGACGTGGACgcggcggcgCGCCGATGACCGCCGGTGGGACGGACACGGGACGGGACAGAGCCGCGGTGCTTGGTGCTCTCGTTGGCGCTTCATTACACCtttttCGGGAGTgcggggcggggcggggcggggcggggcggggcggggcggggcggggcggggcgggGCGAAGCTGTTCAGCGTCGCGGCCCGCTGCCAACCAGGCTCATCGCGGGCGC…
cons_gr69_3		293	55	11	p	CCCCG	GCGGGGCGGGGCGGGGCGGGGCGGGGCGGGGCGGGGCGGGGCGGGGCGGGGCGGG	CGGGG_299_348	F	0	0	3.9156	328	GATACTCAGGAGCACGGCA	GACGCTGAACAGCTTCGC	236	0	38	19	365	18	59.959	60.874	11.7	10.2	AAGTCGCTCCCCGCCCGGCCCAGCTAGATGCTGCCGCGATACTCAGGAGCACGGcacacaCGTTGCAcgcgcgaaaaaGGACGACAGAAAATTGGAACGGAAAACAGCGTCGACGCGCCGGGGACGGGTATCGAACCCGGGACCCGCGGACGCCAGTCACGGTGGCAATTAGCAgggggTCGACGTGGACgcggcggcgCGCCGATGACCGCCGGTGGGACGGACACGGGACGGGACAGAGCCGCGGTGCTTGGTGCTCTCGTTGGCGCTTCATTACACCtttttCGGGAGTgcggggcggggcggggcggggcggggcggggcggggcggggcggggcggggcgggGCGAAGCTGTTCAGCGTCGCGGCCCGCTGCCAACCAGGCTCATCGCGGGCGC…
cons_gr69_3		293	55	11	p	CCCCG	GCGGGGCGGGGCGGGGCGGGGCGGGGCGGGGCGGGGCGGGGCGGGGCGGGGCGGG	CGGGG_299_348	F	0	0	4.0564	146	GGTGCTTGGTGCTCTCGTT	GATGAGCCTGGTTGGCAG	28	26	246	19	391	18	61.42	60.363	8.4	9.7	AAGTCGCTCCCCGCCCGGCCCAGCTAGATGCTGCCGCGATACTCAGGAGCACGGcacacaCGTTGCAcgcgcgaaaaaGGACGACAGAAAATTGGAACGGAAAACAGCGTCGACGCGCCGGGGACGGGTATCGAACCCGGGACCCGCGGACGCCAGTCACGGTGGCAATTAGCAgggggTCGACGTGGACgcggcggcgCGCCGATGACCGCCGGTGGGACGGACACGGGACGGGACAGAGCCGCGGTGCTTGGTGCTCTCGTTGGCGCTTCATTACACCtttttCGGGAGTgcggggcggggcggggcggggcggggcggggcggggcggggcggggcggggcgggGCGAAGCTGTTCAGCGTCGCGGCCCGCTGCCAACCAGGCTCATCGCGGGCGC…
cons_gr69_3		293	55	11	p	CCCCG	GCGGGGCGGGGCGGGGCGGGGCGGGGCGGGGCGGGGCGGGGCGGGGCGGGGCGGG	CGGGG_299_348	F	0	0	4.2795	143	GCTTGGTGCTCTCGTTGG	GATGAGCCTGGTTGGCAG	26	26	249	18	391	18	60.557	60.363	8.2	9.7	AAGTCGCTCCCCGCCCGGCCCAGCTAGATGCTGCCGCGATACTCAGGAGCACGGcacacaCGTTGCAcgcgcgaaaaaGGACGACAGAAAATTGGAACGGAAAACAGCGTCGACGCGCCGGGGACGGGTATCGAACCCGGGACCCGCGGACGCCAGTCACGGTGGCAATTAGCAgggggTCGACGTGGACgcggcggcgCGCCGATGACCGCCGGTGGGACGGACACGGGACGGGACAGAGCCGCGGTGCTTGGTGCTCTCGTTGGCGCTTCATTACACCtttttCGGGAGTgcggggcggggcggggcggggcggggcggggcggggcggggcggggcggggcgggGCGAAGCTGTTCAGCGTCGCGGCCCGCTGCCAACCAGGCTCATCGCGGGCGC…
cons_gr69_3		293	55	11	p	CCCCG	GCGGGGCGGGGCGGGGCGGGGCGGGGCGGGGCGGGGCGGGGCGGGGCGGGGCGGG	CGGGG_299_348	F	0	0	6.1017	266	GGGTATCGAACCCGGGAC	GATGAGCCTGGTTGGCAG	149	26	126	18	391	18	62.465	60.363	9.1	9.7	AAGTCGCTCCCCGCCCGGCCCAGCTAGATGCTGCCGCGATACTCAGGAGCACGGcacacaCGTTGCAcgcgcgaaaaaGGACGACAGAAAATTGGAACGGAAAACAGCGTCGACGCGCCGGGGACGGGTATCGAACCCGGGACCCGCGGACGCCAGTCACGGTGGCAATTAGCAgggggTCGACGTGGACgcggcggcgCGCCGATGACCGCCGGTGGGACGGACACGGGACGGGACAGAGCCGCGGTGCTTGGTGCTCTCGTTGGCGCTTCATTACACCtttttCGGGAGTgcggggcggggcggggcggggcggggcggggcggggcggggcggggcggggcgggGCGAAGCTGTTCAGCGTCGCGGCCCGCTGCCAACCAGGCTCATCGCGGGCGC…
cons_gr69_3		293	55	11	p	CCCCG	GCGGGGCGGGGCGGGGCGGGGCGGGGCGGGGCGGGGCGGGGCGGGGCGGGGCGGG	CGGGG_299_348	F	0	0	6.1393	240	GGGTATCGAACCCGGGAC	GACGCTGAACAGCTTCGC	149	0	126	18	365	18	62.465	60.874	9.1	10.2	AAGTCGCTCCCCGCCCGGCCCAGCTAGATGCTGCCGCGATACTCAGGAGCACGGcacacaCGTTGCAcgcgcgaaaaaGGACGACAGAAAATTGGAACGGAAAACAGCGTCGACGCGCCGGGGACGGGTATCGAACCCGGGACCCGCGGACGCCAGTCACGGTGGCAATTAGCAgggggTCGACGTGGACgcggcggcgCGCCGATGACCGCCGGTGGGACGGACACGGGACGGGACAGAGCCGCGGTGCTTGGTGCTCTCGTTGGCGCTTCATTACACCtttttCGGGAGTgcggggcggggcggggcggggcggggcggggcggggcggggcggggcggggcgggGCGAAGCTGTTCAGCGTCGCGGCCCGCTGCCAACCAGGCTCATCGCGGGCGC…
cons_gr69_3		293	55	11	p	CCCCG	GCGGGGCGGGGCGGGGCGGGGCGGGGCGGGGCGGGGCGGGGCGGGGCGGGGCGGG	CGGGG_299_348	F	0	0	7.6623	265	GGGTATCGAACCCGGGAC	ATGAGCCTGGTTGGCAGC	149	25	126	18	390	18	62.465	62.397	9.1	9.7	AAGTCGCTCCCCGCCCGGCCCAGCTAGATGCTGCCGCGATACTCAGGAGCACGGcacacaCGTTGCAcgcgcgaaaaaGGACGACAGAAAATTGGAACGGAAAACAGCGTCGACGCGCCGGGGACGGGTATCGAACCCGGGACCCGCGGACGCCAGTCACGGTGGCAATTAGCAgggggTCGACGTGGACgcggcggcgCGCCGATGACCGCCGGTGGGACGGACACGGGACGGGACAGAGCCGCGGTGCTTGGTGCTCTCGTTGGCGCTTCATTACACCtttttCGGGAGTgcggggcggggcggggcggggcggggcggggcggggcggggcggggcggggcgggGCGAAGCTGTTCAGCGTCGCGGCCCGCTGCCAACCAGGCTCATCGCGGGCGC…
GHE39MJ01AIXD1		352	20	10	p	AG	GAGAGAGAGAGAGAGAGAGA	NO	F	1	1	0.5723	211	GCTTGGCGATTCAGAGAGAA	CGACGTACCTCGTACCGTTT	114	37	218	20	428	20	60.624	60.052	6.7	8.7	GATGACTTGCCGCGGCAGTCCTTCCCGAACCCATGCAAAAGGATAGGGAAACCGGCGCTGTGTCTTTCCCGAACCGAGACCGATGCGACACTTTGCGTGGAACCAACCACATATACTCACTCCTAGTCCTTCGAATCGCGTGCCCGTGCGCTCGTGACGTTAGGACTAATGAGAAGCAATGCTGGGCACGAGCACGGGGCGGTGAGCAGAGgctgctgctTGGCGATTCagagagAAAACGGAAGGCAACCGGACTAGTTCCGACGGCGGACAGCTGAACCGATGAGGGACCAGGGATGaaaaaTTTATAAGGGGTCTTCCACAAACTACGTGTCCGATTTGGAGGGAGAGgagagagagagagagagagaGGAGGGAggggggTAgggggggTACGGT…
GHE39MJ01AIXD1		352	20	10	p	AG	GAGAGAGAGAGAGAGAGAGA	NO	F	0	0	0.6403	102	CTACGTGTCCGATTTGGAGG	CGACGTACCTCGTACCGTTT	5	37	327	20	428	20	60.508	60.052	9.4	8.7	GATGACTTGCCGCGGCAGTCCTTCCCGAACCCATGCAAAAGGATAGGGAAACCGGCGCTGTGTCTTTCCCGAACCGAGACCGATGCGACACTTTGCGTGGAACCAACCACATATACTCACTCCTAGTCCTTCGAATCGCGTGCCCGTGCGCTCGTGACGTTAGGACTAATGAGAAGCAATGCTGGGCACGAGCACGGGGCGGTGAGCAGAGgctgctgctTGGCGATTCagagagAAAACGGAAGGCAACCGGACTAGTTCCGACGGCGGACAGCTGAACCGATGAGGGACCAGGGATGaaaaaTTTATAAGGGGTCTTCCACAAACTACGTGTCCGATTTGGAGGGAGAGgagagagagagagagagagaGGAGGGAggggggTAgggggggTACGGT…
GHE39MJ01AIXD1		352	20	10	p	AG	GAGAGAGAGAGAGAGAGAGA	NO	F	0	0	0.8716	306	CTAGTCCTTCGAATCGCGTG	CGACGTACCTCGTACCGTTT	209	37	123	20	428	20	60.924	60.052	9.9	8.7	GATGACTTGCCGCGGCAGTCCTTCCCGAACCCATGCAAAAGGATAGGGAAACCGGCGCTGTGTCTTTCCCGAACCGAGACCGATGCGACACTTTGCGTGGAACCAACCACATATACTCACTCCTAGTCCTTCGAATCGCGTGCCCGTGCGCTCGTGACGTTAGGACTAATGAGAAGCAATGCTGGGCACGAGCACGGGGCGGTGAGCAGAGgctgctgctTGGCGATTCagagagAAAACGGAAGGCAACCGGACTAGTTCCGACGGCGGACAGCTGAACCGATGAGGGACCAGGGATGaaaaaTTTATAAGGGGTCTTCCACAAACTACGTGTCCGATTTGGAGGGAGAGgagagagagagagagagagaGGAGGGAggggggTAgggggggTACGGT…
GHE39MJ01AIXD1		352	20	10	p	AG	GAGAGAGAGAGAGAGAGAGA	NO	F	0	0	0.9435	341	ACACTTTGCGTGGAACCAAC	CGACGTACCTCGTACCGTTT	244	37	88	20	428	20	60.996	60.052	8.2	8.7	GATGACTTGCCGCGGCAGTCCTTCCCGAACCCATGCAAAAGGATAGGGAAACCGGCGCTGTGTCTTTCCCGAACCGAGACCGATGCGACACTTTGCGTGGAACCAACCACATATACTCACTCCTAGTCCTTCGAATCGCGTGCCCGTGCGCTCGTGACGTTAGGACTAATGAGAAGCAATGCTGGGCACGAGCACGGGGCGGTGAGCAGAGgctgctgctTGGCGATTCagagagAAAACGGAAGGCAACCGGACTAGTTCCGACGGCGGACAGCTGAACCGATGAGGGACCAGGGATGaaaaaTTTATAAGGGGTCTTCCACAAACTACGTGTCCGATTTGGAGGGAGAGgagagagagagagagagagaGGAGGGAggggggTAgggggggTACGGT…
GHE39MJ01AIXD1		352	20	10	p	AG	GAGAGAGAGAGAGAGAGAGA	NO	F	0	0	0.9963	110	TCCACAAACTACGTGTCCGA	CGACGTACCTCGTACCGTTT	13	37	319	20	428	20	60.152	60.052	9.9	8.7	GATGACTTGCCGCGGCAGTCCTTCCCGAACCCATGCAAAAGGATAGGGAAACCGGCGCTGTGTCTTTCCCGAACCGAGACCGATGCGACACTTTGCGTGGAACCAACCACATATACTCACTCCTAGTCCTTCGAATCGCGTGCCCGTGCGCTCGTGACGTTAGGACTAATGAGAAGCAATGCTGGGCACGAGCACGGGGCGGTGAGCAGAGgctgctgctTGGCGATTCagagagAAAACGGAAGGCAACCGGACTAGTTCCGACGGCGGACAGCTGAACCGATGAGGGACCAGGGATGaaaaaTTTATAAGGGGTCTTCCACAAACTACGTGTCCGATTTGGAGGGAGAGgagagagagagagagagagaGGAGGGAggggggTAgggggggTACGGT…
GHE39MJ01AIXD1		352	20	10	p	AG	GAGAGAGAGAGAGAGAGAGA	NO	F	0	0	1.1638	213	CTGCTTGGCGATTCAGAGAG	CGACGTACCTCGTACCGTTT	116	37	216	20	428	20	61.216	60.052	6.4	8.7	GATGACTTGCCGCGGCAGTCCTTCCCGAACCCATGCAAAAGGATAGGGAAACCGGCGCTGTGTCTTTCCCGAACCGAGACCGATGCGACACTTTGCGTGGAACCAACCACATATACTCACTCCTAGTCCTTCGAATCGCGTGCCCGTGCGCTCGTGACGTTAGGACTAATGAGAAGCAATGCTGGGCACGAGCACGGGGCGGTGAGCAGAGgctgctgctTGGCGATTCagagagAAAACGGAAGGCAACCGGACTAGTTCCGACGGCGGACAGCTGAACCGATGAGGGACCAGGGATGaaaaaTTTATAAGGGGTCTTCCACAAACTACGTGTCCGATTTGGAGGGAGAGgagagagagagagagagagaGGAGGGAggggggTAgggggggTACGGT…
GHE39MJ01AIXD1		352	20	10	p	AG	GAGAGAGAGAGAGAGAGAGA	NO	F	0	0	1.5384	111	TTCCACAAACTACGTGTCCG	CGACGTACCTCGTACCGTTT	14	37	318	20	428	20	59.609	60.052	9.6	8.7	GATGACTTGCCGCGGCAGTCCTTCCCGAACCCATGCAAAAGGATAGGGAAACCGGCGCTGTGTCTTTCCCGAACCGAGACCGATGCGACACTTTGCGTGGAACCAACCACATATACTCACTCCTAGTCCTTCGAATCGCGTGCCCGTGCGCTCGTGACGTTAGGACTAATGAGAAGCAATGCTGGGCACGAGCACGGGGCGGTGAGCAGAGgctgctgctTGGCGATTCagagagAAAACGGAAGGCAACCGGACTAGTTCCGACGGCGGACAGCTGAACCGATGAGGGACCAGGGATGaaaaaTTTATAAGGGGTCTTCCACAAACTACGTGTCCGATTTGGAGGGAGAGgagagagagagagagagagaGGAGGGAggggggTAgggggggTACGGT…
GHE39MJ01AIXD1		352	20	10	p	AG	GAGAGAGAGAGAGAGAGAGA	NO	F	0	0	1.5639	211	GCTTGGCGATTCAGAGAGAA	CGACGTACCTCGTACCGTTTA	114	36	218	20	428	21	60.624	60.061	6.7	6	GATGACTTGCCGCGGCAGTCCTTCCCGAACCCATGCAAAAGGATAGGGAAACCGGCGCTGTGTCTTTCCCGAACCGAGACCGATGCGACACTTTGCGTGGAACCAACCACATATACTCACTCCTAGTCCTTCGAATCGCGTGCCCGTGCGCTCGTGACGTTAGGACTAATGAGAAGCAATGCTGGGCACGAGCACGGGGCGGTGAGCAGAGgctgctgctTGGCGATTCagagagAAAACGGAAGGCAACCGGACTAGTTCCGACGGCGGACAGCTGAACCGATGAGGGACCAGGGATGaaaaaTTTATAAGGGGTCTTCCACAAACTACGTGTCCGATTTGGAGGGAGAGgagagagagagagagagagaGGAGGGAggggggTAgggggggTACGGT…
GHE39MJ01AIXD1		352	20	10	p	AG	GAGAGAGAGAGAGAGAGAGA	NO	F	0	0	1.576	146	ATGAGGGACCAGGGATGAAA	CGACGTACCTCGTACCGTTT	49	37	283	20	428	20	61.628	60.052	7.3	8.7	GATGACTTGCCGCGGCAGTCCTTCCCGAACCCATGCAAAAGGATAGGGAAACCGGCGCTGTGTCTTTCCCGAACCGAGACCGATGCGACACTTTGCGTGGAACCAACCACATATACTCACTCCTAGTCCTTCGAATCGCGTGCCCGTGCGCTCGTGACGTTAGGACTAATGAGAAGCAATGCTGGGCACGAGCACGGGGCGGTGAGCAGAGgctgctgctTGGCGATTCagagagAAAACGGAAGGCAACCGGACTAGTTCCGACGGCGGACAGCTGAACCGATGAGGGACCAGGGATGaaaaaTTTATAAGGGGTCTTCCACAAACTACGTGTCCGATTTGGAGGGAGAGgagagagagagagagagagaGGAGGGAggggggTAgggggggTACGGT…
GHE39MJ01AIXD1		352	20	10	p	AG	GAGAGAGAGAGAGAGAGAGA	NO	F	0	0	1.5882	369	GTGTCTTTCCCGAACCGAG	CGACGTACCTCGTACCGTTT	273	37	60	19	428	20	60.64	60.052	9.9	8.7	GATGACTTGCCGCGGCAGTCCTTCCCGAACCCATGCAAAAGGATAGGGAAACCGGCGCTGTGTCTTTCCCGAACCGAGACCGATGCGACACTTTGCGTGGAACCAACCACATATACTCACTCCTAGTCCTTCGAATCGCGTGCCCGTGCGCTCGTGACGTTAGGACTAATGAGAAGCAATGCTGGGCACGAGCACGGGGCGGTGAGCAGAGgctgctgctTGGCGATTCagagagAAAACGGAAGGCAACCGGACTAGTTCCGACGGCGGACAGCTGAACCGATGAGGGACCAGGGATGaaaaaTTTATAAGGGGTCTTCCACAAACTACGTGTCCGATTTGGAGGGAGAGgagagagagagagagagagaGGAGGGAggggggTAgggggggTACGGT…
GHE39MJ01AIXD1		352	20	10	p	AG	GAGAGAGAGAGAGAGAGAGA	NO	F	0	0	1.5983	372	GCTGTGTCTTTCCCGAACC	CGACGTACCTCGTACCGTTT	276	37	57	19	428	20	60.65	60.052	7.9	8.7	GATGACTTGCCGCGGCAGTCCTTCCCGAACCCATGCAAAAGGATAGGGAAACCGGCGCTGTGTCTTTCCCGAACCGAGACCGATGCGACACTTTGCGTGGAACCAACCACATATACTCACTCCTAGTCCTTCGAATCGCGTGCCCGTGCGCTCGTGACGTTAGGACTAATGAGAAGCAATGCTGGGCACGAGCACGGGGCGGTGAGCAGAGgctgctgctTGGCGATTCagagagAAAACGGAAGGCAACCGGACTAGTTCCGACGGCGGACAGCTGAACCGATGAGGGACCAGGGATGaaaaaTTTATAAGGGGTCTTCCACAAACTACGTGTCCGATTTGGAGGGAGAGgagagagagagagagagagaGGAGGGAggggggTAgggggggTACGGT…
GHE39MJ01AIXD1		352	20	10	p	AG	GAGAGAGAGAGAGAGAGAGA	NO	F	0	0	1.5988	307	CCTAGTCCTTCGAATCGCGT	CGACGTACCTCGTACCGTTT	210	37	122	20	428	20	61.651	60.052	11.6	8.7	GATGACTTGCCGCGGCAGTCCTTCCCGAACCCATGCAAAAGGATAGGGAAACCGGCGCTGTGTCTTTCCCGAACCGAGACCGATGCGACACTTTGCGTGGAACCAACCACATATACTCACTCCTAGTCCTTCGAATCGCGTGCCCGTGCGCTCGTGACGTTAGGACTAATGAGAAGCAATGCTGGGCACGAGCACGGGGCGGTGAGCAGAGgctgctgctTGGCGATTCagagagAAAACGGAAGGCAACCGGACTAGTTCCGACGGCGGACAGCTGAACCGATGAGGGACCAGGGATGaaaaaTTTATAAGGGGTCTTCCACAAACTACGTGTCCGATTTGGAGGGAGAGgagagagagagagagagagaGGAGGGAggggggTAgggggggTACGGT…
GHE39MJ01AIXD1		352	20	10	p	AG	GAGAGAGAGAGAGAGAGAGA	NO	F	0	0	1.7645	334	GCGTGGAACCAACCACATA	CGACGTACCTCGTACCGTTT	238	37	95	19	428	20	60.383	60.052	5.6	8.7	GATGACTTGCCGCGGCAGTCCTTCCCGAACCCATGCAAAAGGATAGGGAAACCGGCGCTGTGTCTTTCCCGAACCGAGACCGATGCGACACTTTGCGTGGAACCAACCACATATACTCACTCCTAGTCCTTCGAATCGCGTGCCCGTGCGCTCGTGACGTTAGGACTAATGAGAAGCAATGCTGGGCACGAGCACGGGGCGGTGAGCAGAGgctgctgctTGGCGATTCagagagAAAACGGAAGGCAACCGGACTAGTTCCGACGGCGGACAGCTGAACCGATGAGGGACCAGGGATGaaaaaTTTATAAGGGGTCTTCCACAAACTACGTGTCCGATTTGGAGGGAGAGgagagagagagagagagagaGGAGGGAggggggTAgggggggTACGGT…
GHE39MJ01AIXD1		352	20	10	p	AG	GAGAGAGAGAGAGAGAGAGA	NO	F	0	0	1.7995	147	GATGAGGGACCAGGGATGA	CGACGTACCTCGTACCGTTT	51	37	282	19	428	20	60.852	60.052	6.6	8.7	GATGACTTGCCGCGGCAGTCCTTCCCGAACCCATGCAAAAGGATAGGGAAACCGGCGCTGTGTCTTTCCCGAACCGAGACCGATGCGACACTTTGCGTGGAACCAACCACATATACTCACTCCTAGTCCTTCGAATCGCGTGCCCGTGCGCTCGTGACGTTAGGACTAATGAGAAGCAATGCTGGGCACGAGCACGGGGCGGTGAGCAGAGgctgctgctTGGCGATTCagagagAAAACGGAAGGCAACCGGACTAGTTCCGACGGCGGACAGCTGAACCGATGAGGGACCAGGGATGaaaaaTTTATAAGGGGTCTTCCACAAACTACGTGTCCGATTTGGAGGGAGAGgagagagagagagagagagaGGAGGGAggggggTAgggggggTACGGT…
GHE39MJ01AIXD1		352	20	10	p	AG	GAGAGAGAGAGAGAGAGAGA	NO	F	0	0	1.8757	146	ATGAGGGACCAGGGATGAA	CGACGTACCTCGTACCGTTT	50	37	283	19	428	20	60.272	60.052	6.9	8.7	GATGACTTGCCGCGGCAGTCCTTCCCGAACCCATGCAAAAGGATAGGGAAACCGGCGCTGTGTCTTTCCCGAACCGAGACCGATGCGACACTTTGCGTGGAACCAACCACATATACTCACTCCTAGTCCTTCGAATCGCGTGCCCGTGCGCTCGTGACGTTAGGACTAATGAGAAGCAATGCTGGGCACGAGCACGGGGCGGTGAGCAGAGgctgctgctTGGCGATTCagagagAAAACGGAAGGCAACCGGACTAGTTCCGACGGCGGACAGCTGAACCGATGAGGGACCAGGGATGaaaaaTTTATAAGGGGTCTTCCACAAACTACGTGTCCGATTTGGAGGGAGAGgagagagagagagagagagaGGAGGGAggggggTAgggggggTACGGT…
GHE39MJ01AIXD1		352	20	10	p	AG	GAGAGAGAGAGAGAGAGAGA	NO	F	0	0	1.8758	391	AAAGGATAGGGAAACCGGC	CGACGTACCTCGTACCGTTT	295	37	38	19	428	20	60.272	60.052	12.9	8.7	GATGACTTGCCGCGGCAGTCCTTCCCGAACCCATGCAAAAGGATAGGGAAACCGGCGCTGTGTCTTTCCCGAACCGAGACCGATGCGACACTTTGCGTGGAACCAACCACATATACTCACTCCTAGTCCTTCGAATCGCGTGCCCGTGCGCTCGTGACGTTAGGACTAATGAGAAGCAATGCTGGGCACGAGCACGGGGCGGTGAGCAGAGgctgctgctTGGCGATTCagagagAAAACGGAAGGCAACCGGACTAGTTCCGACGGCGGACAGCTGAACCGATGAGGGACCAGGGATGaaaaaTTTATAAGGGGTCTTCCACAAACTACGTGTCCGATTTGGAGGGAGAGgagagagagagagagagagaGGAGGGAggggggTAgggggggTACGGT…
GHE39MJ01AIXD1		352	20	10	p	AG	GAGAGAGAGAGAGAGAGAGA	NO	F	0	0	2.2659	260	ATGAGAAGCAATGCTGGGC	CGACGTACCTCGTACCGTTT	164	37	169	19	428	20	61.318	60.052	11.2	8.7	GATGACTTGCCGCGGCAGTCCTTCCCGAACCCATGCAAAAGGATAGGGAAACCGGCGCTGTGTCTTTCCCGAACCGAGACCGATGCGACACTTTGCGTGGAACCAACCACATATACTCACTCCTAGTCCTTCGAATCGCGTGCCCGTGCGCTCGTGACGTTAGGACTAATGAGAAGCAATGCTGGGCACGAGCACGGGGCGGTGAGCAGAGgctgctgctTGGCGATTCagagagAAAACGGAAGGCAACCGGACTAGTTCCGACGGCGGACAGCTGAACCGATGAGGGACCAGGGATGaaaaaTTTATAAGGGGTCTTCCACAAACTACGTGTCCGATTTGGAGGGAGAGgagagagagagagagagagaGGAGGGAggggggTAgggggggTACGGT…
GHE39MJ01AIXD1		352	20	10	p	AG	GAGAGAGAGAGAGAGAGAGA	NO	F	0	0	2.2787	262	TAATGAGAAGCAATGCTGGG	CGACGTACCTCGTACCGTTT	165	37	167	20	428	20	58.869	60.052	9.7	8.7	GATGACTTGCCGCGGCAGTCCTTCCCGAACCCATGCAAAAGGATAGGGAAACCGGCGCTGTGTCTTTCCCGAACCGAGACCGATGCGACACTTTGCGTGGAACCAACCACATATACTCACTCCTAGTCCTTCGAATCGCGTGCCCGTGCGCTCGTGACGTTAGGACTAATGAGAAGCAATGCTGGGCACGAGCACGGGGCGGTGAGCAGAGgctgctgctTGGCGATTCagagagAAAACGGAAGGCAACCGGACTAGTTCCGACGGCGGACAGCTGAACCGATGAGGGACCAGGGATGaaaaaTTTATAAGGGGTCTTCCACAAACTACGTGTCCGATTTGGAGGGAGAGgagagagagagagagagagaGGAGGGAggggggTAgggggggTACGGT…
GHE39MJ01AIXD1		352	20	10	p	AG	GAGAGAGAGAGAGAGAGAGA	NO	F	0	0	2.2948	263	CTAATGAGAAGCAATGCTGGG	CGACGTACCTCGTACCGTTT	165	37	166	21	428	20	59.853	60.052	9.7	8.7	GATGACTTGCCGCGGCAGTCCTTCCCGAACCCATGCAAAAGGATAGGGAAACCGGCGCTGTGTCTTTCCCGAACCGAGACCGATGCGACACTTTGCGTGGAACCAACCACATATACTCACTCCTAGTCCTTCGAATCGCGTGCCCGTGCGCTCGTGACGTTAGGACTAATGAGAAGCAATGCTGGGCACGAGCACGGGGCGGTGAGCAGAGgctgctgctTGGCGATTCagagagAAAACGGAAGGCAACCGGACTAGTTCCGACGGCGGACAGCTGAACCGATGAGGGACCAGGGATGaaaaaTTTATAAGGGGTCTTCCACAAACTACGTGTCCGATTTGGAGGGAGAGgagagagagagagagagagaGGAGGGAggggggTAgggggggTACGGT…
GHE39MJ01AIXD1		352	20	10	p	AG	GAGAGAGAGAGAGAGAGAGA	NO	F	0	0	2.8674	391	AAAGGATAGGGAAACCGGC	CGACGTACCTCGTACCGTTTA	295	36	38	19	428	21	60.272	60.061	12.9	6	GATGACTTGCCGCGGCAGTCCTTCCCGAACCCATGCAAAAGGATAGGGAAACCGGCGCTGTGTCTTTCCCGAACCGAGACCGATGCGACACTTTGCGTGGAACCAACCACATATACTCACTCCTAGTCCTTCGAATCGCGTGCCCGTGCGCTCGTGACGTTAGGACTAATGAGAAGCAATGCTGGGCACGAGCACGGGGCGGTGAGCAGAGgctgctgctTGGCGATTCagagagAAAACGGAAGGCAACCGGACTAGTTCCGACGGCGGACAGCTGAACCGATGAGGGACCAGGGATGaaaaaTTTATAAGGGGTCTTCCACAAACTACGTGTCCGATTTGGAGGGAGAGgagagagagagagagagagaGGAGGGAggggggTAgggggggTACGGT…
GHE39MJ01AIXD1		352	20	10	p	AG	GAGAGAGAGAGAGAGAGAGA	NO	F	0	0	3.1756	413	CAGTCCTTCCCGAACCCAT	CGACGTACCTCGTACCGTTT	317	37	16	19	428	20	62.228	60.052	9.6	8.7	GATGACTTGCCGCGGCAGTCCTTCCCGAACCCATGCAAAAGGATAGGGAAACCGGCGCTGTGTCTTTCCCGAACCGAGACCGATGCGACACTTTGCGTGGAACCAACCACATATACTCACTCCTAGTCCTTCGAATCGCGTGCCCGTGCGCTCGTGACGTTAGGACTAATGAGAAGCAATGCTGGGCACGAGCACGGGGCGGTGAGCAGAGgctgctgctTGGCGATTCagagagAAAACGGAAGGCAACCGGACTAGTTCCGACGGCGGACAGCTGAACCGATGAGGGACCAGGGATGaaaaaTTTATAAGGGGTCTTCCACAAACTACGTGTCCGATTTGGAGGGAGAGgagagagagagagagagagaGGAGGGAggggggTAgggggggTACGGT…
GHE39MJ01ANFFB		214	50	10	p	CCCCG	GGGGCGGGGCGGGGCGGGGCGGGGCGGGGCGGGGCGGGGCGGGGCGGGGC	NO	A	1	1	1.2289	271	TAACGAACGGCTTCTTCCTG	TCTTGCTCGCGTCTTCATTC	150	31	44	20	314	20	60.378	61.607	8.2	6.9	AGGGCTGTCACTTTGGCGAGACcgcgcgATGCCAAACGGGGCGTAACGAACGGCTTCTTCCTGCGTGGTGCCACACCGCGCCACGCAGCGCCATGCTCCGCAGCGCCATGCTCCGCAGCGCCATGCTCCGCAGCGCCACGCACCGCACCGCAGCGCCACACGCAGGGCAATGAGCGGCGCCCAGCGTGACGTGCAATATAGCGCCCGCCTGGTggggcggggcggggcggggcggggcggggcggggcggggcggggcggggcGGGTGAGGGGAAAATGACGGCGACGAGTCCCGAATGAAGACGCGAGCAAGAcgcgcgCCACACCACGCAGGATAAAGCGACCCGCTACGGCCAGGGAACTcccccccccGGCCCGTCCCTGCGACGGAGTACG
GHE39MJ01ANFFB		214	50	10	p	CCCCG	GGGGCGGGGCGGGGCGGGGCGGGGCGGGGCGGGGCGGGGCGGGGCGGGGC	NO	A	0	0	1.3853	263	TAACGAACGGCTTCTTCCTG	GCGTCTTCATTCGGGACTC	150	24	44	20	306	19	60.378	60.763	8.2	6.1	AGGGCTGTCACTTTGGCGAGACcgcgcgATGCCAAACGGGGCGTAACGAACGGCTTCTTCCTGCGTGGTGCCACACCGCGCCACGCAGCGCCATGCTCCGCAGCGCCATGCTCCGCAGCGCCATGCTCCGCAGCGCCACGCACCGCACCGCAGCGCCACACGCAGGGCAATGAGCGGCGCCCAGCGTGACGTGCAATATAGCGCCCGCCTGGTggggcggggcggggcggggcggggcggggcggggcggggcggggcggggcGGGTGAGGGGAAAATGACGGCGACGAGTCCCGAATGAAGACGCGAGCAAGAcgcgcgCCACACCACGCAGGATAAAGCGACCCGCTACGGCCAGGGAACTcccccccccGGCCCGTCCCTGCGACGGAGTACG
GHE39MJ01ANFFB		214	50	10	p	CCCCG	GGGGCGGGGCGGGGCGGGGCGGGGCGGGGCGGGGCGGGGCGGGGCGGGGC	NO	A	0	0	2.1338	270	TAACGAACGGCTTCTTCCTG	CTTGCTCGCGTCTTCATTC	150	31	44	20	313	19	60.378	59.688	8.2	6.9	AGGGCTGTCACTTTGGCGAGACcgcgcgATGCCAAACGGGGCGTAACGAACGGCTTCTTCCTGCGTGGTGCCACACCGCGCCACGCAGCGCCATGCTCCGCAGCGCCATGCTCCGCAGCGCCATGCTCCGCAGCGCCACGCACCGCACCGCAGCGCCACACGCAGGGCAATGAGCGGCGCCCAGCGTGACGTGCAATATAGCGCCCGCCTGGTggggcggggcggggcggggcggggcggggcggggcggggcggggcggggcGGGTGAGGGGAAAATGACGGCGACGAGTCCCGAATGAAGACGCGAGCAAGAcgcgcgCCACACCACGCAGGATAAAGCGACCCGCTACGGCCAGGGAACTcccccccccGGCCCGTCCCTGCGACGGAGTACG
GHE39MJ01ANFFB		214	50	10	p	CCCCG	GGGGCGGGGCGGGGCGGGGCGGGGCGGGGCGGGGCGGGGCGGGGCGGGGC	NO	A	0	0	3.1755	134	CCAGCGTGACGTGCAATA	TCTTGCTCGCGTCTTCATTC	15	31	181	18	314	20	60.431	61.607	6.2	6.9	AGGGCTGTCACTTTGGCGAGACcgcgcgATGCCAAACGGGGCGTAACGAACGGCTTCTTCCTGCGTGGTGCCACACCGCGCCACGCAGCGCCATGCTCCGCAGCGCCATGCTCCGCAGCGCCATGCTCCGCAGCGCCACGCACCGCACCGCAGCGCCACACGCAGGGCAATGAGCGGCGCCCAGCGTGACGTGCAATATAGCGCCCGCCTGGTggggcggggcggggcggggcggggcggggcggggcggggcggggcggggcGGGTGAGGGGAAAATGACGGCGACGAGTCCCGAATGAAGACGCGAGCAAGAcgcgcgCCACACCACGCAGGATAAAGCGACCCGCTACGGCCAGGGAACTcccccccccGGCCCGTCCCTGCGACGGAGTACG
GHE39MJ01ANFFB		214	50	10	p	CCCCG	GGGGCGGGGCGGGGCGGGGCGGGGCGGGGCGGGGCGGGGCGGGGCGGGGC	NO	A	0	0	3.3319	126	CCAGCGTGACGTGCAATA	GCGTCTTCATTCGGGACTC	15	24	181	18	306	19	60.431	60.763	6.2	6.1	AGGGCTGTCACTTTGGCGAGACcgcgcgATGCCAAACGGGGCGTAACGAACGGCTTCTTCCTGCGTGGTGCCACACCGCGCCACGCAGCGCCATGCTCCGCAGCGCCATGCTCCGCAGCGCCATGCTCCGCAGCGCCACGCACCGCACCGCAGCGCCACACGCAGGGCAATGAGCGGCGCCCAGCGTGACGTGCAATATAGCGCCCGCCTGGTggggcggggcggggcggggcggggcggggcggggcggggcggggcggggcGGGTGAGGGGAAAATGACGGCGACGAGTCCCGAATGAAGACGCGAGCAAGAcgcgcgCCACACCACGCAGGATAAAGCGACCCGCTACGGCCAGGGAACTcccccccccGGCCCGTCCCTGCGACGGAGTACG
GHE39MJ01ANFFB		214	50	10	p	CCCCG	GGGGCGGGGCGGGGCGGGGCGGGGCGGGGCGGGGCGGGGCGGGGCGGGGC	NO	A	0	0	4.0804	133	CCAGCGTGACGTGCAATA	CTTGCTCGCGTCTTCATTC	15	31	181	18	313	19	60.431	59.688	6.2	6.9	AGGGCTGTCACTTTGGCGAGACcgcgcgATGCCAAACGGGGCGTAACGAACGGCTTCTTCCTGCGTGGTGCCACACCGCGCCACGCAGCGCCATGCTCCGCAGCGCCATGCTCCGCAGCGCCATGCTCCGCAGCGCCACGCACCGCACCGCAGCGCCACACGCAGGGCAATGAGCGGCGCCCAGCGTGACGTGCAATATAGCGCCCGCCTGGTggggcggggcggggcggggcggggcggggcggggcggggcggggcggggcGGGTGAGGGGAAAATGACGGCGACGAGTCCCGAATGAAGACGCGAGCAAGAcgcgcgCCACACCACGCAGGATAAAGCGACCCGCTACGGCCAGGGAACTcccccccccGGCCCGTCCCTGCGACGGAGTACG
GHE39MJ01ANFFB		214	50	10	p	CCCCG	GGGGCGGGGCGGGGCGGGGCGGGGCGGGGCGGGGCGGGGCGGGGCGGGGC	NO	A	0	0	4.8488	239	CTTCTTCCTGCGTGGTGC	GACTCGTCGCCGTCATTT	142	11	54	18	292	18	60.557	59.794	9.4	7.2	AGGGCTGTCACTTTGGCGAGACcgcgcgATGCCAAACGGGGCGTAACGAACGGCTTCTTCCTGCGTGGTGCCACACCGCGCCACGCAGCGCCATGCTCCGCAGCGCCATGCTCCGCAGCGCCATGCTCCGCAGCGCCACGCACCGCACCGCAGCGCCACACGCAGGGCAATGAGCGGCGCCCAGCGTGACGTGCAATATAGCGCCCGCCTGGTggggcggggcggggcggggcggggcggggcggggcggggcggggcggggcGGGTGAGGGGAAAATGACGGCGACGAGTCCCGAATGAAGACGCGAGCAAGAcgcgcgCCACACCACGCAGGATAAAGCGACCCGCTACGGCCAGGGAACTcccccccccGGCCCGTCCCTGCGACGGAGTACG
GHE39MJ01ANFFB		214	50	10	p	CCCCG	GGGGCGGGGCGGGGCGGGGCGGGGCGGGGCGGGGCGGGGCGGGGCGGGGC	NO	A	0	0	4.9344	158	CACACGCAGGGCAATGAG	TCTTGCTCGCGTCTTCATTC	39	31	157	18	314	20	62.528	61.607	6.6	6.9	AGGGCTGTCACTTTGGCGAGACcgcgcgATGCCAAACGGGGCGTAACGAACGGCTTCTTCCTGCGTGGTGCCACACCGCGCCACGCAGCGCCATGCTCCGCAGCGCCATGCTCCGCAGCGCCATGCTCCGCAGCGCCACGCACCGCACCGCAGCGCCACACGCAGGGCAATGAGCGGCGCCCAGCGTGACGTGCAATATAGCGCCCGCCTGGTggggcggggcggggcggggcggggcggggcggggcggggcggggcggggcGGGTGAGGGGAAAATGACGGCGACGAGTCCCGAATGAAGACGCGAGCAAGAcgcgcgCCACACCACGCAGGATAAAGCGACCCGCTACGGCCAGGGAACTcccccccccGGCCCGTCCCTGCGACGGAGTACG
GHE39MJ01ANFFB		214	50	10	p	CCCCG	GGGGCGGGGCGGGGCGGGGCGGGGCGGGGCGGGGCGGGGCGGGGCGGGGC	NO	A	0	0	5.0908	150	CACACGCAGGGCAATGAG	GCGTCTTCATTCGGGACTC	39	24	157	18	306	19	62.528	60.763	6.6	6.1	AGGGCTGTCACTTTGGCGAGACcgcgcgATGCCAAACGGGGCGTAACGAACGGCTTCTTCCTGCGTGGTGCCACACCGCGCCACGCAGCGCCATGCTCCGCAGCGCCATGCTCCGCAGCGCCATGCTCCGCAGCGCCACGCACCGCACCGCAGCGCCACACGCAGGGCAATGAGCGGCGCCCAGCGTGACGTGCAATATAGCGCCCGCCTGGTggggcggggcggggcggggcggggcggggcggggcggggcggggcggggcGGGTGAGGGGAAAATGACGGCGACGAGTCCCGAATGAAGACGCGAGCAAGAcgcgcgCCACACCACGCAGGATAAAGCGACCCGCTACGGCCAGGGAACTcccccccccGGCCCGTCCCTGCGACGGAGTACG
GHE39MJ01ANFFB		214	50	10	p	CCCCG	GGGGCGGGGCGGGGCGGGGCGGGGCGGGGCGGGGCGGGGCGGGGCGGGGC	NO	A	0	0	5.8393	157	CACACGCAGGGCAATGAG	CTTGCTCGCGTCTTCATTC	39	31	157	18	313	19	62.528	59.688	6.6	6.9	AGGGCTGTCACTTTGGCGAGACcgcgcgATGCCAAACGGGGCGTAACGAACGGCTTCTTCCTGCGTGGTGCCACACCGCGCCACGCAGCGCCATGCTCCGCAGCGCCATGCTCCGCAGCGCCATGCTCCGCAGCGCCACGCACCGCACCGCAGCGCCACACGCAGGGCAATGAGCGGCGCCCAGCGTGACGTGCAATATAGCGCCCGCCTGGTggggcggggcggggcggggcggggcggggcggggcggggcggggcggggcGGGTGAGGGGAAAATGACGGCGACGAGTCCCGAATGAAGACGCGAGCAAGAcgcgcgCCACACCACGCAGGATAAAGCGACCCGCTACGGCCAGGGAACTcccccccccGGCCCGTCCCTGCGACGGAGTACG
GHE39MJ01ANFFB		214	50	10	p	CCCCG	GGGGCGGGGCGGGGCGGGGCGGGGCGGGGCGGGGCGGGGCGGGGCGGGGC	NO	B	0	0	0.2235	308	TAACGAACGGCTTCTTCCTG	GTAGCGGGTCGCTTTATCCT	150	68	44	20	351	20	60.378	60.601	8.2	7.8	AGGGCTGTCACTTTGGCGAGACcgcgcgATGCCAAACGGGGCGTAACGAACGGCTTCTTCCTGCGTGGTGCCACACCGCGCCACGCAGCGCCATGCTCCGCAGCGCCATGCTCCGCAGCGCCATGCTCCGCAGCGCCACGCACCGCACCGCAGCGCCACACGCAGGGCAATGAGCGGCGCCCAGCGTGACGTGCAATATAGCGCCCGCCTGGTggggcggggcggggcggggcggggcggggcggggcggggcggggcggggcGGGTGAGGGGAAAATGACGGCGACGAGTCCCGAATGAAGACGCGAGCAAGAcgcgcgCCACACCACGCAGGATAAAGCGACCCGCTACGGCCAGGGAACTcccccccccGGCCCGTCCCTGCGACGGAGTACG
GHE39MJ01ANFFB		214	50	10	p	CCCCG	GGGGCGGGGCGGGGCGGGGCGGGGCGGGGCGGGGCGGGGCGGGGCGGGGC	NO	B	0	0	1.1026	297	TAACGAACGGCTTCTTCCTG	CTTTATCCTGCGTGGTGTGG	150	57	44	20	340	20	60.378	61.481	8.2	8.2	AGGGCTGTCACTTTGGCGAGACcgcgcgATGCCAAACGGGGCGTAACGAACGGCTTCTTCCTGCGTGGTGCCACACCGCGCCACGCAGCGCCATGCTCCGCAGCGCCATGCTCCGCAGCGCCATGCTCCGCAGCGCCACGCACCGCACCGCAGCGCCACACGCAGGGCAATGAGCGGCGCCCAGCGTGACGTGCAATATAGCGCCCGCCTGGTggggcggggcggggcggggcggggcggggcggggcggggcggggcggggcGGGTGAGGGGAAAATGACGGCGACGAGTCCCGAATGAAGACGCGAGCAAGAcgcgcgCCACACCACGCAGGATAAAGCGACCCGCTACGGCCAGGGAACTcccccccccGGCCCGTCCCTGCGACGGAGTACG
GHE39MJ01ANFFB		214	50	10	p	CCCCG	GGGGCGGGGCGGGGCGGGGCGGGGCGGGGCGGGGCGGGGCGGGGCGGGGC	NO	B	0	0	1.2004	311	GCGTAACGAACGGCTTCTT	GTAGCGGGTCGCTTTATCCT	154	68	41	19	351	20	60.401	60.601	7	7.8	AGGGCTGTCACTTTGGCGAGACcgcgcgATGCCAAACGGGGCGTAACGAACGGCTTCTTCCTGCGTGGTGCCACACCGCGCCACGCAGCGCCATGCTCCGCAGCGCCATGCTCCGCAGCGCCATGCTCCGCAGCGCCACGCACCGCACCGCAGCGCCACACGCAGGGCAATGAGCGGCGCCCAGCGTGACGTGCAATATAGCGCCCGCCTGGTggggcggggcggggcggggcggggcggggcggggcggggcggggcggggcGGGTGAGGGGAAAATGACGGCGACGAGTCCCGAATGAAGACGCGAGCAAGAcgcgcgCCACACCACGCAGGATAAAGCGACCCGCTACGGCCAGGGAACTcccccccccGGCCCGTCCCTGCGACGGAGTACG
GHE39MJ01ANFFB		214	50	10	p	CCCCG	GGGGCGGGGCGGGGCGGGGCGGGGCGGGGCGGGGCGGGGCGGGGCGGGGC	NO	B	0	0	2.0344	348	GCTGTCACTTTGGCGAGAC	GTAGCGGGTCGCTTTATCCT	191	68	4	19	351	20	59.567	60.601	6.1	7.8	AGGGCTGTCACTTTGGCGAGACcgcgcgATGCCAAACGGGGCGTAACGAACGGCTTCTTCCTGCGTGGTGCCACACCGCGCCACGCAGCGCCATGCTCCGCAGCGCCATGCTCCGCAGCGCCATGCTCCGCAGCGCCACGCACCGCACCGCAGCGCCACACGCAGGGCAATGAGCGGCGCCCAGCGTGACGTGCAATATAGCGCCCGCCTGGTggggcggggcggggcggggcggggcggggcggggcggggcggggcggggcGGGTGAGGGGAAAATGACGGCGACGAGTCCCGAATGAAGACGCGAGCAAGAcgcgcgCCACACCACGCAGGATAAAGCGACCCGCTACGGCCAGGGAACTcccccccccGGCCCGTCCCTGCGACGGAGTACG
GHE39MJ01ANFFB		214	50	10	p	CCCCG	GGGGCGGGGCGGGGCGGGGCGGGGCGGGGCGGGGCGGGGCGGGGCGGGGC	NO	B	0	0	2.0444	349	GGCTGTCACTTTGGCGAG	GTAGCGGGTCGCTTTATCCT	193	68	3	18	351	20	60.557	60.601	9.9	7.8	AGGGCTGTCACTTTGGCGAGACcgcgcgATGCCAAACGGGGCGTAACGAACGGCTTCTTCCTGCGTGGTGCCACACCGCGCCACGCAGCGCCATGCTCCGCAGCGCCATGCTCCGCAGCGCCATGCTCCGCAGCGCCACGCACCGCACCGCAGCGCCACACGCAGGGCAATGAGCGGCGCCCAGCGTGACGTGCAATATAGCGCCCGCCTGGTggggcggggcggggcggggcggggcggggcggggcggggcggggcggggcGGGTGAGGGGAAAATGACGGCGACGAGTCCCGAATGAAGACGCGAGCAAGAcgcgcgCCACACCACGCAGGATAAAGCGACCCGCTACGGCCAGGGAACTcccccccccGGCCCGTCCCTGCGACGGAGTACG
GHE39MJ01ANFFB		214	50	10	p	CCCCG	GGGGCGGGGCGGGGCGGGGCGGGGCGGGGCGGGGCGGGGCGGGGCGGGGC	NO	B	0	0	2.1701	171	CCAGCGTGACGTGCAATA	GTAGCGGGTCGCTTTATCCT	15	68	181	18	351	20	60.431	60.601	6.2	7.8	AGGGCTGTCACTTTGGCGAGACcgcgcgATGCCAAACGGGGCGTAACGAACGGCTTCTTCCTGCGTGGTGCCACACCGCGCCACGCAGCGCCATGCTCCGCAGCGCCATGCTCCGCAGCGCCATGCTCCGCAGCGCCACGCACCGCACCGCAGCGCCACACGCAGGGCAATGAGCGGCGCCCAGCGTGACGTGCAATATAGCGCCCGCCTGGTggggcggggcggggcggggcggggcggggcggggcggggcggggcggggcGGGTGAGGGGAAAATGACGGCGACGAGTCCCGAATGAAGACGCGAGCAAGAcgcgcgCCACACCACGCAGGATAAAGCGACCCGCTACGGCCAGGGAACTcccccccccGGCCCGTCCCTGCGACGGAGTACG
GHE39MJ01ANFFB		214	50	10	p	CCCCG	GGGGCGGGGCGGGGCGGGGCGGGGCGGGGCGGGGCGGGGCGGGGCGGGGC	NO	B	0	0	2.9394	349	GGCTGTCACTTTGGCGAGA	GTAGCGGGTCGCTTTATCCT	192	68	3	19	351	20	62.538	60.601	8.4	7.8	AGGGCTGTCACTTTGGCGAGACcgcgcgATGCCAAACGGGGCGTAACGAACGGCTTCTTCCTGCGTGGTGCCACACCGCGCCACGCAGCGCCATGCTCCGCAGCGCCATGCTCCGCAGCGCCATGCTCCGCAGCGCCACGCACCGCACCGCAGCGCCACACGCAGGGCAATGAGCGGCGCCCAGCGTGACGTGCAATATAGCGCCCGCCTGGTggggcggggcggggcggggcggggcggggcggggcggggcggggcggggcGGGTGAGGGGAAAATGACGGCGACGAGTCCCGAATGAAGACGCGAGCAAGAcgcgcgCCACACCACGCAGGATAAAGCGACCCGCTACGGCCAGGGAACTcccccccccGGCCCGTCCCTGCGACGGAGTACG
GHE39MJ01ANFFB		214	50	10	p	CCCCG	GGGGCGGGGCGGGGCGGGGCGGGGCGGGGCGGGGCGGGGCGGGGCGGGGC	NO	B	0	0	3.0492	160	CCAGCGTGACGTGCAATA	CTTTATCCTGCGTGGTGTGG	15	57	181	18	340	20	60.431	61.481	6.2	8.2	AGGGCTGTCACTTTGGCGAGACcgcgcgATGCCAAACGGGGCGTAACGAACGGCTTCTTCCTGCGTGGTGCCACACCGCGCCACGCAGCGCCATGCTCCGCAGCGCCATGCTCCGCAGCGCCATGCTCCGCAGCGCCACGCACCGCACCGCAGCGCCACACGCAGGGCAATGAGCGGCGCCCAGCGTGACGTGCAATATAGCGCCCGCCTGGTggggcggggcggggcggggcggggcggggcggggcggggcggggcggggcGGGTGAGGGGAAAATGACGGCGACGAGTCCCGAATGAAGACGCGAGCAAGAcgcgcgCCACACCACGCAGGATAAAGCGACCCGCTACGGCCAGGGAACTcccccccccGGCCCGTCCCTGCGACGGAGTACG
GHE39MJ01ANFFB		214	50	10	p	CCCCG	GGGGCGGGGCGGGGCGGGGCGGGGCGGGGCGGGGCGGGGCGGGGCGGGGC	NO	B	0	0	3.1993	161	CCAGCGTGACGTGCAATA	GCTTTATCCTGCGTGGTGTG	15	58	181	18	341	20	60.431	61.631	6.2	6.4	AGGGCTGTCACTTTGGCGAGACcgcgcgATGCCAAACGGGGCGTAACGAACGGCTTCTTCCTGCGTGGTGCCACACCGCGCCACGCAGCGCCATGCTCCGCAGCGCCATGCTCCGCAGCGCCATGCTCCGCAGCGCCACGCACCGCACCGCAGCGCCACACGCAGGGCAATGAGCGGCGCCCAGCGTGACGTGCAATATAGCGCCCGCCTGGTggggcggggcggggcggggcggggcggggcggggcggggcggggcggggcGGGTGAGGGGAAAATGACGGCGACGAGTCCCGAATGAAGACGCGAGCAAGAcgcgcgCCACACCACGCAGGATAAAGCGACCCGCTACGGCCAGGGAACTcccccccccGGCCCGTCCCTGCGACGGAGTACG
GHE39MJ01ANFFB		214	50	10	p	CCCCG	GGGGCGGGGCGGGGCGGGGCGGGGCGGGGCGGGGCGGGGCGGGGCGGGGC	NO	B	0	0	3.929	195	CACACGCAGGGCAATGAG	GTAGCGGGTCGCTTTATCCT	39	68	157	18	351	20	62.528	60.601	6.6	7.8	AGGGCTGTCACTTTGGCGAGACcgcgcgATGCCAAACGGGGCGTAACGAACGGCTTCTTCCTGCGTGGTGCCACACCGCGCCACGCAGCGCCATGCTCCGCAGCGCCATGCTCCGCAGCGCCATGCTCCGCAGCGCCACGCACCGCACCGCAGCGCCACACGCAGGGCAATGAGCGGCGCCCAGCGTGACGTGCAATATAGCGCCCGCCTGGTggggcggggcggggcggggcggggcggggcggggcggggcggggcggggcGGGTGAGGGGAAAATGACGGCGACGAGTCCCGAATGAAGACGCGAGCAAGAcgcgcgCCACACCACGCAGGATAAAGCGACCCGCTACGGCCAGGGAACTcccccccccGGCCCGTCCCTGCGACGGAGTACG
GHE39MJ01ANFFB		214	50	10	p	CCCCG	GGGGCGGGGCGGGGCGGGGCGGGGCGGGGCGGGGCGGGGCGGGGCGGGGC	NO	B	0	0	5.0744	196	CACACGCAGGGCAATGAG	CGTAGCGGGTCGCTTTATC	39	70	157	18	352	19	62.528	60.747	6.6	5.9	AGGGCTGTCACTTTGGCGAGACcgcgcgATGCCAAACGGGGCGTAACGAACGGCTTCTTCCTGCGTGGTGCCACACCGCGCCACGCAGCGCCATGCTCCGCAGCGCCATGCTCCGCAGCGCCATGCTCCGCAGCGCCACGCACCGCACCGCAGCGCCACACGCAGGGCAATGAGCGGCGCCCAGCGTGACGTGCAATATAGCGCCCGCCTGGTggggcggggcggggcggggcggggcggggcggggcggggcggggcggggcGGGTGAGGGGAAAATGACGGCGACGAGTCCCGAATGAAGACGCGAGCAAGAcgcgcgCCACACCACGCAGGATAAAGCGACCCGCTACGGCCAGGGAACTcccccccccGGCCCGTCCCTGCGACGGAGTACG
GHE39MJ01ANFFB		214	50	10	p	CCCCG	GGGGCGGGGCGGGGCGGGGCGGGGCGGGGCGGGGCGGGGCGGGGCGGGGC	NO	C	0	0	0.2747	272	TAACGAACGGCTTCTTCCTG	GTCTTGCTCGCGTCTTCATT	150	32	44	20	315	20	60.378	60.547	8.2	6.9	AGGGCTGTCACTTTGGCGAGACcgcgcgATGCCAAACGGGGCGTAACGAACGGCTTCTTCCTGCGTGGTGCCACACCGCGCCACGCAGCGCCATGCTCCGCAGCGCCATGCTCCGCAGCGCCATGCTCCGCAGCGCCACGCACCGCACCGCAGCGCCACACGCAGGGCAATGAGCGGCGCCCAGCGTGACGTGCAATATAGCGCCCGCCTGGTggggcggggcggggcggggcggggcggggcggggcggggcggggcggggcGGGTGAGGGGAAAATGACGGCGACGAGTCCCGAATGAAGACGCGAGCAAGAcgcgcgCCACACCACGCAGGATAAAGCGACCCGCTACGGCCAGGGAACTcccccccccGGCCCGTCCCTGCGACGGAGTACG
GHE39MJ01ANFFB		214	50	10	p	CCCCG	GGGGCGGGGCGGGGCGGGGCGGGGCGGGGCGGGGCGGGGCGGGGCGGGGC	NO	C	0	0	1.2516	275	GCGTAACGAACGGCTTCTT	GTCTTGCTCGCGTCTTCATT	154	32	41	19	315	20	60.401	60.547	7	6.9	AGGGCTGTCACTTTGGCGAGACcgcgcgATGCCAAACGGGGCGTAACGAACGGCTTCTTCCTGCGTGGTGCCACACCGCGCCACGCAGCGCCATGCTCCGCAGCGCCATGCTCCGCAGCGCCATGCTCCGCAGCGCCACGCACCGCACCGCAGCGCCACACGCAGGGCAATGAGCGGCGCCCAGCGTGACGTGCAATATAGCGCCCGCCTGGTggggcggggcggggcggggcggggcggggcggggcggggcggggcggggcGGGTGAGGGGAAAATGACGGCGACGAGTCCCGAATGAAGACGCGAGCAAGAcgcgcgCCACACCACGCAGGATAAAGCGACCCGCTACGGCCAGGGAACTcccccccccGGCCCGTCCCTGCGACGGAGTACG
GHE39MJ01ANFFB		214	50	10	p	CCCCG	GGGGCGGGGCGGGGCGGGGCGGGGCGGGGCGGGGCGGGGCGGGGCGGGGC	NO	C	0	0	2.1974	347	CTGTCACTTTGGCGAGACC	GTAGCGGGTCGCTTTATCCT	190	68	5	19	351	20	59.404	60.601	7.6	7.8	AGGGCTGTCACTTTGGCGAGACcgcgcgATGCCAAACGGGGCGTAACGAACGGCTTCTTCCTGCGTGGTGCCACACCGCGCCACGCAGCGCCATGCTCCGCAGCGCCATGCTCCGCAGCGCCATGCTCCGCAGCGCCACGCACCGCACCGCAGCGCCACACGCAGGGCAATGAGCGGCGCCCAGCGTGACGTGCAATATAGCGCCCGCCTGGTggggcggggcggggcggggcggggcggggcggggcggggcggggcggggcGGGTGAGGGGAAAATGACGGCGACGAGTCCCGAATGAAGACGCGAGCAAGAcgcgcgCCACACCACGCAGGATAAAGCGACCCGCTACGGCCAGGGAACTcccccccccGGCCCGTCCCTGCGACGGAGTACG
GHE39MJ01ANFFB		214	50	10	p	CCCCG	GGGGCGGGGCGGGGCGGGGCGGGGCGGGGCGGGGCGGGGCGGGGCGGGGC	NO	C	0	0	2.2213	135	CCAGCGTGACGTGCAATA	GTCTTGCTCGCGTCTTCATT	15	32	181	18	315	20	60.431	60.547	6.2	6.9	AGGGCTGTCACTTTGGCGAGACcgcgcgATGCCAAACGGGGCGTAACGAACGGCTTCTTCCTGCGTGGTGCCACACCGCGCCACGCAGCGCCATGCTCCGCAGCGCCATGCTCCGCAGCGCCATGCTCCGCAGCGCCACGCACCGCACCGCAGCGCCACACGCAGGGCAATGAGCGGCGCCCAGCGTGACGTGCAATATAGCGCCCGCCTGGTggggcggggcggggcggggcggggcggggcggggcggggcggggcggggcGGGTGAGGGGAAAATGACGGCGACGAGTCCCGAATGAAGACGCGAGCAAGAcgcgcgCCACACCACGCAGGATAAAGCGACCCGCTACGGCCAGGGAACTcccccccccGGCCCGTCCCTGCGACGGAGTACG
GHE39MJ01ATDL1	SACT_62_Failed to amplify	120	143	10	p	CCCGG	CCGGCCCGGCCCGGCCCGGCCCGGCCCGGCCCGGCCCGGCCCGGCCCGGCCCGACGATTTGTGACCTCGACCTCGGCCGACCTCACGTCCCGTCTTGGCAAACGTAAGAATCGTCTCGCAGCCCGGAGAGAGAGAGAGAGAGA	NO	D	0	1	2.8981	242	CAGGATTCCTCATTCCTCCA	CCTTCCCTATCCGTGCCTC	54	6	46	20	287	19	60.003	61.901	8.2	9.4	GGCGGGGCTGTAGTTGTAGTCGGCTGGGCTgcgcgcTGCAGGATTCAGGATTCCTCATTCCTCCAAACCGCCAtcgcgtcgcgtcgcgTTGCGTTGCGCATGCGGGGACAGGCAGCACGccggcccggcccggcccggcccggcccggcccggcccggcccggcccggcCCGACGATTTGTGACCTCGACCTCGGCCGACCTCACGTCCCGTCTTGGCAAACGTAAGAATCGTCTCGCAGCCCGgagagagagagagagagaGGAGGCGAGGCACGGATAGGGAAGGGGCGGGGCCGCGTGTCGAGACGAGACGC
GHE39MJ01ATDL1		120	143	10	p	CCCGG	CCGGCCCGGCCCGGCCCGGCCCGGCCCGGCCCGGCCCGGCCCGGCCCGGCCCGACGATTTGTGACCTCGACCTCGGCCGACCTCACGTCCCGTCTTGGCAAACGTAAGAATCGTCTCGCAGCCCGGAGAGAGAGAGAGAGAGA	NO	D	0	0	3.0035	277	TAGTTGTAGTCGGCTGGGCT	CCTTCCCTATCCGTGCCTC	89	6	11	20	287	19	59.898	61.901	10.9	9.4	GGCGGGGCTGTAGTTGTAGTCGGCTGGGCTgcgcgcTGCAGGATTCAGGATTCCTCATTCCTCCAAACCGCCAtcgcgtcgcgtcgcgTTGCGTTGCGCATGCGGGGACAGGCAGCACGccggcccggcccggcccggcccggcccggcccggcccggcccggcccggcCCGACGATTTGTGACCTCGACCTCGGCCGACCTCACGTCCCGTCTTGGCAAACGTAAGAATCGTCTCGCAGCCCGgagagagagagagagagaGGAGGCGAGGCACGGATAGGGAAGGGGCGGGGCCGCGTGTCGAGACGAGACGC
GHE39MJ01ATDL1		120	143	10	p	CCCGG	CCGGCCCGGCCCGGCCCGGCCCGGCCCGGCCCGGCCCGGCCCGGCCCGGCCCGACGATTTGTGACCTCGACCTCGGCCGACCTCACGTCCCGTCTTGGCAAACGTAAGAATCGTCTCGCAGCCCGGAGAGAGAGAGAGAGAGA	NO	D	0	0	3.138	283	GGGCTGTAGTTGTAGTCGGC	CCTTCCCTATCCGTGCCTC	95	6	5	20	287	19	59.763	61.901	11.4	9.4	GGCGGGGCTGTAGTTGTAGTCGGCTGGGCTgcgcgcTGCAGGATTCAGGATTCCTCATTCCTCCAAACCGCCAtcgcgtcgcgtcgcgTTGCGTTGCGCATGCGGGGACAGGCAGCACGccggcccggcccggcccggcccggcccggcccggcccggcccggcccggcCCGACGATTTGTGACCTCGACCTCGGCCGACCTCACGTCCCGTCTTGGCAAACGTAAGAATCGTCTCGCAGCCCGgagagagagagagagagaGGAGGCGAGGCACGGATAGGGAAGGGGCGGGGCCGCGTGTCGAGACGAGACGC
GHE39MJ01ATDL1		120	143	10	p	CCCGG	CCGGCCCGGCCCGGCCCGGCCCGGCCCGGCCCGGCCCGGCCCGGCCCGGCCCGACGATTTGTGACCTCGACCTCGGCCGACCTCACGTCCCGTCTTGGCAAACGTAAGAATCGTCTCGCAGCCCGGAGAGAGAGAGAGAGAGA	NO	D	0	0	3.6896	236	TCCTCATTCCTCCAAACCG	CCTTCCCTATCCGTGCCTC	49	6	52	19	287	19	60.988	61.901	9.9	9.4	GGCGGGGCTGTAGTTGTAGTCGGCTGGGCTgcgcgcTGCAGGATTCAGGATTCCTCATTCCTCCAAACCGCCAtcgcgtcgcgtcgcgTTGCGTTGCGCATGCGGGGACAGGCAGCACGccggcccggcccggcccggcccggcccggcccggcccggcccggcccggcCCGACGATTTGTGACCTCGACCTCGGCCGACCTCACGTCCCGTCTTGGCAAACGTAAGAATCGTCTCGCAGCCCGgagagagagagagagagaGGAGGCGAGGCACGGATAGGGAAGGGGCGGGGCCGCGTGTCGAGACGAGACGC
GHE39MJ01ATDL1		120	143	10	p	CCCGG	CCGGCCCGGCCCGGCCCGGCCCGGCCCGGCCCGGCCCGGCCCGGCCCGGCCCGACGATTTGTGACCTCGACCTCGGCCGACCTCACGTCCCGTCTTGGCAAACGTAAGAATCGTCTCGCAGCCCGGAGAGAGAGAGAGAGAGA	NO	D	0	0	3.8881	236	CAGGATTCCTCATTCCTCCA	CTATCCGTGCCTCGCCTC	54	1	46	20	281	18	60.003	61.891	8.2	9.4	GGCGGGGCTGTAGTTGTAGTCGGCTGGGCTgcgcgcTGCAGGATTCAGGATTCCTCATTCCTCCAAACCGCCAtcgcgtcgcgtcgcgTTGCGTTGCGCATGCGGGGACAGGCAGCACGccggcccggcccggcccggcccggcccggcccggcccggcccggcccggcCCGACGATTTGTGACCTCGACCTCGGCCGACCTCACGTCCCGTCTTGGCAAACGTAAGAATCGTCTCGCAGCCCGgagagagagagagagagaGGAGGCGAGGCACGGATAGGGAAGGGGCGGGGCCGCGTGTCGAGACGAGACGC
GHE39MJ01ATDL1		120	143	10	p	CCCGG	CCGGCCCGGCCCGGCCCGGCCCGGCCCGGCCCGGCCCGGCCCGGCCCGGCCCGACGATTTGTGACCTCGACCTCGGCCGACCTCACGTCCCGTCTTGGCAAACGTAAGAATCGTCTCGCAGCCCGGAGAGAGAGAGAGAGAGA	NO	D	0	0	3.9616	236	TCCTCATTCCTCCAAACCG	CCTTCCCTATCCGTGCCT	49	7	52	19	287	18	60.988	60.027	9.9	9.7	GGCGGGGCTGTAGTTGTAGTCGGCTGGGCTgcgcgcTGCAGGATTCAGGATTCCTCATTCCTCCAAACCGCCAtcgcgtcgcgtcgcgTTGCGTTGCGCATGCGGGGACAGGCAGCACGccggcccggcccggcccggcccggcccggcccggcccggcccggcccggcCCGACGATTTGTGACCTCGACCTCGGCCGACCTCACGTCCCGTCTTGGCAAACGTAAGAATCGTCTCGCAGCCCGgagagagagagagagagaGGAGGCGAGGCACGGATAGGGAAGGGGCGGGGCCGCGTGTCGAGACGAGACGC
GHE39MJ01ATDL1		120	50	10	p	CCCGG	CCGGCCCGGCCCGGCCCGGCCCGGCCCGGCCCGGCCCGGCCCGGCCCGGC	NO	B	0	1	0.6531	149	CAGGATTCCTCATTCCTCCA	CGAGGTCGAGGTCACAAATC	54	5	46	20	194	20	60.003	60.656	8.2	6.9	GGCGGGGCTGTAGTTGTAGTCGGCTGGGCTgcgcgcTGCAGGATTCAGGATTCCTCATTCCTCCAAACCGCCAtcgcgtcgcgtcgcgTTGCGTTGCGCATGCGGGGACAGGCAGCACGccggcccggcccggcccggcccggcccggcccggcccggcccggcccggcCCGACGATTTGTGACCTCGACCTCGGCCGACCTCACGTCCCGTCTTGGCAAACGTAAGAATCGTCTCGCAGCCCGgagagagagagagagagaGGAGGCGAGGCACGGATAGGGAAGGGGCGGGGCCGCGTGTCGAGACGAGACGC
GHE39MJ01ATDL1		120	50	10	p	CCCGG	CCGGCCCGGCCCGGCCCGGCCCGGCCCGGCCCGGCCCGGCCCGGCCCGGC	NO	B	0	0	0.6768	146	CAGGATTCCTCATTCCTCCA	GGTCGAGGTCACAAATCGTC	54	2	46	20	191	20	60.003	60.52	8.2	8.1	GGCGGGGCTGTAGTTGTAGTCGGCTGGGCTgcgcgcTGCAGGATTCAGGATTCCTCATTCCTCCAAACCGCCAtcgcgtcgcgtcgcgTTGCGTTGCGCATGCGGGGACAGGCAGCACGccggcccggcccggcccggcccggcccggcccggcccggcccggcccggcCCGACGATTTGTGACCTCGACCTCGGCCGACCTCACGTCCCGTCTTGGCAAACGTAAGAATCGTCTCGCAGCCCGgagagagagagagagagaGGAGGCGAGGCACGGATAGGGAAGGGGCGGGGCCGCGTGTCGAGACGAGACGC
GHE39MJ01ATDL1		120	50	10	p	CCCGG	CCGGCCCGGCCCGGCCCGGCCCGGCCCGGCCCGGCCCGGCCCGGCCCGGC	NO	B	0	0	0.893	190	GGGCTGTAGTTGTAGTCGGC	CGAGGTCGAGGTCACAAATC	95	5	5	20	194	20	59.763	60.656	11.4	6.9	GGCGGGGCTGTAGTTGTAGTCGGCTGGGCTgcgcgcTGCAGGATTCAGGATTCCTCATTCCTCCAAACCGCCAtcgcgtcgcgtcgcgTTGCGTTGCGCATGCGGGGACAGGCAGCACGccggcccggcccggcccggcccggcccggcccggcccggcccggcccggcCCGACGATTTGTGACCTCGACCTCGGCCGACCTCACGTCCCGTCTTGGCAAACGTAAGAATCGTCTCGCAGCCCGgagagagagagagagagaGGAGGCGAGGCACGGATAGGGAAGGGGCGGGGCCGCGTGTCGAGACGAGACGC
GHE39MJ01ATDL1		120	50	10	p	CCCGG	CCGGCCCGGCCCGGCCCGGCCCGGCCCGGCCCGGCCCGGCCCGGCCCGGC	NO	B	0	0	1.0681	196	CAGGATTCCTCATTCCTCCA	GCTGCGAGACGATTCTTACG	54	52	46	20	241	20	60.003	61.071	8.2	7.7	GGCGGGGCTGTAGTTGTAGTCGGCTGGGCTgcgcgcTGCAGGATTCAGGATTCCTCATTCCTCCAAACCGCCAtcgcgtcgcgtcgcgTTGCGTTGCGCATGCGGGGACAGGCAGCACGccggcccggcccggcccggcccggcccggcccggcccggcccggcccggcCCGACGATTTGTGACCTCGACCTCGGCCGACCTCACGTCCCGTCTTGGCAAACGTAAGAATCGTCTCGCAGCCCGgagagagagagagagagaGGAGGCGAGGCACGGATAGGGAAGGGGCGGGGCCGCGTGTCGAGACGAGACGC
GHE39MJ01ATDL1		120	50	10	p	CCCGG	CCGGCCCGGCCCGGCCCGGCCCGGCCCGGCCCGGCCCGGCCCGGCCCGGC	NO	B	0	0	1.1735	231	TAGTTGTAGTCGGCTGGGCT	GCTGCGAGACGATTCTTACG	89	52	11	20	241	20	59.898	61.071	10.9	7.7	GGCGGGGCTGTAGTTGTAGTCGGCTGGGCTgcgcgcTGCAGGATTCAGGATTCCTCATTCCTCCAAACCGCCAtcgcgtcgcgtcgcgTTGCGTTGCGCATGCGGGGACAGGCAGCACGccggcccggcccggcccggcccggcccggcccggcccggcccggcccggcCCGACGATTTGTGACCTCGACCTCGGCCGACCTCACGTCCCGTCTTGGCAAACGTAAGAATCGTCTCGCAGCCCGgagagagagagagagagaGGAGGCGAGGCACGGATAGGGAAGGGGCGGGGCCGCGTGTCGAGACGAGACGC
GHE39MJ01ATDL1		120	50	10	p	CCCGG	CCGGCCCGGCCCGGCCCGGCCCGGCCCGGCCCGGCCCGGCCCGGCCCGGC	NO	B	0	0	2.4574	139	TCCTCATTCCTCCAAACCG	GTCGAGGTCACAAATCGTCG	49	1	52	19	190	20	60.988	61.669	9.9	10.1	GGCGGGGCTGTAGTTGTAGTCGGCTGGGCTgcgcgcTGCAGGATTCAGGATTCCTCATTCCTCCAAACCGCCAtcgcgtcgcgtcgcgTTGCGTTGCGCATGCGGGGACAGGCAGCACGccggcccggcccggcccggcccggcccggcccggcccggcccggcccggcCCGACGATTTGTGACCTCGACCTCGGCCGACCTCACGTCCCGTCTTGGCAAACGTAAGAATCGTCTCGCAGCCCGgagagagagagagagagaGGAGGCGAGGCACGGATAGGGAAGGGGCGGGGCCGCGTGTCGAGACGAGACGC
GHE39MJ01ATDL1		120	50	10	p	CCCGG	CCGGCCCGGCCCGGCCCGGCCCGGCCCGGCCCGGCCCGGCCCGGCCCGGC	NO	B	0	0	2.6116	138	TCCTCATTCCTCCAAACCG	TCGAGGTCACAAATCGTCG	49	1	52	19	189	19	60.988	60.823	9.9	10.1	GGCGGGGCTGTAGTTGTAGTCGGCTGGGCTgcgcgcTGCAGGATTCAGGATTCCTCATTCCTCCAAACCGCCAtcgcgtcgcgtcgcgTTGCGTTGCGCATGCGGGGACAGGCAGCACGccggcccggcccggcccggcccggcccggcccggcccggcccggcccggcCCGACGATTTGTGACCTCGACCTCGGCCGACCTCACGTCCCGTCTTGGCAAACGTAAGAATCGTCTCGCAGCCCGgagagagagagagagagaGGAGGCGAGGCACGGATAGGGAAGGGGCGGGGCCGCGTGTCGAGACGAGACGC
GHE39MJ01ATDL1		120	50	10	p	CCCGG	CCGGCCCGGCCCGGCCCGGCCCGGCCCGGCCCGGCCCGGCCCGGCCCGGC	NO	B	0	0	2.8903	139	TTCCTCATTCCTCCAAACCG	TCGAGGTCACAAATCGTCG	49	1	51	20	189	19	62.267	60.823	9.9	10.1	GGCGGGGCTGTAGTTGTAGTCGGCTGGGCTgcgcgcTGCAGGATTCAGGATTCCTCATTCCTCCAAACCGCCAtcgcgtcgcgtcgcgTTGCGTTGCGCATGCGGGGACAGGCAGCACGccggcccggcccggcccggcccggcccggcccggcccggcccggcccggcCCGACGATTTGTGACCTCGACCTCGGCCGACCTCACGTCCCGTCTTGGCAAACGTAAGAATCGTCTCGCAGCCCGgagagagagagagagagaGGAGGCGAGGCACGGATAGGGAAGGGGCGGGGCCGCGTGTCGAGACGAGACGC
GHE39MJ01ATDL1		120	50	10	p	CCCGG	CCGGCCCGGCCCGGCCCGGCCCGGCCCGGCCCGGCCCGGCCCGGCCCGGC	NO	C	0	0	2.3755	137	ATTCCTCCAAACCGCCAT	GAGGTCGAGGTCACAAATCG	45	4	57	18	193	20	60.281	60.656	9.6	8.6	GGCGGGGCTGTAGTTGTAGTCGGCTGGGCTgcgcgcTGCAGGATTCAGGATTCCTCATTCCTCCAAACCGCCAtcgcgtcgcgtcgcgTTGCGTTGCGCATGCGGGGACAGGCAGCACGccggcccggcccggcccggcccggcccggcccggcccggcccggcccggcCCGACGATTTGTGACCTCGACCTCGGCCGACCTCACGTCCCGTCTTGGCAAACGTAAGAATCGTCTCGCAGCCCGgagagagagagagagagaGGAGGCGAGGCACGGATAGGGAAGGGGCGGGGCCGCGTGTCGAGACGAGACGC
GHE39MJ01ATDL1		120	50	10	p	CCCGG	CCGGCCCGGCCCGGCCCGGCCCGGCCCGGCCCGGCCCGGCCCGGCCCGGC	NO	C	0	0	2.3992	135	ATTCCTCCAAACCGCCAT	GGTCGAGGTCACAAATCGTC	45	2	57	18	191	20	60.281	60.52	9.6	8.1	GGCGGGGCTGTAGTTGTAGTCGGCTGGGCTgcgcgcTGCAGGATTCAGGATTCCTCATTCCTCCAAACCGCCAtcgcgtcgcgtcgcgTTGCGTTGCGCATGCGGGGACAGGCAGCACGccggcccggcccggcccggcccggcccggcccggcccggcccggcccggcCCGACGATTTGTGACCTCGACCTCGGCCGACCTCACGTCCCGTCTTGGCAAACGTAAGAATCGTCTCGCAGCCCGgagagagagagagagagaGGAGGCGAGGCACGGATAGGGAAGGGGCGGGGCCGCGTGTCGAGACGAGACGC
GHE39MJ01BOE35		244	50	10	p	AGGCC	AGGCCAGGCCAGGCCAGGCCAGGCCAGGCCAGGCCAGGCCAGGCCAGGCC	NO	B	1	1	0.4798	307	CTGGACAGGCTGGTCTAGGA	GGCTGTAACTCAAGTGGCGT	169	48	55	20	361	20	60.399	60.321	7.2	11.1	GGCCGTGGCCGGAAGCCAGggcggcggcGCTAGGCTCAACTGGACTGGACTTGGCTGGACAGGCTGGTCTAGGACGgggccgggccgggccGCACCAGCGTAGCCCGGCTCcgacgcgacgcgacgGGGCGGTAGAGGGTAGGGGCAGTCGGTACTGGCGGCCCGCCCAGCGTGCTGTCTACCTACCCGGCGCCGTAAGCCTTTGTTGCTCCAGCCGAGcccgccccgccccgcTCGGCATCGaggccaggccaggccaggccaggccaggccaggccaggccaggccaggccAGGCTGGTCCGTGGAGCCGCAGCCCATGCCGCAGCCCGAGGCCGCGCCACGCCACTTGAGTTACAGCCCACGGGCGTGCACGTGTCGCACGCGTCGTCGCGGTACG…
GHE39MJ01BOE35		244	50	10	p	AGGCC	AGGCCAGGCCAGGCCAGGCCAGGCCAGGCCAGGCCAGGCCAGGCCAGGCC	NO	B	0	0	0.5811	325	CAACTGGACTGGACTTGGCT	GGCTGTAACTCAAGTGGCGT	187	48	37	20	361	20	60.298	60.321	9.7	11.1	GGCCGTGGCCGGAAGCCAGggcggcggcGCTAGGCTCAACTGGACTGGACTTGGCTGGACAGGCTGGTCTAGGACGgggccgggccgggccGCACCAGCGTAGCCCGGCTCcgacgcgacgcgacgGGGCGGTAGAGGGTAGGGGCAGTCGGTACTGGCGGCCCGCCCAGCGTGCTGTCTACCTACCCGGCGCCGTAAGCCTTTGTTGCTCCAGCCGAGcccgccccgccccgcTCGGCATCGaggccaggccaggccaggccaggccaggccaggccaggccaggccaggccAGGCTGGTCCGTGGAGCCGCAGCCCATGCCGCAGCCCGAGGCCGCGCCACGCCACTTGAGTTACAGCCCACGGGCGTGCACGTGTCGCACGCGTCGTCGCGGTACG…
GHE39MJ01BOE35		244	50	10	p	AGGCC	AGGCCAGGCCAGGCCAGGCCAGGCCAGGCCAGGCCAGGCCAGGCCAGGCC	NO	B	0	0	0.9969	168	CGTAAGCCTTTGTTGCTCCA	GGCTGTAACTCAAGTGGCGT	30	48	194	20	361	20	61.318	60.321	8.2	11.1	GGCCGTGGCCGGAAGCCAGggcggcggcGCTAGGCTCAACTGGACTGGACTTGGCTGGACAGGCTGGTCTAGGACGgggccgggccgggccGCACCAGCGTAGCCCGGCTCcgacgcgacgcgacgGGGCGGTAGAGGGTAGGGGCAGTCGGTACTGGCGGCCCGCCCAGCGTGCTGTCTACCTACCCGGCGCCGTAAGCCTTTGTTGCTCCAGCCGAGcccgccccgccccgcTCGGCATCGaggccaggccaggccaggccaggccaggccaggccaggccaggccaggccAGGCTGGTCCGTGGAGCCGCAGCCCATGCCGCAGCCCGAGGCCGCGCCACGCCACTTGAGTTACAGCCCACGGGCGTGCACGTGTCGCACGCGTCGTCGCGGTACG…
GHE39MJ01BOE35		244	50	10	p	AGGCC	AGGCCAGGCCAGGCCAGGCCAGGCCAGGCCAGGCCAGGCCAGGCCAGGCC	NO	B	0	0	1.0606	196	CCCAGCGTGCTGTCTACCTA	GGCTGTAACTCAAGTGGCGT	58	48	166	20	361	20	61.381	60.321	6.9	11.1	GGCCGTGGCCGGAAGCCAGggcggcggcGCTAGGCTCAACTGGACTGGACTTGGCTGGACAGGCTGGTCTAGGACGgggccgggccgggccGCACCAGCGTAGCCCGGCTCcgacgcgacgcgacgGGGCGGTAGAGGGTAGGGGCAGTCGGTACTGGCGGCCCGCCCAGCGTGCTGTCTACCTACCCGGCGCCGTAAGCCTTTGTTGCTCCAGCCGAGcccgccccgccccgcTCGGCATCGaggccaggccaggccaggccaggccaggccaggccaggccaggccaggccAGGCTGGTCCGTGGAGCCGCAGCCCATGCCGCAGCCCGAGGCCGCGCCACGCCACTTGAGTTACAGCCCACGGGCGTGCACGTGTCGCACGCGTCGTCGCGGTACG…
GHE39MJ01BOE35		244	50	10	p	AGGCC	AGGCCAGGCCAGGCCAGGCCAGGCCAGGCCAGGCCAGGCCAGGCCAGGCC	NO	B	0	0	1.3537	170	CGTAAGCCTTTGTTGCTCCA	TGGGCTGTAACTCAAGTGGC	30	50	194	20	363	20	61.318	61.236	8.2	9.4	GGCCGTGGCCGGAAGCCAGggcggcggcGCTAGGCTCAACTGGACTGGACTTGGCTGGACAGGCTGGTCTAGGACGgggccgggccgggccGCACCAGCGTAGCCCGGCTCcgacgcgacgcgacgGGGCGGTAGAGGGTAGGGGCAGTCGGTACTGGCGGCCCGCCCAGCGTGCTGTCTACCTACCCGGCGCCGTAAGCCTTTGTTGCTCCAGCCGAGcccgccccgccccgcTCGGCATCGaggccaggccaggccaggccaggccaggccaggccaggccaggccaggccAGGCTGGTCCGTGGAGCCGCAGCCCATGCCGCAGCCCGAGGCCGCGCCACGCCACTTGAGTTACAGCCCACGGGCGTGCACGTGTCGCACGCGTCGTCGCGGTACG…
GHE39MJ01BOE35		244	50	10	p	AGGCC	AGGCCAGGCCAGGCCAGGCCAGGCCAGGCCAGGCCAGGCCAGGCCAGGCC	NO	B	0	0	1.4174	198	CCCAGCGTGCTGTCTACCTA	TGGGCTGTAACTCAAGTGGC	58	50	166	20	363	20	61.381	61.236	6.9	9.4	GGCCGTGGCCGGAAGCCAGggcggcggcGCTAGGCTCAACTGGACTGGACTTGGCTGGACAGGCTGGTCTAGGACGgggccgggccgggccGCACCAGCGTAGCCCGGCTCcgacgcgacgcgacgGGGCGGTAGAGGGTAGGGGCAGTCGGTACTGGCGGCCCGCCCAGCGTGCTGTCTACCTACCCGGCGCCGTAAGCCTTTGTTGCTCCAGCCGAGcccgccccgccccgcTCGGCATCGaggccaggccaggccaggccaggccaggccaggccaggccaggccaggccAGGCTGGTCCGTGGAGCCGCAGCCCATGCCGCAGCCCGAGGCCGCGCCACGCCACTTGAGTTACAGCCCACGGGCGTGCACGTGTCGCACGCGTCGTCGCGGTACG…
GHE39MJ01BOE35		244	50	10	p	AGGCC	AGGCCAGGCCAGGCCAGGCCAGGCCAGGCCAGGCCAGGCCAGGCCAGGCC	NO	B	0	0	1.4781	170	GCCGTAAGCCTTTGTTGCT	GGCTGTAACTCAAGTGGCGT	33	48	192	19	361	20	60.401	60.321	8.5	11.1	GGCCGTGGCCGGAAGCCAGggcggcggcGCTAGGCTCAACTGGACTGGACTTGGCTGGACAGGCTGGTCTAGGACGgggccgggccgggccGCACCAGCGTAGCCCGGCTCcgacgcgacgcgacgGGGCGGTAGAGGGTAGGGGCAGTCGGTACTGGCGGCCCGCCCAGCGTGCTGTCTACCTACCCGGCGCCGTAAGCCTTTGTTGCTCCAGCCGAGcccgccccgccccgcTCGGCATCGaggccaggccaggccaggccaggccaggccaggccaggccaggccaggccAGGCTGGTCCGTGGAGCCGCAGCCCATGCCGCAGCCCGAGGCCGCGCCACGCCACTTGAGTTACAGCCCACGGGCGTGCACGTGTCGCACGCGTCGTCGCGGTACG…
GHE39MJ01BOE35		244	50	10	p	AGGCC	AGGCCAGGCCAGGCCAGGCCAGGCCAGGCCAGGCCAGGCCAGGCCAGGCC	NO	B	0	0	1.4978	193	AGCGTGCTGTCTACCTACCC	GGCTGTAACTCAAGTGGCGT	55	48	169	20	361	20	59.381	60.321	8.4	11.1	GGCCGTGGCCGGAAGCCAGggcggcggcGCTAGGCTCAACTGGACTGGACTTGGCTGGACAGGCTGGTCTAGGACGgggccgggccgggccGCACCAGCGTAGCCCGGCTCcgacgcgacgcgacgGGGCGGTAGAGGGTAGGGGCAGTCGGTACTGGCGGCCCGCCCAGCGTGCTGTCTACCTACCCGGCGCCGTAAGCCTTTGTTGCTCCAGCCGAGcccgccccgccccgcTCGGCATCGaggccaggccaggccaggccaggccaggccaggccaggccaggccaggccAGGCTGGTCCGTGGAGCCGCAGCCCATGCCGCAGCCCGAGGCCGCGCCACGCCACTTGAGTTACAGCCCACGGGCGTGCACGTGTCGCACGCGTCGTCGCGGTACG…
GHE39MJ01BOE35		244	50	10	p	AGGCC	AGGCCAGGCCAGGCCAGGCCAGGCCAGGCCAGGCCAGGCCAGGCCAGGCC	NO	B	0	0	3.6323	340	GCTAGGCTCAACTGGACTGG	GCCCGTGGGCTGTAACTC	195	57	29	20	368	18	60.012	61.645	7.9	6.4	GGCCGTGGCCGGAAGCCAGggcggcggcGCTAGGCTCAACTGGACTGGACTTGGCTGGACAGGCTGGTCTAGGACGgggccgggccgggccGCACCAGCGTAGCCCGGCTCcgacgcgacgcgacgGGGCGGTAGAGGGTAGGGGCAGTCGGTACTGGCGGCCCGCCCAGCGTGCTGTCTACCTACCCGGCGCCGTAAGCCTTTGTTGCTCCAGCCGAGcccgccccgccccgcTCGGCATCGaggccaggccaggccaggccaggccaggccaggccaggccaggccaggccAGGCTGGTCCGTGGAGCCGCAGCCCATGCCGCAGCCCGAGGCCGCGCCACGCCACTTGAGTTACAGCCCACGGGCGTGCACGTGTCGCACGCGTCGTCGCGGTACG…
GHE39MJ01BOE35		244	50	10	p	AGGCC	AGGCCAGGCCAGGCCAGGCCAGGCCAGGCCAGGCCAGGCCAGGCCAGGCC	NO	B	0	0	5.2455	241	GGGCGGTAGAGGGTAGGG	CCCGTGGGCTGTAACTCA	99	56	127	18	367	18	61.769	60.677	8.7	6.4	GGCCGTGGCCGGAAGCCAGggcggcggcGCTAGGCTCAACTGGACTGGACTTGGCTGGACAGGCTGGTCTAGGACGgggccgggccgggccGCACCAGCGTAGCCCGGCTCcgacgcgacgcgacgGGGCGGTAGAGGGTAGGGGCAGTCGGTACTGGCGGCCCGCCCAGCGTGCTGTCTACCTACCCGGCGCCGTAAGCCTTTGTTGCTCCAGCCGAGcccgccccgccccgcTCGGCATCGaggccaggccaggccaggccaggccaggccaggccaggccaggccaggccAGGCTGGTCCGTGGAGCCGCAGCCCATGCCGCAGCCCGAGGCCGCGCCACGCCACTTGAGTTACAGCCCACGGGCGTGCACGTGTCGCACGCGTCGTCGCGGTACG…
GHE39MJ01BOE35		244	50	10	p	AGGCC	AGGCCAGGCCAGGCCAGGCCAGGCCAGGCCAGGCCAGGCCAGGCCAGGCC	NO	B	0	0	5.3046	340	GCTAGGCTCAACTGGACTGGA	GCCCGTGGGCTGTAACTC	194	57	29	21	368	18	61.86	61.645	8.2	6.4	GGCCGTGGCCGGAAGCCAGggcggcggcGCTAGGCTCAACTGGACTGGACTTGGCTGGACAGGCTGGTCTAGGACGgggccgggccgggccGCACCAGCGTAGCCCGGCTCcgacgcgacgcgacgGGGCGGTAGAGGGTAGGGGCAGTCGGTACTGGCGGCCCGCCCAGCGTGCTGTCTACCTACCCGGCGCCGTAAGCCTTTGTTGCTCCAGCCGAGcccgccccgccccgcTCGGCATCGaggccaggccaggccaggccaggccaggccaggccaggccaggccaggccAGGCTGGTCCGTGGAGCCGCAGCCCATGCCGCAGCCCGAGGCCGCGCCACGCCACTTGAGTTACAGCCCACGGGCGTGCACGTGTCGCACGCGTCGTCGCGGTACG…
GHE39MJ01BOE35		244	50	10	p	AGGCC	AGGCCAGGCCAGGCCAGGCCAGGCCAGGCCAGGCCAGGCCAGGCCAGGCC	NO	B	0	0	5.4697	241	GGGCGGTAGAGGGTAGGG	CCCGTGGGCTGTAACTCAAG	99	54	127	18	367	20	61.769	62.901	8.7	7	GGCCGTGGCCGGAAGCCAGggcggcggcGCTAGGCTCAACTGGACTGGACTTGGCTGGACAGGCTGGTCTAGGACGgggccgggccgggccGCACCAGCGTAGCCCGGCTCcgacgcgacgcgacgGGGCGGTAGAGGGTAGGGGCAGTCGGTACTGGCGGCCCGCCCAGCGTGCTGTCTACCTACCCGGCGCCGTAAGCCTTTGTTGCTCCAGCCGAGcccgccccgccccgcTCGGCATCGaggccaggccaggccaggccaggccaggccaggccaggccaggccaggccAGGCTGGTCCGTGGAGCCGCAGCCCATGCCGCAGCCCGAGGCCGCGCCACGCCACTTGAGTTACAGCCCACGGGCGTGCACGTGTCGCACGCGTCGTCGCGGTACG…
GHE39MJ01BOE35		244	50	10	p	AGGCC	AGGCCAGGCCAGGCCAGGCCAGGCCAGGCCAGGCCAGGCCAGGCCAGGCC	NO	B	0	0	5.47	240	GGGCGGTAGAGGGTAGGG	CCGTGGGCTGTAACTCAAG	99	54	127	18	366	19	61.769	59.299	8.7	7	GGCCGTGGCCGGAAGCCAGggcggcggcGCTAGGCTCAACTGGACTGGACTTGGCTGGACAGGCTGGTCTAGGACGgggccgggccgggccGCACCAGCGTAGCCCGGCTCcgacgcgacgcgacgGGGCGGTAGAGGGTAGGGGCAGTCGGTACTGGCGGCCCGCCCAGCGTGCTGTCTACCTACCCGGCGCCGTAAGCCTTTGTTGCTCCAGCCGAGcccgccccgccccgcTCGGCATCGaggccaggccaggccaggccaggccaggccaggccaggccaggccaggccAGGCTGGTCCGTGGAGCCGCAGCCCATGCCGCAGCCCGAGGCCGCGCCACGCCACTTGAGTTACAGCCCACGGGCGTGCACGTGTCGCACGCGTCGTCGCGGTACG…
GHE39MJ01BOE35		244	50	10	p	AGGCC	AGGCCAGGCCAGGCCAGGCCAGGCCAGGCCAGGCCAGGCCAGGCCAGGCC	NO	B	0	0	7.0296	340	GCTAGGCTCAACTGGACTGGAC	GCCCGTGGGCTGTAACTC	193	57	29	22	368	18	62.585	61.645	7.9	6.4	GGCCGTGGCCGGAAGCCAGggcggcggcGCTAGGCTCAACTGGACTGGACTTGGCTGGACAGGCTGGTCTAGGACGgggccgggccgggccGCACCAGCGTAGCCCGGCTCcgacgcgacgcgacgGGGCGGTAGAGGGTAGGGGCAGTCGGTACTGGCGGCCCGCCCAGCGTGCTGTCTACCTACCCGGCGCCGTAAGCCTTTGTTGCTCCAGCCGAGcccgccccgccccgcTCGGCATCGaggccaggccaggccaggccaggccaggccaggccaggccaggccaggccAGGCTGGTCCGTGGAGCCGCAGCCCATGCCGCAGCCCGAGGCCGCGCCACGCCACTTGAGTTACAGCCCACGGGCGTGCACGTGTCGCACGCGTCGTCGCGGTACG…
GHE39MJ01BOE35		244	50	10	p	AGGCC	AGGCCAGGCCAGGCCAGGCCAGGCCAGGCCAGGCCAGGCCAGGCCAGGCC	NO	C	0	0	2.6012	340	CGCTAGGCTCAACTGGACTG	CCCGTGGGCTGTAACTCA	196	56	28	20	367	18	61.124	60.677	6.4	6.4	GGCCGTGGCCGGAAGCCAGggcggcggcGCTAGGCTCAACTGGACTGGACTTGGCTGGACAGGCTGGTCTAGGACGgggccgggccgggccGCACCAGCGTAGCCCGGCTCcgacgcgacgcgacgGGGCGGTAGAGGGTAGGGGCAGTCGGTACTGGCGGCCCGCCCAGCGTGCTGTCTACCTACCCGGCGCCGTAAGCCTTTGTTGCTCCAGCCGAGcccgccccgccccgcTCGGCATCGaggccaggccaggccaggccaggccaggccaggccaggccaggccaggccAGGCTGGTCCGTGGAGCCGCAGCCCATGCCGCAGCCCGAGGCCGCGCCACGCCACTTGAGTTACAGCCCACGGGCGTGCACGTGTCGCACGCGTCGTCGCGGTACG…
GHE39MJ01BOE35		244	50	10	p	AGGCC	AGGCCAGGCCAGGCCAGGCCAGGCCAGGCCAGGCCAGGCCAGGCCAGGCC	NO	C	0	0	2.8254	340	CGCTAGGCTCAACTGGACTG	CCCGTGGGCTGTAACTCAAG	196	54	28	20	367	20	61.124	62.901	6.4	7	GGCCGTGGCCGGAAGCCAGggcggcggcGCTAGGCTCAACTGGACTGGACTTGGCTGGACAGGCTGGTCTAGGACGgggccgggccgggccGCACCAGCGTAGCCCGGCTCcgacgcgacgcgacgGGGCGGTAGAGGGTAGGGGCAGTCGGTACTGGCGGCCCGCCCAGCGTGCTGTCTACCTACCCGGCGCCGTAAGCCTTTGTTGCTCCAGCCGAGcccgccccgccccgcTCGGCATCGaggccaggccaggccaggccaggccaggccaggccaggccaggccaggccAGGCTGGTCCGTGGAGCCGCAGCCCATGCCGCAGCCCGAGGCCGCGCCACGCCACTTGAGTTACAGCCCACGGGCGTGCACGTGTCGCACGCGTCGTCGCGGTACG…
GHE39MJ01BOE35		244	50	10	p	AGGCC	AGGCCAGGCCAGGCCAGGCCAGGCCAGGCCAGGCCAGGCCAGGCCAGGCC	NO	C	0	0	2.9629	340	CGCTAGGCTCAACTGGACTG	CCCGTGGGCTGTAACTCAA	196	55	28	20	367	19	61.124	62.039	6.4	7	GGCCGTGGCCGGAAGCCAGggcggcggcGCTAGGCTCAACTGGACTGGACTTGGCTGGACAGGCTGGTCTAGGACGgggccgggccgggccGCACCAGCGTAGCCCGGCTCcgacgcgacgcgacgGGGCGGTAGAGGGTAGGGGCAGTCGGTACTGGCGGCCCGCCCAGCGTGCTGTCTACCTACCCGGCGCCGTAAGCCTTTGTTGCTCCAGCCGAGcccgccccgccccgcTCGGCATCGaggccaggccaggccaggccaggccaggccaggccaggccaggccaggccAGGCTGGTCCGTGGAGCCGCAGCCCATGCCGCAGCCCGAGGCCGCGCCACGCCACTTGAGTTACAGCCCACGGGCGTGCACGTGTCGCACGCGTCGTCGCGGTACG…
GHE39MJ01BOE35		244	50	10	p	AGGCC	AGGCCAGGCCAGGCCAGGCCAGGCCAGGCCAGGCCAGGCCAGGCCAGGCC	NO	C	0	0	3.4585	406	CTGGACAGGCTGGTCTAGGA	CTCTGTCTCGGCTCGGCT	169	149	55	20	460	18	60.399	61.858	7.2	11.4	GGCCGTGGCCGGAAGCCAGggcggcggcGCTAGGCTCAACTGGACTGGACTTGGCTGGACAGGCTGGTCTAGGACGgggccgggccgggccGCACCAGCGTAGCCCGGCTCcgacgcgacgcgacgGGGCGGTAGAGGGTAGGGGCAGTCGGTACTGGCGGCCCGCCCAGCGTGCTGTCTACCTACCCGGCGCCGTAAGCCTTTGTTGCTCCAGCCGAGcccgccccgccccgcTCGGCATCGaggccaggccaggccaggccaggccaggccaggccaggccaggccaggccAGGCTGGTCCGTGGAGCCGCAGCCCATGCCGCAGCCCGAGGCCGCGCCACGCCACTTGAGTTACAGCCCACGGGCGTGCACGTGTCGCACGCGTCGTCGCGGTACG…
GHE39MJ01BOE35		244	50	10	p	AGGCC	AGGCCAGGCCAGGCCAGGCCAGGCCAGGCCAGGCCAGGCCAGGCCAGGCC	NO	C	0	0	3.5598	423	AACTGGACTGGACTTGGCTG	CTCTGTCTCGGCTCGGCT	186	149	38	20	460	18	60.298	61.858	9.7	11.4	GGCCGTGGCCGGAAGCCAGggcggcggcGCTAGGCTCAACTGGACTGGACTTGGCTGGACAGGCTGGTCTAGGACGgggccgggccgggccGCACCAGCGTAGCCCGGCTCcgacgcgacgcgacgGGGCGGTAGAGGGTAGGGGCAGTCGGTACTGGCGGCCCGCCCAGCGTGCTGTCTACCTACCCGGCGCCGTAAGCCTTTGTTGCTCCAGCCGAGcccgccccgccccgcTCGGCATCGaggccaggccaggccaggccaggccaggccaggccaggccaggccaggccAGGCTGGTCCGTGGAGCCGCAGCCCATGCCGCAGCCCGAGGCCGCGCCACGCCACTTGAGTTACAGCCCACGGGCGTGCACGTGTCGCACGCGTCGTCGCGGTACG…
GHE39MJ01BOE35		244	50	10	p	AGGCC	AGGCCAGGCCAGGCCAGGCCAGGCCAGGCCAGGCCAGGCCAGGCCAGGCC	NO	C	0	0	3.9756	267	CGTAAGCCTTTGTTGCTCCA	CTCTGTCTCGGCTCGGCT	30	149	194	20	460	18	61.318	61.858	8.2	11.4	GGCCGTGGCCGGAAGCCAGggcggcggcGCTAGGCTCAACTGGACTGGACTTGGCTGGACAGGCTGGTCTAGGACGgggccgggccgggccGCACCAGCGTAGCCCGGCTCcgacgcgacgcgacgGGGCGGTAGAGGGTAGGGGCAGTCGGTACTGGCGGCCCGCCCAGCGTGCTGTCTACCTACCCGGCGCCGTAAGCCTTTGTTGCTCCAGCCGAGcccgccccgccccgcTCGGCATCGaggccaggccaggccaggccaggccaggccaggccaggccaggccaggccAGGCTGGTCCGTGGAGCCGCAGCCCATGCCGCAGCCCGAGGCCGCGCCACGCCACTTGAGTTACAGCCCACGGGCGTGCACGTGTCGCACGCGTCGTCGCGGTACG…
GHE39MJ01BOE35		244	50	10	p	AGGCC	AGGCCAGGCCAGGCCAGGCCAGGCCAGGCCAGGCCAGGCCAGGCCAGGCC	NO	C	0	0	4.4568	269	GCCGTAAGCCTTTGTTGCT	CTCTGTCTCGGCTCGGCT	33	149	192	19	460	18	60.401	61.858	8.5	11.4	GGCCGTGGCCGGAAGCCAGggcggcggcGCTAGGCTCAACTGGACTGGACTTGGCTGGACAGGCTGGTCTAGGACGgggccgggccgggccGCACCAGCGTAGCCCGGCTCcgacgcgacgcgacgGGGCGGTAGAGGGTAGGGGCAGTCGGTACTGGCGGCCCGCCCAGCGTGCTGTCTACCTACCCGGCGCCGTAAGCCTTTGTTGCTCCAGCCGAGcccgccccgccccgcTCGGCATCGaggccaggccaggccaggccaggccaggccaggccaggccaggccaggccAGGCTGGTCCGTGGAGCCGCAGCCCATGCCGCAGCCCGAGGCCGCGCCACGCCACTTGAGTTACAGCCCACGGGCGTGCACGTGTCGCACGCGTCGTCGCGGTACG…
GHE39MJ01BOE35		244	50	10	p	AGGCC	AGGCCAGGCCAGGCCAGGCCAGGCCAGGCCAGGCCAGGCCAGGCCAGGCC	NO	C	0	0	4.6483	289	GTGCTGTCTACCTACCCGGC	CTCTGTCTCGGCTCGGCT	52	149	172	20	460	18	61.99	61.858	12.9	11.4	GGCCGTGGCCGGAAGCCAGggcggcggcGCTAGGCTCAACTGGACTGGACTTGGCTGGACAGGCTGGTCTAGGACGgggccgggccgggccGCACCAGCGTAGCCCGGCTCcgacgcgacgcgacgGGGCGGTAGAGGGTAGGGGCAGTCGGTACTGGCGGCCCGCCCAGCGTGCTGTCTACCTACCCGGCGCCGTAAGCCTTTGTTGCTCCAGCCGAGcccgccccgccccgcTCGGCATCGaggccaggccaggccaggccaggccaggccaggccaggccaggccaggccAGGCTGGTCCGTGGAGCCGCAGCCCATGCCGCAGCCCGAGGCCGCGCCACGCCACTTGAGTTACAGCCCACGGGCGTGCACGTGTCGCACGCGTCGTCGCGGTACG…
GHE39MJ01CQ6CO		68	30	10	p	ACC	GTGGTGGTGGTGGTGGTGGTGGTGGTGGTG	NO	A	1	1	0.7289	102	CGTCTCGGCTCTCGTAAGAC	CATTTATTGGTTTCGCCTGG	5	27	43	20	144	20	60.156	60.315	6.4	9.7	CTGCCTTGCCCACAGCCCGCCATAGCCGCTCGTTGCGGCTCCCGTCTCGGCTCTCGTAAGACCCAGAgtggtggtggtggtggtggtggtggtggtgGAGATGTCGGCGTAGCGAAGGCTAAACCCAGGCGAAACCAATAAATGAATTCAGAAACAATCTTCCTCGTGaaaaaTAACGGAGACACCCACCTGTCCCCTAGGATGCGGCGGGGCGCTGCCGGCGCTGCTTTGCGCTGCTAATACCCGCCCAGGCGGGGCAGGGGACGCAGGGCAGGGCGCAGGTgcggcggcgCCATCGGCCAGACCGCAAATAATGGCGACCGGATGCCGATAAGGCACAAGGCCTGTCCACGTTGGCTTGCTATTCACCACgggggACAGCGAAAGCGAAAGCACGAG…
GHE39MJ01CQ6CO		68	30	10	p	ACC	GTGGTGGTGGTGGTGGTGGTGGTGGTGGTG	NO	A	0	0	0.8727	101	CGTCTCGGCTCTCGTAAGAC	ATTTATTGGTTTCGCCTGGG	5	26	43	20	143	20	60.156	61.029	6.4	9.7	CTGCCTTGCCCACAGCCCGCCATAGCCGCTCGTTGCGGCTCCCGTCTCGGCTCTCGTAAGACCCAGAgtggtggtggtggtggtggtggtggtggtgGAGATGTCGGCGTAGCGAAGGCTAAACCCAGGCGAAACCAATAAATGAATTCAGAAACAATCTTCCTCGTGaaaaaTAACGGAGACACCCACCTGTCCCCTAGGATGCGGCGGGGCGCTGCCGGCGCTGCTTTGCGCTGCTAATACCCGCCCAGGCGGGGCAGGGGACGCAGGGCAGGGCGCAGGTgcggcggcgCCATCGGCCAGACCGCAAATAATGGCGACCGGATGCCGATAAGGCACAAGGCCTGTCCACGTTGGCTTGCTATTCACCACgggggACAGCGAAAGCGAAAGCACGAG…
GHE39MJ01CQ6CO		68	30	10	p	ACC	GTGGTGGTGGTGGTGGTGGTGGTGGTGGTG	NO	A	0	0	1.4082	99	CGTCTCGGCTCTCGTAAGAC	TTATTGGTTTCGCCTGGGTT	5	24	43	20	141	20	60.156	61.564	6.4	9.4	CTGCCTTGCCCACAGCCCGCCATAGCCGCTCGTTGCGGCTCCCGTCTCGGCTCTCGTAAGACCCAGAgtggtggtggtggtggtggtggtggtggtgGAGATGTCGGCGTAGCGAAGGCTAAACCCAGGCGAAACCAATAAATGAATTCAGAAACAATCTTCCTCGTGaaaaaTAACGGAGACACCCACCTGTCCCCTAGGATGCGGCGGGGCGCTGCCGGCGCTGCTTTGCGCTGCTAATACCCGCCCAGGCGGGGCAGGGGACGCAGGGCAGGGCGCAGGTgcggcggcgCCATCGGCCAGACCGCAAATAATGGCGACCGGATGCCGATAAGGCACAAGGCCTGTCCACGTTGGCTTGCTATTCACCACgggggACAGCGAAAGCGAAAGCACGAG…
GHE39MJ01CQ6CO		68	30	10	p	ACC	GTGGTGGTGGTGGTGGTGGTGGTGGTGGTG	NO	F	0	0	0.6219	151	CGTCTCGGCTCTCGTAAGAC	ACAGGTGGGTGTCTCCGTTA	5	76	43	20	193	20	60.156	60.422	6.4	7.7	CTGCCTTGCCCACAGCCCGCCATAGCCGCTCGTTGCGGCTCCCGTCTCGGCTCTCGTAAGACCCAGAgtggtggtggtggtggtggtggtggtggtgGAGATGTCGGCGTAGCGAAGGCTAAACCCAGGCGAAACCAATAAATGAATTCAGAAACAATCTTCCTCGTGaaaaaTAACGGAGACACCCACCTGTCCCCTAGGATGCGGCGGGGCGCTGCCGGCGCTGCTTTGCGCTGCTAATACCCGCCCAGGCGGGGCAGGGGACGCAGGGCAGGGCGCAGGTgcggcggcgCCATCGGCCAGACCGCAAATAATGGCGACCGGATGCCGATAAGGCACAAGGCCTGTCCACGTTGGCTTGCTATTCACCACgggggACAGCGAAAGCGAAAGCACGAG…
GHE39MJ01CQ6CO		68	30	10	p	ACC	GTGGTGGTGGTGGTGGTGGTGGTGGTGGTG	NO	F	0	0	0.7271	437	CGTCTCGGCTCTCGTAAGAC	CGATGGGTTACCACTCGAAA	5	362	43	20	479	20	60.156	60.883	6.4	9	CTGCCTTGCCCACAGCCCGCCATAGCCGCTCGTTGCGGCTCCCGTCTCGGCTCTCGTAAGACCCAGAgtggtggtggtggtggtggtggtggtggtgGAGATGTCGGCGTAGCGAAGGCTAAACCCAGGCGAAACCAATAAATGAATTCAGAAACAATCTTCCTCGTGaaaaaTAACGGAGACACCCACCTGTCCCCTAGGATGCGGCGGGGCGCTGCCGGCGCTGCTTTGCGCTGCTAATACCCGCCCAGGCGGGGCAGGGGACGCAGGGCAGGGCGCAGGTgcggcggcgCCATCGGCCAGACCGCAAATAATGGCGACCGGATGCCGATAAGGCACAAGGCCTGTCCACGTTGGCTTGCTATTCACCACgggggACAGCGAAAGCGAAAGCACGAG…
GHE39MJ01CQ6CO		68	30	10	p	ACC	GTGGTGGTGGTGGTGGTGGTGGTGGTGGTG	NO	F	0	0	1.0122	325	CGTCTCGGCTCTCGTAAGAC	GAATAGCAAGCCAACGTGGA	5	250	43	20	367	20	60.156	61.168	6.4	7.9	CTGCCTTGCCCACAGCCCGCCATAGCCGCTCGTTGCGGCTCCCGTCTCGGCTCTCGTAAGACCCAGAgtggtggtggtggtggtggtggtggtggtgGAGATGTCGGCGTAGCGAAGGCTAAACCCAGGCGAAACCAATAAATGAATTCAGAAACAATCTTCCTCGTGaaaaaTAACGGAGACACCCACCTGTCCCCTAGGATGCGGCGGGGCGCTGCCGGCGCTGCTTTGCGCTGCTAATACCCGCCCAGGCGGGGCAGGGGACGCAGGGCAGGGCGCAGGTgcggcggcgCCATCGGCCAGACCGCAAATAATGGCGACCGGATGCCGATAAGGCACAAGGCCTGTCCACGTTGGCTTGCTATTCACCACgggggACAGCGAAAGCGAAAGCACGAG…
GHE39MJ01CQ6CO		68	30	10	p	ACC	GTGGTGGTGGTGGTGGTGGTGGTGGTGGTG	NO	F	0	0	1.1998	150	CGTCTCGGCTCTCGTAAGAC	CAGGTGGGTGTCTCCGTTAT	5	75	43	20	192	20	60.156	59.844	6.4	5.6	CTGCCTTGCCCACAGCCCGCCATAGCCGCTCGTTGCGGCTCCCGTCTCGGCTCTCGTAAGACCCAGAgtggtggtggtggtggtggtggtggtggtgGAGATGTCGGCGTAGCGAAGGCTAAACCCAGGCGAAACCAATAAATGAATTCAGAAACAATCTTCCTCGTGaaaaaTAACGGAGACACCCACCTGTCCCCTAGGATGCGGCGGGGCGCTGCCGGCGCTGCTTTGCGCTGCTAATACCCGCCCAGGCGGGGCAGGGGACGCAGGGCAGGGCGCAGGTgcggcggcgCCATCGGCCAGACCGCAAATAATGGCGACCGGATGCCGATAAGGCACAAGGCCTGTCCACGTTGGCTTGCTATTCACCACgggggACAGCGAAAGCGAAAGCACGAG…
GHE39MJ01CQ6CO		68	30	10	p	ACC	GTGGTGGTGGTGGTGGTGGTGGTGGTGGTG	NO	F	0	0	1.2449	308	CGTCTCGGCTCTCGTAAGAC	GGACAGGCCTTGTGCCTTAT	5	233	43	20	350	20	60.156	61.401	6.4	5.9	CTGCCTTGCCCACAGCCCGCCATAGCCGCTCGTTGCGGCTCCCGTCTCGGCTCTCGTAAGACCCAGAgtggtggtggtggtggtggtggtggtggtgGAGATGTCGGCGTAGCGAAGGCTAAACCCAGGCGAAACCAATAAATGAATTCAGAAACAATCTTCCTCGTGaaaaaTAACGGAGACACCCACCTGTCCCCTAGGATGCGGCGGGGCGCTGCCGGCGCTGCTTTGCGCTGCTAATACCCGCCCAGGCGGGGCAGGGGACGCAGGGCAGGGCGCAGGTgcggcggcgCCATCGGCCAGACCGCAAATAATGGCGACCGGATGCCGATAAGGCACAAGGCCTGTCCACGTTGGCTTGCTATTCACCACgggggACAGCGAAAGCGAAAGCACGAG…
GHE39MJ01CQ6CO		68	30	10	p	ACC	GTGGTGGTGGTGGTGGTGGTGGTGGTGGTG	NO	F	0	0	1.344	307	CGTCTCGGCTCTCGTAAGAC	GACAGGCCTTGTGCCTTATC	5	232	43	20	349	20	60.156	59.7	6.4	5.9	CTGCCTTGCCCACAGCCCGCCATAGCCGCTCGTTGCGGCTCCCGTCTCGGCTCTCGTAAGACCCAGAgtggtggtggtggtggtggtggtggtggtgGAGATGTCGGCGTAGCGAAGGCTAAACCCAGGCGAAACCAATAAATGAATTCAGAAACAATCTTCCTCGTGaaaaaTAACGGAGACACCCACCTGTCCCCTAGGATGCGGCGGGGCGCTGCCGGCGCTGCTTTGCGCTGCTAATACCCGCCCAGGCGGGGCAGGGGACGCAGGGCAGGGCGCAGGTgcggcggcgCCATCGGCCAGACCGCAAATAATGGCGACCGGATGCCGATAAGGCACAAGGCCTGTCCACGTTGGCTTGCTATTCACCACgggggACAGCGAAAGCGAAAGCACGAG…
GHE39MJ01CQ6CO		68	30	10	p	ACC	GTGGTGGTGGTGGTGGTGGTGGTGGTGGTG	NO	F	0	0	1.5106	200	CGTCTCGGCTCTCGTAAGAC	TATTAGCAGCGCAAAGCAGC	5	125	43	20	242	20	60.156	61.667	6.4	9.7	CTGCCTTGCCCACAGCCCGCCATAGCCGCTCGTTGCGGCTCCCGTCTCGGCTCTCGTAAGACCCAGAgtggtggtggtggtggtggtggtggtggtgGAGATGTCGGCGTAGCGAAGGCTAAACCCAGGCGAAACCAATAAATGAATTCAGAAACAATCTTCCTCGTGaaaaaTAACGGAGACACCCACCTGTCCCCTAGGATGCGGCGGGGCGCTGCCGGCGCTGCTTTGCGCTGCTAATACCCGCCCAGGCGGGGCAGGGGACGCAGGGCAGGGCGCAGGTgcggcggcgCCATCGGCCAGACCGCAAATAATGGCGACCGGATGCCGATAAGGCACAAGGCCTGTCCACGTTGGCTTGCTATTCACCACgggggACAGCGAAAGCGAAAGCACGAG…
GHE39MJ01CQ6CO		68	30	10	p	ACC	GTGGTGGTGGTGGTGGTGGTGGTGGTGGTG	NO	F	0	0	1.5167	146	CGGCTCTCGTAAGACCCAG	ACAGGTGGGTGTCTCCGTTA	1	76	48	19	193	20	60.938	60.422	9.7	7.7	CTGCCTTGCCCACAGCCCGCCATAGCCGCTCGTTGCGGCTCCCGTCTCGGCTCTCGTAAGACCCAGAgtggtggtggtggtggtggtggtggtggtgGAGATGTCGGCGTAGCGAAGGCTAAACCCAGGCGAAACCAATAAATGAATTCAGAAACAATCTTCCTCGTGaaaaaTAACGGAGACACCCACCTGTCCCCTAGGATGCGGCGGGGCGCTGCCGGCGCTGCTTTGCGCTGCTAATACCCGCCCAGGCGGGGCAGGGGACGCAGGGCAGGGCGCAGGTgcggcggcgCCATCGGCCAGACCGCAAATAATGGCGACCGGATGCCGATAAGGCACAAGGCCTGTCCACGTTGGCTTGCTATTCACCACgggggACAGCGAAAGCGAAAGCACGAG…
GHE39MJ01CQ6CO		68	30	10	p	ACC	GTGGTGGTGGTGGTGGTGGTGGTGGTGGTG	NO	F	0	0	1.519	284	CGTCTCGGCTCTCGTAAGAC	ATCCGGTCGCCATTATTTG	5	210	43	20	326	19	60.156	60.675	6.4	7.2	CTGCCTTGCCCACAGCCCGCCATAGCCGCTCGTTGCGGCTCCCGTCTCGGCTCTCGTAAGACCCAGAgtggtggtggtggtggtggtggtggtggtgGAGATGTCGGCGTAGCGAAGGCTAAACCCAGGCGAAACCAATAAATGAATTCAGAAACAATCTTCCTCGTGaaaaaTAACGGAGACACCCACCTGTCCCCTAGGATGCGGCGGGGCGCTGCCGGCGCTGCTTTGCGCTGCTAATACCCGCCCAGGCGGGGCAGGGGACGCAGGGCAGGGCGCAGGTgcggcggcgCCATCGGCCAGACCGCAAATAATGGCGACCGGATGCCGATAAGGCACAAGGCCTGTCCACGTTGGCTTGCTATTCACCACgggggACAGCGAAAGCGAAAGCACGAG…
GHE39MJ01CQ6CO		68	30	10	p	ACC	GTGGTGGTGGTGGTGGTGGTGGTGGTGGTG	NO	F	0	0	1.6219	432	CGGCTCTCGTAAGACCCAG	CGATGGGTTACCACTCGAAA	1	362	48	19	479	20	60.938	60.883	9.7	9	CTGCCTTGCCCACAGCCCGCCATAGCCGCTCGTTGCGGCTCCCGTCTCGGCTCTCGTAAGACCCAGAgtggtggtggtggtggtggtggtggtggtgGAGATGTCGGCGTAGCGAAGGCTAAACCCAGGCGAAACCAATAAATGAATTCAGAAACAATCTTCCTCGTGaaaaaTAACGGAGACACCCACCTGTCCCCTAGGATGCGGCGGGGCGCTGCCGGCGCTGCTTTGCGCTGCTAATACCCGCCCAGGCGGGGCAGGGGACGCAGGGCAGGGCGCAGGTgcggcggcgCCATCGGCCAGACCGCAAATAATGGCGACCGGATGCCGATAAGGCACAAGGCCTGTCCACGTTGGCTTGCTATTCACCACgggggACAGCGAAAGCGAAAGCACGAG…
GHE39MJ01CQ6CO		68	30	10	p	ACC	GTGGTGGTGGTGGTGGTGGTGGTGGTGGTG	NO	F	0	0	1.7632	438	CCGTCTCGGCTCTCGTAAG	CGATGGGTTACCACTCGAAA	7	362	42	19	479	20	61.08	60.883	5.7	9	CTGCCTTGCCCACAGCCCGCCATAGCCGCTCGTTGCGGCTCCCGTCTCGGCTCTCGTAAGACCCAGAgtggtggtggtggtggtggtggtggtggtgGAGATGTCGGCGTAGCGAAGGCTAAACCCAGGCGAAACCAATAAATGAATTCAGAAACAATCTTCCTCGTGaaaaaTAACGGAGACACCCACCTGTCCCCTAGGATGCGGCGGGGCGCTGCCGGCGCTGCTTTGCGCTGCTAATACCCGCCCAGGCGGGGCAGGGGACGCAGGGCAGGGCGCAGGTgcggcggcgCCATCGGCCAGACCGCAAATAATGGCGACCGGATGCCGATAAGGCACAAGGCCTGTCCACGTTGGCTTGCTATTCACCACgggggACAGCGAAAGCGAAAGCACGAG…
GHE39MJ01CQ6CO		68	30	10	p	ACC	GTGGTGGTGGTGGTGGTGGTGGTGGTGGTG	NO	F	0	0	1.9147	441	CGTCTCGGCTCTCGTAAGAC	CTCGCGATGGGTTACCACT	5	367	43	20	483	19	60.156	61.071	6.4	7.9	CTGCCTTGCCCACAGCCCGCCATAGCCGCTCGTTGCGGCTCCCGTCTCGGCTCTCGTAAGACCCAGAgtggtggtggtggtggtggtggtggtggtgGAGATGTCGGCGTAGCGAAGGCTAAACCCAGGCGAAACCAATAAATGAATTCAGAAACAATCTTCCTCGTGaaaaaTAACGGAGACACCCACCTGTCCCCTAGGATGCGGCGGGGCGCTGCCGGCGCTGCTTTGCGCTGCTAATACCCGCCCAGGCGGGGCAGGGGACGCAGGGCAGGGCGCAGGTgcggcggcgCCATCGGCCAGACCGCAAATAATGGCGACCGGATGCCGATAAGGCACAAGGCCTGTCCACGTTGGCTTGCTATTCACCACgggggACAGCGAAAGCGAAAGCACGAG…
GHE39MJ01CQ6CO		68	30	10	p	ACC	GTGGTGGTGGTGGTGGTGGTGGTGGTGGTG	NO	F	0	0	2.1343	383	CGTCTCGGCTCTCGTAAGAC	ACTAACCCGCGGAGCTCTT	5	309	43	20	425	19	60.156	61.291	6.4	6.7	CTGCCTTGCCCACAGCCCGCCATAGCCGCTCGTTGCGGCTCCCGTCTCGGCTCTCGTAAGACCCAGAgtggtggtggtggtggtggtggtggtggtgGAGATGTCGGCGTAGCGAAGGCTAAACCCAGGCGAAACCAATAAATGAATTCAGAAACAATCTTCCTCGTGaaaaaTAACGGAGACACCCACCTGTCCCCTAGGATGCGGCGGGGCGCTGCCGGCGCTGCTTTGCGCTGCTAATACCCGCCCAGGCGGGGCAGGGGACGCAGGGCAGGGCGCAGGTgcggcggcgCCATCGGCCAGACCGCAAATAATGGCGACCGGATGCCGATAAGGCACAAGGCCTGTCCACGTTGGCTTGCTATTCACCACgggggACAGCGAAAGCGAAAGCACGAG…
GHE39MJ01CQ6CO		68	30	10	p	ACC	GTGGTGGTGGTGGTGGTGGTGGTGGTGGTG	NO	F	0	0	2.1491	197	CGGCTCTCGTAAGACCCAG	GGTATTAGCAGCGCAAAGCA	1	127	48	19	244	20	60.938	61.411	9.7	8.5	CTGCCTTGCCCACAGCCCGCCATAGCCGCTCGTTGCGGCTCCCGTCTCGGCTCTCGTAAGACCCAGAgtggtggtggtggtggtggtggtggtggtgGAGATGTCGGCGTAGCGAAGGCTAAACCCAGGCGAAACCAATAAATGAATTCAGAAACAATCTTCCTCGTGaaaaaTAACGGAGACACCCACCTGTCCCCTAGGATGCGGCGGGGCGCTGCCGGCGCTGCTTTGCGCTGCTAATACCCGCCCAGGCGGGGCAGGGGACGCAGGGCAGGGCGCAGGTgcggcggcgCCATCGGCCAGACCGCAAATAATGGCGACCGGATGCCGATAAGGCACAAGGCCTGTCCACGTTGGCTTGCTATTCACCACgggggACAGCGAAAGCGAAAGCACGAG…
GHE39MJ01CQ6CO		68	30	10	p	ACC	GTGGTGGTGGTGGTGGTGGTGGTGGTGGTG	NO	F	0	0	2.2225	276	CGTCTCGGCTCTCGTAAGAC	GCCATTATTTGCGGTCTGG	5	202	43	20	318	19	60.156	61.379	6.4	8.2	CTGCCTTGCCCACAGCCCGCCATAGCCGCTCGTTGCGGCTCCCGTCTCGGCTCTCGTAAGACCCAGAgtggtggtggtggtggtggtggtggtggtgGAGATGTCGGCGTAGCGAAGGCTAAACCCAGGCGAAACCAATAAATGAATTCAGAAACAATCTTCCTCGTGaaaaaTAACGGAGACACCCACCTGTCCCCTAGGATGCGGCGGGGCGCTGCCGGCGCTGCTTTGCGCTGCTAATACCCGCCCAGGCGGGGCAGGGGACGCAGGGCAGGGCGCAGGTgcggcggcgCCATCGGCCAGACCGCAAATAATGGCGACCGGATGCCGATAAGGCACAAGGCCTGTCCACGTTGGCTTGCTATTCACCACgggggACAGCGAAAGCGAAAGCACGAG…
GHE39MJ01CQ6CO		68	30	10	p	ACC	GTGGTGGTGGTGGTGGTGGTGGTGGTGGTG	NO	F	0	0	2.2904	203	CCGTCTCGGCTCTCGTAAG	GGTATTAGCAGCGCAAAGCA	7	127	42	19	244	20	61.08	61.411	5.7	8.5	CTGCCTTGCCCACAGCCCGCCATAGCCGCTCGTTGCGGCTCCCGTCTCGGCTCTCGTAAGACCCAGAgtggtggtggtggtggtggtggtggtggtgGAGATGTCGGCGTAGCGAAGGCTAAACCCAGGCGAAACCAATAAATGAATTCAGAAACAATCTTCCTCGTGaaaaaTAACGGAGACACCCACCTGTCCCCTAGGATGCGGCGGGGCGCTGCCGGCGCTGCTTTGCGCTGCTAATACCCGCCCAGGCGGGGCAGGGGACGCAGGGCAGGGCGCAGGTgcggcggcgCCATCGGCCAGACCGCAAATAATGGCGACCGGATGCCGATAAGGCACAAGGCCTGTCCACGTTGGCTTGCTATTCACCACgggggACAGCGAAAGCGAAAGCACGAG…
GHE39MJ01CQ6CO		68	30	10	p	ACC	GTGGTGGTGGTGGTGGTGGTGGTGGTGGTG	NO	F	0	0	2.3167	384	CGTCTCGGCTCTCGTAAGAC	AACTAACCCGCGGAGCTCTT	5	309	43	20	426	20	60.156	62.473	6.4	6.7	CTGCCTTGCCCACAGCCCGCCATAGCCGCTCGTTGCGGCTCCCGTCTCGGCTCTCGTAAGACCCAGAgtggtggtggtggtggtggtggtggtggtgGAGATGTCGGCGTAGCGAAGGCTAAACCCAGGCGAAACCAATAAATGAATTCAGAAACAATCTTCCTCGTGaaaaaTAACGGAGACACCCACCTGTCCCCTAGGATGCGGCGGGGCGCTGCCGGCGCTGCTTTGCGCTGCTAATACCCGCCCAGGCGGGGCAGGGGACGCAGGGCAGGGCGCAGGTgcggcggcgCCATCGGCCAGACCGCAAATAATGGCGACCGGATGCCGATAAGGCACAAGGCCTGTCCACGTTGGCTTGCTATTCACCACgggggACAGCGAAAGCGAAAGCACGAG…
GHE39MJ01CQ6CO		68	30	10	p	ACC	GTGGTGGTGGTGGTGGTGGTGGTGGTGGTG	NO	F	0	0	2.9508	442	CCGTCTCGGCTCTCGTAAG	CTCGCGATGGGTTACCACT	7	367	42	19	483	19	61.08	61.071	5.7	7.9	CTGCCTTGCCCACAGCCCGCCATAGCCGCTCGTTGCGGCTCCCGTCTCGGCTCTCGTAAGACCCAGAgtggtggtggtggtggtggtggtggtggtgGAGATGTCGGCGTAGCGAAGGCTAAACCCAGGCGAAACCAATAAATGAATTCAGAAACAATCTTCCTCGTGaaaaaTAACGGAGACACCCACCTGTCCCCTAGGATGCGGCGGGGCGCTGCCGGCGCTGCTTTGCGCTGCTAATACCCGCCCAGGCGGGGCAGGGGACGCAGGGCAGGGCGCAGGTgcggcggcgCCATCGGCCAGACCGCAAATAATGGCGACCGGATGCCGATAAGGCACAAGGCCTGTCCACGTTGGCTTGCTATTCACCACgggggACAGCGAAAGCGAAAGCACGAG…
GHE39MJ01CQ6CO		68	30	10	p	ACC	GTGGTGGTGGTGGTGGTGGTGGTGGTGGTG	NO	F	0	0	2.9718	440	CGTCTCGGCTCTCGTAAGAC	TCGCGATGGGTTACCACT	5	367	43	20	482	18	60.156	60.072	6.4	7.9	CTGCCTTGCCCACAGCCCGCCATAGCCGCTCGTTGCGGCTCCCGTCTCGGCTCTCGTAAGACCCAGAgtggtggtggtggtggtggtggtggtggtgGAGATGTCGGCGTAGCGAAGGCTAAACCCAGGCGAAACCAATAAATGAATTCAGAAACAATCTTCCTCGTGaaaaaTAACGGAGACACCCACCTGTCCCCTAGGATGCGGCGGGGCGCTGCCGGCGCTGCTTTGCGCTGCTAATACCCGCCCAGGCGGGGCAGGGGACGCAGGGCAGGGCGCAGGTgcggcggcgCCATCGGCCAGACCGCAAATAATGGCGACCGGATGCCGATAAGGCACAAGGCCTGTCCACGTTGGCTTGCTATTCACCACgggggACAGCGAAAGCGAAAGCACGAG…
GHE39MJ01CRW87		109	50	10	p	AGGCC	AGGCCAGGCCAGGCCAGGCCAGGCCAGGCCAGGCCAGGCCAGGCCAGGCC	NO	A	1	1	0.1765	156	AGGAGCCCAGAGACAGTGTG	GCTTGATACTGATGTCGCCC	21	45	68	20	223	20	60.458	60.634	6.4	12.9	CAGGGTGATTCCGcacacaAGCCCCATGGTTgggggCGCGGCCTGCGGCCTGCGCACTGATTGGCTGAGGAGCCCAGAGACAGTGTGCGGAATCAGTCGGCTGGCGGAaggccaggccaggccaggccaggccaggccaggccaggccaggccaggccATGCTGCGCTAACGGAGGCCAGGGCCGAGGCCGGGGCCGAGGCCGGGGCGACATCAGTATCAAGCTCGGAGGGAGACTTCAAGGACTGCAATACTGGGATAGGATACCGCATCAAGTCATTCCATTcccccTTCACCACAGCGCagagagTCCTGTCCTTGCGGCGGAGCCTGAACGTGCACGGTCGAGATTTTGTACACTGACGAGCCGCCTGCCGGGCCCGACCGGGCCGGGAGAAAGG…
GHE39MJ01CRW87		109	50	10	p	AGGCC	AGGCCAGGCCAGGCCAGGCCAGGCCAGGCCAGGCCAGGCCAGGCCAGGCC	NO	A	0	0	0.3565	181	AGGAGCCCAGAGACAGTGTG	TGCAGTCCTTGAAGTCTCCC	21	70	68	20	248	20	60.458	60.386	6.4	9.4	CAGGGTGATTCCGcacacaAGCCCCATGGTTgggggCGCGGCCTGCGGCCTGCGCACTGATTGGCTGAGGAGCCCAGAGACAGTGTGCGGAATCAGTCGGCTGGCGGAaggccaggccaggccaggccaggccaggccaggccaggccaggccaggccATGCTGCGCTAACGGAGGCCAGGGCCGAGGCCGGGGCCGAGGCCGGGGCGACATCAGTATCAAGCTCGGAGGGAGACTTCAAGGACTGCAATACTGGGATAGGATACCGCATCAAGTCATTCCATTcccccTTCACCACAGCGCagagagTCCTGTCCTTGCGGCGGAGCCTGAACGTGCACGGTCGAGATTTTGTACACTGACGAGCCGCCTGCCGGGCCCGACCGGGCCGGGAGAAAGG…
GHE39MJ01CRW87		109	50	10	p	AGGCC	AGGCCAGGCCAGGCCAGGCCAGGCCAGGCCAGGCCAGGCCAGGCCAGGCC	NO	A	0	0	0.3844	169	AGGAGCCCAGAGACAGTGTG	AGTCTCCCTCCGAGCTTGAT	21	58	68	20	236	20	60.458	60.358	6.4	6.9	CAGGGTGATTCCGcacacaAGCCCCATGGTTgggggCGCGGCCTGCGGCCTGCGCACTGATTGGCTGAGGAGCCCAGAGACAGTGTGCGGAATCAGTCGGCTGGCGGAaggccaggccaggccaggccaggccaggccaggccaggccaggccaggccATGCTGCGCTAACGGAGGCCAGGGCCGAGGCCGGGGCCGAGGCCGGGGCGACATCAGTATCAAGCTCGGAGGGAGACTTCAAGGACTGCAATACTGGGATAGGATACCGCATCAAGTCATTCCATTcccccTTCACCACAGCGCagagagTCCTGTCCTTGCGGCGGAGCCTGAACGTGCACGGTCGAGATTTTGTACACTGACGAGCCGCCTGCCGGGCCCGACCGGGCCGGGAGAAAGG…
GHE39MJ01CRW87		109	50	10	p	AGGCC	AGGCCAGGCCAGGCCAGGCCAGGCCAGGCCAGGCCAGGCCAGGCCAGGCC	NO	A	0	0	0.394	216	AGGAGCCCAGAGACAGTGTG	ATGGAATGACTTGATGCGGT	21	105	68	20	283	20	60.458	60.348	6.4	11.1	CAGGGTGATTCCGcacacaAGCCCCATGGTTgggggCGCGGCCTGCGGCCTGCGCACTGATTGGCTGAGGAGCCCAGAGACAGTGTGCGGAATCAGTCGGCTGGCGGAaggccaggccaggccaggccaggccaggccaggccaggccaggccaggccATGCTGCGCTAACGGAGGCCAGGGCCGAGGCCGGGGCCGAGGCCGGGGCGACATCAGTATCAAGCTCGGAGGGAGACTTCAAGGACTGCAATACTGGGATAGGATACCGCATCAAGTCATTCCATTcccccTTCACCACAGCGCagagagTCCTGTCCTTGCGGCGGAGCCTGAACGTGCACGGTCGAGATTTTGTACACTGACGAGCCGCCTGCCGGGCCCGACCGGGCCGGGAGAAAGG…
GHE39MJ01CRW87		109	50	10	p	AGGCC	AGGCCAGGCCAGGCCAGGCCAGGCCAGGCCAGGCCAGGCCAGGCCAGGCC	NO	A	0	0	0.4059	217	AGGAGCCCAGAGACAGTGTG	AATGGAATGACTTGATGCGG	21	106	68	20	284	20	60.458	60.864	6.4	11.7	CAGGGTGATTCCGcacacaAGCCCCATGGTTgggggCGCGGCCTGCGGCCTGCGCACTGATTGGCTGAGGAGCCCAGAGACAGTGTGCGGAATCAGTCGGCTGGCGGAaggccaggccaggccaggccaggccaggccaggccaggccaggccaggccATGCTGCGCTAACGGAGGCCAGGGCCGAGGCCGGGGCCGAGGCCGGGGCGACATCAGTATCAAGCTCGGAGGGAGACTTCAAGGACTGCAATACTGGGATAGGATACCGCATCAAGTCATTCCATTcccccTTCACCACAGCGCagagagTCCTGTCCTTGCGGCGGAGCCTGAACGTGCACGGTCGAGATTTTGTACACTGACGAGCCGCCTGCCGGGCCCGACCGGGCCGGGAGAAAGG…
GHE39MJ01CRW87		109	50	10	p	AGGCC	AGGCCAGGCCAGGCCAGGCCAGGCCAGGCCAGGCCAGGCCAGGCCAGGCC	NO	A	0	0	0.6696	215	AGGAGCCCAGAGACAGTGTG	TGGAATGACTTGATGCGGTA	21	104	68	20	282	20	60.458	60.073	6.4	8.9	CAGGGTGATTCCGcacacaAGCCCCATGGTTgggggCGCGGCCTGCGGCCTGCGCACTGATTGGCTGAGGAGCCCAGAGACAGTGTGCGGAATCAGTCGGCTGGCGGAaggccaggccaggccaggccaggccaggccaggccaggccaggccaggccATGCTGCGCTAACGGAGGCCAGGGCCGAGGCCGGGGCCGAGGCCGGGGCGACATCAGTATCAAGCTCGGAGGGAGACTTCAAGGACTGCAATACTGGGATAGGATACCGCATCAAGTCATTCCATTcccccTTCACCACAGCGCagagagTCCTGTCCTTGCGGCGGAGCCTGAACGTGCACGGTCGAGATTTTGTACACTGACGAGCCGCCTGCCGGGCCCGACCGGGCCGGGAGAAAGG…
GHE39MJ01CRW87		109	50	10	p	AGGCC	AGGCCAGGCCAGGCCAGGCCAGGCCAGGCCAGGCCAGGCCAGGCCAGGCC	NO	A	0	0	3.9904	109	AGGAGCCCAGAGACAGTGTG	CCTCCGTTAGCGCAGCAT	21	0	68	20	176	18	60.458	62.448	6.4	8.1	CAGGGTGATTCCGcacacaAGCCCCATGGTTgggggCGCGGCCTGCGGCCTGCGCACTGATTGGCTGAGGAGCCCAGAGACAGTGTGCGGAATCAGTCGGCTGGCGGAaggccaggccaggccaggccaggccaggccaggccaggccaggccaggccATGCTGCGCTAACGGAGGCCAGGGCCGAGGCCGGGGCCGAGGCCGGGGCGACATCAGTATCAAGCTCGGAGGGAGACTTCAAGGACTGCAATACTGGGATAGGATACCGCATCAAGTCATTCCATTcccccTTCACCACAGCGCagagagTCCTGTCCTTGCGGCGGAGCCTGAACGTGCACGGTCGAGATTTTGTACACTGACGAGCCGCCTGCCGGGCCCGACCGGGCCGGGAGAAAGG…
GHE39MJ01CRW87		109	50	10	p	AGGCC	AGGCCAGGCCAGGCCAGGCCAGGCCAGGCCAGGCCAGGCCAGGCCAGGCC	NO	A	0	0	4.5273	103	CCAGAGACAGTGTGCGGAAT	CCTCCGTTAGCGCAGCAT	15	0	74	20	176	18	61.279	62.448	8.1	8.1	CAGGGTGATTCCGcacacaAGCCCCATGGTTgggggCGCGGCCTGCGGCCTGCGCACTGATTGGCTGAGGAGCCCAGAGACAGTGTGCGGAATCAGTCGGCTGGCGGAaggccaggccaggccaggccaggccaggccaggccaggccaggccaggccATGCTGCGCTAACGGAGGCCAGGGCCGAGGCCGGGGCCGAGGCCGGGGCGACATCAGTATCAAGCTCGGAGGGAGACTTCAAGGACTGCAATACTGGGATAGGATACCGCATCAAGTCATTCCATTcccccTTCACCACAGCGCagagagTCCTGTCCTTGCGGCGGAGCCTGAACGTGCACGGTCGAGATTTTGTACACTGACGAGCCGCCTGCCGGGCCCGACCGGGCCGGGAGAAAGG…
GHE39MJ01CRW87		109	50	10	p	AGGCC	AGGCCAGGCCAGGCCAGGCCAGGCCAGGCCAGGCCAGGCCAGGCCAGGCC	NO	A	0	0	4.8369	111	TGAGGAGCCCAGAGACAGTG	CCTCCGTTAGCGCAGCAT	23	0	66	20	176	18	61.589	62.448	6.7	8.1	CAGGGTGATTCCGcacacaAGCCCCATGGTTgggggCGCGGCCTGCGGCCTGCGCACTGATTGGCTGAGGAGCCCAGAGACAGTGTGCGGAATCAGTCGGCTGGCGGAaggccaggccaggccaggccaggccaggccaggccaggccaggccaggccATGCTGCGCTAACGGAGGCCAGGGCCGAGGCCGGGGCCGAGGCCGGGGCGACATCAGTATCAAGCTCGGAGGGAGACTTCAAGGACTGCAATACTGGGATAGGATACCGCATCAAGTCATTCCATTcccccTTCACCACAGCGCagagagTCCTGTCCTTGCGGCGGAGCCTGAACGTGCACGGTCGAGATTTTGTACACTGACGAGCCGCCTGCCGGGCCCGACCGGGCCGGGAGAAAGG…
GHE39MJ01CRW87		109	50	10	p	AGGCC	AGGCCAGGCCAGGCCAGGCCAGGCCAGGCCAGGCCAGGCCAGGCCAGGCC	NO	F	0	0	0.3102	248	AGGAGCCCAGAGACAGTGTG	GACAGGACTCTCTGCGCTGT	21	137	68	20	315	20	60.458	60.768	6.4	7.9	CAGGGTGATTCCGcacacaAGCCCCATGGTTgggggCGCGGCCTGCGGCCTGCGCACTGATTGGCTGAGGAGCCCAGAGACAGTGTGCGGAATCAGTCGGCTGGCGGAaggccaggccaggccaggccaggccaggccaggccaggccaggccaggccATGCTGCGCTAACGGAGGCCAGGGCCGAGGCCGGGGCCGAGGCCGGGGCGACATCAGTATCAAGCTCGGAGGGAGACTTCAAGGACTGCAATACTGGGATAGGATACCGCATCAAGTCATTCCATTcccccTTCACCACAGCGCagagagTCCTGTCCTTGCGGCGGAGCCTGAACGTGCACGGTCGAGATTTTGTACACTGACGAGCCGCCTGCCGGGCCCGACCGGGCCGGGAGAAAGG…
GHE39MJ01CRW87		109	50	10	p	AGGCC	AGGCCAGGCCAGGCCAGGCCAGGCCAGGCCAGGCCAGGCCAGGCCAGGCC	NO	F	0	0	0.5989	253	AGGAGCCCAGAGACAGTGTG	GCAAGGACAGGACTCTCTGC	21	142	68	20	320	20	60.458	60.143	6.4	8.2	CAGGGTGATTCCGcacacaAGCCCCATGGTTgggggCGCGGCCTGCGGCCTGCGCACTGATTGGCTGAGGAGCCCAGAGACAGTGTGCGGAATCAGTCGGCTGGCGGAaggccaggccaggccaggccaggccaggccaggccaggccaggccaggccATGCTGCGCTAACGGAGGCCAGGGCCGAGGCCGGGGCCGAGGCCGGGGCGACATCAGTATCAAGCTCGGAGGGAGACTTCAAGGACTGCAATACTGGGATAGGATACCGCATCAAGTCATTCCATTcccccTTCACCACAGCGCagagagTCCTGTCCTTGCGGCGGAGCCTGAACGTGCACGGTCGAGATTTTGTACACTGACGAGCCGCCTGCCGGGCCCGACCGGGCCGGGAGAAAGG…
GHE39MJ01CRW87		109	50	10	p	AGGCC	AGGCCAGGCCAGGCCAGGCCAGGCCAGGCCAGGCCAGGCCAGGCCAGGCC	NO	F	0	0	0.6848	252	AGGAGCCCAGAGACAGTGTG	CAAGGACAGGACTCTCTGCG	21	141	68	20	319	20	60.458	61.143	6.4	10.2	CAGGGTGATTCCGcacacaAGCCCCATGGTTgggggCGCGGCCTGCGGCCTGCGCACTGATTGGCTGAGGAGCCCAGAGACAGTGTGCGGAATCAGTCGGCTGGCGGAaggccaggccaggccaggccaggccaggccaggccaggccaggccaggccATGCTGCGCTAACGGAGGCCAGGGCCGAGGCCGGGGCCGAGGCCGGGGCGACATCAGTATCAAGCTCGGAGGGAGACTTCAAGGACTGCAATACTGGGATAGGATACCGCATCAAGTCATTCCATTcccccTTCACCACAGCGCagagagTCCTGTCCTTGCGGCGGAGCCTGAACGTGCACGGTCGAGATTTTGTACACTGACGAGCCGCCTGCCGGGCCCGACCGGGCCGGGAGAAAGG…
GHE39MJ01CRW87		109	50	10	p	AGGCC	AGGCCAGGCCAGGCCAGGCCAGGCCAGGCCAGGCCAGGCCAGGCCAGGCC	NO	F	0	0	1.9056	302	AGGAGCCCAGAGACAGTGTG	GCGGCTCGTCAGTGTACAAA	21	191	68	20	369	20	60.458	62.363	6.4	7	CAGGGTGATTCCGcacacaAGCCCCATGGTTgggggCGCGGCCTGCGGCCTGCGCACTGATTGGCTGAGGAGCCCAGAGACAGTGTGCGGAATCAGTCGGCTGGCGGAaggccaggccaggccaggccaggccaggccaggccaggccaggccaggccATGCTGCGCTAACGGAGGCCAGGGCCGAGGCCGGGGCCGAGGCCGGGGCGACATCAGTATCAAGCTCGGAGGGAGACTTCAAGGACTGCAATACTGGGATAGGATACCGCATCAAGTCATTCCATTcccccTTCACCACAGCGCagagagTCCTGTCCTTGCGGCGGAGCCTGAACGTGCACGGTCGAGATTTTGTACACTGACGAGCCGCCTGCCGGGCCCGACCGGGCCGGGAGAAAGG…
GHE39MJ01CRW87		109	50	10	p	AGGCC	AGGCCAGGCCAGGCCAGGCCAGGCCAGGCCAGGCCAGGCCAGGCCAGGCC	NO	F	0	0	2.1619	304	AGGAGCCCAGAGACAGTGTG	AGGCGGCTCGTCAGTGTA	21	195	68	20	371	18	60.458	60.58	6.4	5.4	CAGGGTGATTCCGcacacaAGCCCCATGGTTgggggCGCGGCCTGCGGCCTGCGCACTGATTGGCTGAGGAGCCCAGAGACAGTGTGCGGAATCAGTCGGCTGGCGGAaggccaggccaggccaggccaggccaggccaggccaggccaggccaggccATGCTGCGCTAACGGAGGCCAGGGCCGAGGCCGGGGCCGAGGCCGGGGCGACATCAGTATCAAGCTCGGAGGGAGACTTCAAGGACTGCAATACTGGGATAGGATACCGCATCAAGTCATTCCATTcccccTTCACCACAGCGCagagagTCCTGTCCTTGCGGCGGAGCCTGAACGTGCACGGTCGAGATTTTGTACACTGACGAGCCGCCTGCCGGGCCCGACCGGGCCGGGAGAAAGG…
GHE39MJ01CRW87		109	50	10	p	AGGCC	AGGCCAGGCCAGGCCAGGCCAGGCCAGGCCAGGCCAGGCCAGGCCAGGCC	NO	F	0	0	2.4426	296	CCAGAGACAGTGTGCGGAAT	GCGGCTCGTCAGTGTACAAA	15	191	74	20	369	20	61.279	62.363	8.1	7	CAGGGTGATTCCGcacacaAGCCCCATGGTTgggggCGCGGCCTGCGGCCTGCGCACTGATTGGCTGAGGAGCCCAGAGACAGTGTGCGGAATCAGTCGGCTGGCGGAaggccaggccaggccaggccaggccaggccaggccaggccaggccaggccATGCTGCGCTAACGGAGGCCAGGGCCGAGGCCGGGGCCGAGGCCGGGGCGACATCAGTATCAAGCTCGGAGGGAGACTTCAAGGACTGCAATACTGGGATAGGATACCGCATCAAGTCATTCCATTcccccTTCACCACAGCGCagagagTCCTGTCCTTGCGGCGGAGCCTGAACGTGCACGGTCGAGATTTTGTACACTGACGAGCCGCCTGCCGGGCCCGACCGGGCCGGGAGAAAGG…
GHE39MJ01CRW87		109	50	10	p	AGGCC	AGGCCAGGCCAGGCCAGGCCAGGCCAGGCCAGGCCAGGCCAGGCCAGGCC	NO	F	0	0	4.3026	369	CAGGGTGATTCCGCACAC	GCGGCTCGTCAGTGTACAAA	90	191	1	18	369	20	61.139	62.363	6.4	7	CAGGGTGATTCCGcacacaAGCCCCATGGTTgggggCGCGGCCTGCGGCCTGCGCACTGATTGGCTGAGGAGCCCAGAGACAGTGTGCGGAATCAGTCGGCTGGCGGAaggccaggccaggccaggccaggccaggccaggccaggccaggccaggccATGCTGCGCTAACGGAGGCCAGGGCCGAGGCCGGGGCCGAGGCCGGGGCGACATCAGTATCAAGCTCGGAGGGAGACTTCAAGGACTGCAATACTGGGATAGGATACCGCATCAAGTCATTCCATTcccccTTCACCACAGCGCagagagTCCTGTCCTTGCGGCGGAGCCTGAACGTGCACGGTCGAGATTTTGTACACTGACGAGCCGCCTGCCGGGCCCGACCGGGCCGGGAGAAAGG…
GHE39MJ01CRW87		109	50	10	p	AGGCC	AGGCCAGGCCAGGCCAGGCCAGGCCAGGCCAGGCCAGGCCAGGCCAGGCC	NO	F	0	0	4.559	370	AGGGTGATTCCGCACACA	AGGCGGCTCGTCAGTGTA	89	195	2	18	371	18	61.139	60.58	6.4	5.4	CAGGGTGATTCCGcacacaAGCCCCATGGTTgggggCGCGGCCTGCGGCCTGCGCACTGATTGGCTGAGGAGCCCAGAGACAGTGTGCGGAATCAGTCGGCTGGCGGAaggccaggccaggccaggccaggccaggccaggccaggccaggccaggccATGCTGCGCTAACGGAGGCCAGGGCCGAGGCCGGGGCCGAGGCCGGGGCGACATCAGTATCAAGCTCGGAGGGAGACTTCAAGGACTGCAATACTGGGATAGGATACCGCATCAAGTCATTCCATTcccccTTCACCACAGCGCagagagTCCTGTCCTTGCGGCGGAGCCTGAACGTGCACGGTCGAGATTTTGTACACTGACGAGCCGCCTGCCGGGCCCGACCGGGCCGGGAGAAAGG…
GHE39MJ01D0MMP		63	50	10	p	CCCCG	CGCCCCGCCCCGCCCCGCCCCGCCCCGCCCCGCCCCGCCCCGCCCCGCCC	NO	A	1	1	0.6423	149	GAAACGGAACGGGCTTTATT	GTTGTGCCCGCAGTTGTTAT	17	42	26	20	174	20	60.312	60.955	6.2	5.6	GGCCGCTGCGACGCGGAAGCGTTGGGAAACGGAACGGGCTTTATTTATTTCGATCGAATCGAcgccccgccccgccccgccccgccccgccccgccccgccccgccccgcccTTCGGCAGTGCCGGGCCTGGCCGGGCCTGGCCTGGCCGAGGAATAACAACTGCGGGCACAACAAGGAAGACCCCGCCCGCTGATAAGCAGAGCGCGGCGCGGCGCCGCGCCGTGCGcccccGGCCGCTTCCGGCGGGGCGCCGCGCCGAGGCCGAGAATAAATCTGGACCAGCCgggcggggcggggcgGGACGGGTCGTCGCGcccccGTCTGATAGGACAGGACAGGGGAAGGCACGGCCCTCCCTCGGCACCGGCCTCGGTGTCGCGTCGCAAGGAACCGCGCC…
GHE39MJ01D0MMP		63	50	10	p	CCCCG	CGCCCCGCCCCGCCCCGCCCCGCCCCGCCCCGCCCCGCCCCGCCCCGCCC	NO	A	0	0	0.7085	139	GAAACGGAACGGGCTTTATT	CAGTTGTTATTCCTCGGCCA	17	32	26	20	164	20	60.312	61.021	6.2	11.2	GGCCGCTGCGACGCGGAAGCGTTGGGAAACGGAACGGGCTTTATTTATTTCGATCGAATCGAcgccccgccccgccccgccccgccccgccccgccccgccccgccccgcccTTCGGCAGTGCCGGGCCTGGCCGGGCCTGGCCTGGCCGAGGAATAACAACTGCGGGCACAACAAGGAAGACCCCGCCCGCTGATAAGCAGAGCGCGGCGCGGCGCCGCGCCGTGCGcccccGGCCGCTTCCGGCGGGGCGCCGCGCCGAGGCCGAGAATAAATCTGGACCAGCCgggcggggcggggcgGGACGGGTCGTCGCGcccccGTCTGATAGGACAGGACAGGGGAAGGCACGGCCCTCCCTCGGCACCGGCCTCGGTGTCGCGTCGCAAGGAACCGCGCC…
GHE39MJ01D0MMP		63	50	10	p	CCCCG	CGCCCCGCCCCGCCCCGCCCCGCCCCGCCCCGCCCCGCCCCGCCCCGCCC	NO	A	0	0	1.111	148	AAACGGAACGGGCTTTATTT	GTTGTGCCCGCAGTTGTTAT	16	42	27	20	174	20	59.844	60.955	6.2	5.6	GGCCGCTGCGACGCGGAAGCGTTGGGAAACGGAACGGGCTTTATTTATTTCGATCGAATCGAcgccccgccccgccccgccccgccccgccccgccccgccccgccccgcccTTCGGCAGTGCCGGGCCTGGCCGGGCCTGGCCTGGCCGAGGAATAACAACTGCGGGCACAACAAGGAAGACCCCGCCCGCTGATAAGCAGAGCGCGGCGCGGCGCCGCGCCGTGCGcccccGGCCGCTTCCGGCGGGGCGCCGCGCCGAGGCCGAGAATAAATCTGGACCAGCCgggcggggcggggcgGGACGGGTCGTCGCGcccccGTCTGATAGGACAGGACAGGGGAAGGCACGGCCCTCCCTCGGCACCGGCCTCGGTGTCGCGTCGCAAGGAACCGCGCC…
GHE39MJ01D0MMP		63	50	10	p	CCCCG	CGCCCCGCCCCGCCCCGCCCCGCCCCGCCCCGCCCCGCCCCGCCCCGCCC	NO	A	0	0	1.1323	148	GAAACGGAACGGGCTTTATT	TTGTGCCCGCAGTTGTTATT	17	41	26	20	173	20	60.312	61.444	6.2	6.2	GGCCGCTGCGACGCGGAAGCGTTGGGAAACGGAACGGGCTTTATTTATTTCGATCGAATCGAcgccccgccccgccccgccccgccccgccccgccccgccccgccccgcccTTCGGCAGTGCCGGGCCTGGCCGGGCCTGGCCTGGCCGAGGAATAACAACTGCGGGCACAACAAGGAAGACCCCGCCCGCTGATAAGCAGAGCGCGGCGCGGCGCCGCGCCGTGCGcccccGGCCGCTTCCGGCGGGGCGCCGCGCCGAGGCCGAGAATAAATCTGGACCAGCCgggcggggcggggcgGGACGGGTCGTCGCGcccccGTCTGATAGGACAGGACAGGGGAAGGCACGGCCCTCCCTCGGCACCGGCCTCGGTGTCGCGTCGCAAGGAACCGCGCC…
GHE39MJ01D0MMP		63	50	10	p	CCCCG	CGCCCCGCCCCGCCCCGCCCCGCCCCGCCCCGCCCCGCCCCGCCCCGCCC	NO	A	0	0	1.1772	138	AAACGGAACGGGCTTTATTT	CAGTTGTTATTCCTCGGCCA	16	32	27	20	164	20	59.844	61.021	6.2	11.2	GGCCGCTGCGACGCGGAAGCGTTGGGAAACGGAACGGGCTTTATTTATTTCGATCGAATCGAcgccccgccccgccccgccccgccccgccccgccccgccccgccccgcccTTCGGCAGTGCCGGGCCTGGCCGGGCCTGGCCTGGCCGAGGAATAACAACTGCGGGCACAACAAGGAAGACCCCGCCCGCTGATAAGCAGAGCGCGGCGCGGCGCCGCGCCGTGCGcccccGGCCGCTTCCGGCGGGGCGCCGCGCCGAGGCCGAGAATAAATCTGGACCAGCCgggcggggcggggcgGGACGGGTCGTCGCGcccccGTCTGATAGGACAGGACAGGGGAAGGCACGGCCCTCCCTCGGCACCGGCCTCGGTGTCGCGTCGCAAGGAACCGCGCC…
GHE39MJ01D0MMP		63	50	10	p	CCCCG	CGCCCCGCCCCGCCCCGCCCCGCCCCGCCCCGCCCCGCCCCGCCCCGCCC	NO	A	0	0	2.1625	138	AAACGGAACGGGCTTTATTTA	CAGTTGTTATTCCTCGGCCA	15	32	27	21	164	20	59.858	61.021	6.2	11.2	GGCCGCTGCGACGCGGAAGCGTTGGGAAACGGAACGGGCTTTATTTATTTCGATCGAATCGAcgccccgccccgccccgccccgccccgccccgccccgccccgccccgcccTTCGGCAGTGCCGGGCCTGGCCGGGCCTGGCCTGGCCGAGGAATAACAACTGCGGGCACAACAAGGAAGACCCCGCCCGCTGATAAGCAGAGCGCGGCGCGGCGCCGCGCCGTGCGcccccGGCCGCTTCCGGCGGGGCGCCGCGCCGAGGCCGAGAATAAATCTGGACCAGCCgggcggggcggggcgGGACGGGTCGTCGCGcccccGTCTGATAGGACAGGACAGGGGAAGGCACGGCCCTCCCTCGGCACCGGCCTCGGTGTCGCGTCGCAAGGAACCGCGCC…
GHE39MJ01D0MMP		63	50	10	p	CCCCG	CGCCCCGCCCCGCCCCGCCCCGCCCCGCCCCGCCCCGCCCCGCCCCGCCC	NO	F	0	0	0.3456	252	GAAACGGAACGGGCTTTATT	AGATTTATTCTCGGCCTCGG	17	145	26	20	277	20	60.312	60.542	6.2	9.9	GGCCGCTGCGACGCGGAAGCGTTGGGAAACGGAACGGGCTTTATTTATTTCGATCGAATCGAcgccccgccccgccccgccccgccccgccccgccccgccccgccccgcccTTCGGCAGTGCCGGGCCTGGCCGGGCCTGGCCTGGCCGAGGAATAACAACTGCGGGCACAACAAGGAAGACCCCGCCCGCTGATAAGCAGAGCGCGGCGCGGCGCCGCGCCGTGCGcccccGGCCGCTTCCGGCGGGGCGCCGCGCCGAGGCCGAGAATAAATCTGGACCAGCCgggcggggcggggcgGGACGGGTCGTCGCGcccccGTCTGATAGGACAGGACAGGGGAAGGCACGGCCCTCCCTCGGCACCGGCCTCGGTGTCGCGTCGCAAGGAACCGCGCC…
GHE39MJ01D0MMP		63	50	10	p	CCCCG	CGCCCCGCCCCGCCCCGCCCCGCCCCGCCCCGCCCCGCCCCGCCCCGCCC	NO	F	0	0	0.8142	251	AAACGGAACGGGCTTTATTT	AGATTTATTCTCGGCCTCGG	16	145	27	20	277	20	59.844	60.542	6.2	9.9	GGCCGCTGCGACGCGGAAGCGTTGGGAAACGGAACGGGCTTTATTTATTTCGATCGAATCGAcgccccgccccgccccgccccgccccgccccgccccgccccgccccgcccTTCGGCAGTGCCGGGCCTGGCCGGGCCTGGCCTGGCCGAGGAATAACAACTGCGGGCACAACAAGGAAGACCCCGCCCGCTGATAAGCAGAGCGCGGCGCGGCGCCGCGCCGTGCGcccccGGCCGCTTCCGGCGGGGCGCCGCGCCGAGGCCGAGAATAAATCTGGACCAGCCgggcggggcggggcgGGACGGGTCGTCGCGcccccGTCTGATAGGACAGGACAGGGGAAGGCACGGCCCTCCCTCGGCACCGGCCTCGGTGTCGCGTCGCAAGGAACCGCGCC…
GHE39MJ01D0MMP		63	50	10	p	CCCCG	CGCCCCGCCCCGCCCCGCCCCGCCCCGCCCCGCCCCGCCCCGCCCCGCCC	NO	F	0	0	0.8793	263	GAAACGGAACGGGCTTTATT	CCGGCTGGTCCAGATTTATT	17	156	26	20	288	20	60.312	61.191	6.2	6.2	GGCCGCTGCGACGCGGAAGCGTTGGGAAACGGAACGGGCTTTATTTATTTCGATCGAATCGAcgccccgccccgccccgccccgccccgccccgccccgccccgccccgcccTTCGGCAGTGCCGGGCCTGGCCGGGCCTGGCCTGGCCGAGGAATAACAACTGCGGGCACAACAAGGAAGACCCCGCCCGCTGATAAGCAGAGCGCGGCGCGGCGCCGCGCCGTGCGcccccGGCCGCTTCCGGCGGGGCGCCGCGCCGAGGCCGAGAATAAATCTGGACCAGCCgggcggggcggggcgGGACGGGTCGTCGCGcccccGTCTGATAGGACAGGACAGGGGAAGGCACGGCCCTCCCTCGGCACCGGCCTCGGTGTCGCGTCGCAAGGAACCGCGCC…
GHE39MJ01D0MMP		63	50	10	p	CCCCG	CGCCCCGCCCCGCCCCGCCCCGCCCCGCCCCGCCCCGCCCCGCCCCGCCC	NO	F	0	0	2.1578	316	GAAACGGAACGGGCTTTATT	CCTGTCCTGTCCTATCAGACG	17	208	26	20	341	21	60.312	59.73	6.2	8.1	GGCCGCTGCGACGCGGAAGCGTTGGGAAACGGAACGGGCTTTATTTATTTCGATCGAATCGAcgccccgccccgccccgccccgccccgccccgccccgccccgccccgcccTTCGGCAGTGCCGGGCCTGGCCGGGCCTGGCCTGGCCGAGGAATAACAACTGCGGGCACAACAAGGAAGACCCCGCCCGCTGATAAGCAGAGCGCGGCGCGGCGCCGCGCCGTGCGcccccGGCCGCTTCCGGCGGGGCGCCGCGCCGAGGCCGAGAATAAATCTGGACCAGCCgggcggggcggggcgGGACGGGTCGTCGCGcccccGTCTGATAGGACAGGACAGGGGAAGGCACGGCCCTCCCTCGGCACCGGCCTCGGTGTCGCGTCGCAAGGAACCGCGCC…
GHE39MJ01D0MMP		63	50	10	p	CCCCG	CGCCCCGCCCCGCCCCGCCCCGCCCCGCCCCGCCCCGCCCCGCCCCGCCC	NO	F	0	0	2.6265	315	AAACGGAACGGGCTTTATTT	CCTGTCCTGTCCTATCAGACG	16	208	27	20	341	21	59.844	59.73	6.2	8.1	GGCCGCTGCGACGCGGAAGCGTTGGGAAACGGAACGGGCTTTATTTATTTCGATCGAATCGAcgccccgccccgccccgccccgccccgccccgccccgccccgccccgcccTTCGGCAGTGCCGGGCCTGGCCGGGCCTGGCCTGGCCGAGGAATAACAACTGCGGGCACAACAAGGAAGACCCCGCCCGCTGATAAGCAGAGCGCGGCGCGGCGCCGCGCCGTGCGcccccGGCCGCTTCCGGCGGGGCGCCGCGCCGAGGCCGAGAATAAATCTGGACCAGCCgggcggggcggggcgGGACGGGTCGTCGCGcccccGTCTGATAGGACAGGACAGGGGAAGGCACGGCCCTCCCTCGGCACCGGCCTCGGTGTCGCGTCGCAAGGAACCGCGCC…
GHE39MJ01D0MMP		63	50	10	p	CCCCG	CGCCCCGCCCCGCCCCGCCCCGCCCCGCCCCGCCCCGCCCCGCCCCGCCC	NO	F	0	0	3.239	317	GAAACGGAACGGGCTTTATT	CCCTGTCCTGTCCTATCAGA	17	210	26	20	342	20	60.312	57.649	6.2	6.7	GGCCGCTGCGACGCGGAAGCGTTGGGAAACGGAACGGGCTTTATTTATTTCGATCGAATCGAcgccccgccccgccccgccccgccccgccccgccccgccccgccccgcccTTCGGCAGTGCCGGGCCTGGCCGGGCCTGGCCTGGCCGAGGAATAACAACTGCGGGCACAACAAGGAAGACCCCGCCCGCTGATAAGCAGAGCGCGGCGCGGCGCCGCGCCGTGCGcccccGGCCGCTTCCGGCGGGGCGCCGCGCCGAGGCCGAGAATAAATCTGGACCAGCCgggcggggcggggcgGGACGGGTCGTCGCGcccccGTCTGATAGGACAGGACAGGGGAAGGCACGGCCCTCCCTCGGCACCGGCCTCGGTGTCGCGTCGCAAGGAACCGCGCC…
GHE39MJ01D46ET		75	50	10	p	CCCGG	CCGGCCCGGCCCGGCCCGGCCCGGCCCGGCCCGGCCCGGCCCGGCCCGGC	NO	A	1	1	3.056	169	GCCTGTGGAGCACTGGAGTA	GCCCAATAATGTCGGGCT	31	50	24	20	192	18	61.423	60.833	5.4	10.9	gtccctgtccctgtccctGTCAGGCCTGTGGAGCACTGGAGTAGGCCTAGGCGACCCCGTTCCGTTCCCATCGTccggcccggcccggcccggcccggcccggcccggcccggcccggcccggcATTGTCCGTGTCCGACCGGCCCTCGGCCGTTTCGGCGATACCCCAGCCCCAGCCCGACATTATTGGGCCCCAGTAACCGGGCAGGGTGGGGAcgcgcgGGGTATCACCAGCTGGGCCAGATGCAAGATGCTAGATTTCCCACCCATcgcgcgAAAGTGCGCACAGCACTGCAGGCGTCcgcgcgACGCCTATCGCGACGGATCGCCGGCGCCGGGAGTCGAACCCACGTCGGCGCGGGCCGCGAGTTCGGGTCTGGCCGGGTGGACCGCGGCGTC…
GHE39MJ01D46ET		75	50	10	p	CCCGG	CCGGCCCGGCCCGGCCCGGCCCGGCCCGGCCCGGCCCGGCCCGGCCCGGC	NO	A	0	0	3.547	166	GCCTGTGGAGCACTGGAGTA	CAATAATGTCGGGCTGGG	31	47	24	20	189	18	61.423	59.876	5.4	9.7	gtccctgtccctgtccctGTCAGGCCTGTGGAGCACTGGAGTAGGCCTAGGCGACCCCGTTCCGTTCCCATCGTccggcccggcccggcccggcccggcccggcccggcccggcccggcccggcATTGTCCGTGTCCGACCGGCCCTCGGCCGTTTCGGCGATACCCCAGCCCCAGCCCGACATTATTGGGCCCCAGTAACCGGGCAGGGTGGGGAcgcgcgGGGTATCACCAGCTGGGCCAGATGCAAGATGCTAGATTTCCCACCCATcgcgcgAAAGTGCGCACAGCACTGCAGGCGTCcgcgcgACGCCTATCGCGACGGATCGCCGGCGCCGGGAGTCGAACCCACGTCGGCGCGGGCCGCGAGTTCGGGTCTGGCCGGGTGGACCGCGGCGTC…
GHE39MJ01D46ET		75	50	10	p	CCCGG	CCGGCCCGGCCCGGCCCGGCCCGGCCCGGCCCGGCCCGGCCCGGCCCGGC	NO	A	0	0	5.7744	194	GTCAGGCCTGTGGAGCACT	CACCCTGCCCGGTTACTG	37	70	19	19	212	18	61.472	62.502	7.9	5.7	gtccctgtccctgtccctGTCAGGCCTGTGGAGCACTGGAGTAGGCCTAGGCGACCCCGTTCCGTTCCCATCGTccggcccggcccggcccggcccggcccggcccggcccggcccggcccggcATTGTCCGTGTCCGACCGGCCCTCGGCCGTTTCGGCGATACCCCAGCCCCAGCCCGACATTATTGGGCCCCAGTAACCGGGCAGGGTGGGGAcgcgcgGGGTATCACCAGCTGGGCCAGATGCAAGATGCTAGATTTCCCACCCATcgcgcgAAAGTGCGCACAGCACTGCAGGCGTCcgcgcgACGCCTATCGCGACGGATCGCCGGCGCCGGGAGTCGAACCCACGTCGGCGCGGGCCGCGAGTTCGGGTCTGGCCGGGTGGACCGCGGCGTC…
GHE39MJ01D46ET		75	50	10	p	CCCGG	CCGGCCCGGCCCGGCCCGGCCCGGCCCGGCCCGGCCCGGCCCGGCCCGGC	NO	A	0	0	5.9261	193	TCAGGCCTGTGGAGCACT	CACCCTGCCCGGTTACTG	37	70	20	18	212	18	60.576	62.502	7.9	5.7	gtccctgtccctgtccctGTCAGGCCTGTGGAGCACTGGAGTAGGCCTAGGCGACCCCGTTCCGTTCCCATCGTccggcccggcccggcccggcccggcccggcccggcccggcccggcccggcATTGTCCGTGTCCGACCGGCCCTCGGCCGTTTCGGCGATACCCCAGCCCCAGCCCGACATTATTGGGCCCCAGTAACCGGGCAGGGTGGGGAcgcgcgGGGTATCACCAGCTGGGCCAGATGCAAGATGCTAGATTTCCCACCCATcgcgcgAAAGTGCGCACAGCACTGCAGGCGTCcgcgcgACGCCTATCGCGACGGATCGCCGGCGCCGGGAGTCGAACCCACGTCGGCGCGGGCCGCGAGTTCGGGTCTGGCCGGGTGGACCGCGGCGTC…
GHE39MJ01D46ET		75	50	10	p	CCCGG	CCGGCCCGGCCCGGCCCGGCCCGGCCCGGCCCGGCCCGGCCCGGCCCGGC	NO	A	0	0	6.0771	194	GTCAGGCCTGTGGAGCAC	CACCCTGCCCGGTTACTG	38	70	19	18	212	18	60.425	62.502	7.9	5.7	gtccctgtccctgtccctGTCAGGCCTGTGGAGCACTGGAGTAGGCCTAGGCGACCCCGTTCCGTTCCCATCGTccggcccggcccggcccggcccggcccggcccggcccggcccggcccggcATTGTCCGTGTCCGACCGGCCCTCGGCCGTTTCGGCGATACCCCAGCCCCAGCCCGACATTATTGGGCCCCAGTAACCGGGCAGGGTGGGGAcgcgcgGGGTATCACCAGCTGGGCCAGATGCAAGATGCTAGATTTCCCACCCATcgcgcgAAAGTGCGCACAGCACTGCAGGCGTCcgcgcgACGCCTATCGCGACGGATCGCCGGCGCCGGGAGTCGAACCCACGTCGGCGCGGGCCGCGAGTTCGGGTCTGGCCGGGTGGACCGCGGCGTC…
GHE39MJ01D46ET		75	50	10	p	CCCGG	CCGGCCCGGCCCGGCCCGGCCCGGCCCGGCCCGGCCCGGCCCGGCCCGGC	NO	B	0	0	1.1375	413	GCCTGTGGAGCACTGGAGTA	AGTGCCGATAATGGTGAACG	31	292	24	20	436	20	61.423	60.914	5.4	8.4	gtccctgtccctgtccctGTCAGGCCTGTGGAGCACTGGAGTAGGCCTAGGCGACCCCGTTCCGTTCCCATCGTccggcccggcccggcccggcccggcccggcccggcccggcccggcccggcATTGTCCGTGTCCGACCGGCCCTCGGCCGTTTCGGCGATACCCCAGCCCCAGCCCGACATTATTGGGCCCCAGTAACCGGGCAGGGTGGGGAcgcgcgGGGTATCACCAGCTGGGCCAGATGCAAGATGCTAGATTTCCCACCCATcgcgcgAAAGTGCGCACAGCACTGCAGGCGTCcgcgcgACGCCTATCGCGACGGATCGCCGGCGCCGGGAGTCGAACCCACGTCGGCGCGGGCCGCGAGTTCGGGTCTGGCCGGGTGGACCGCGGCGTC…
GHE39MJ01D46ET		75	50	10	p	CCCGG	CCGGCCCGGCCCGGCCCGGCCCGGCCCGGCCCGGCCCGGCCCGGCCCGGC	NO	B	0	0	1.1888	404	GCCTGTGGAGCACTGGAGTA	AATGGTGAACGAGGCACAAC	31	283	24	20	427	20	61.423	60.966	5.4	6.4	gtccctgtccctgtccctGTCAGGCCTGTGGAGCACTGGAGTAGGCCTAGGCGACCCCGTTCCGTTCCCATCGTccggcccggcccggcccggcccggcccggcccggcccggcccggcccggcATTGTCCGTGTCCGACCGGCCCTCGGCCGTTTCGGCGATACCCCAGCCCCAGCCCGACATTATTGGGCCCCAGTAACCGGGCAGGGTGGGGAcgcgcgGGGTATCACCAGCTGGGCCAGATGCAAGATGCTAGATTTCCCACCCATcgcgcgAAAGTGCGCACAGCACTGCAGGCGTCcgcgcgACGCCTATCGCGACGGATCGCCGGCGCCGGGAGTCGAACCCACGTCGGCGCGGGCCGCGAGTTCGGGTCTGGCCGGGTGGACCGCGGCGTC…
GHE39MJ01D46ET		75	50	10	p	CCCGG	CCGGCCCGGCCCGGCCCGGCCCGGCCCGGCCCGGCCCGGCCCGGCCCGGC	NO	B	0	0	1.5296	246	GCCTGTGGAGCACTGGAGTA	TGGGTGGGAAATCTAGCATC	31	125	24	20	269	20	61.423	59.894	5.4	8.1	gtccctgtccctgtccctGTCAGGCCTGTGGAGCACTGGAGTAGGCCTAGGCGACCCCGTTCCGTTCCCATCGTccggcccggcccggcccggcccggcccggcccggcccggcccggcccggcATTGTCCGTGTCCGACCGGCCCTCGGCCGTTTCGGCGATACCCCAGCCCCAGCCCGACATTATTGGGCCCCAGTAACCGGGCAGGGTGGGGAcgcgcgGGGTATCACCAGCTGGGCCAGATGCAAGATGCTAGATTTCCCACCCATcgcgcgAAAGTGCGCACAGCACTGCAGGCGTCcgcgcgACGCCTATCGCGACGGATCGCCGGCGCCGGGAGTCGAACCCACGTCGGCGCGGGCCGCGAGTTCGGGTCTGGCCGGGTGGACCGCGGCGTC…
GHE39MJ01D46ET		75	50	10	p	CCCGG	CCGGCCCGGCCCGGCCCGGCCCGGCCCGGCCCGGCCCGGCCCGGCCCGGC	NO	B	0	0	2.2567	244	TGTGGAGCACTGGAGTAGGC	ATGGGTGGGAAATCTAGCATC	28	125	27	20	270	21	61.423	60.167	8.7	8.1	gtccctgtccctgtccctGTCAGGCCTGTGGAGCACTGGAGTAGGCCTAGGCGACCCCGTTCCGTTCCCATCGTccggcccggcccggcccggcccggcccggcccggcccggcccggcccggcATTGTCCGTGTCCGACCGGCCCTCGGCCGTTTCGGCGATACCCCAGCCCCAGCCCGACATTATTGGGCCCCAGTAACCGGGCAGGGTGGGGAcgcgcgGGGTATCACCAGCTGGGCCAGATGCAAGATGCTAGATTTCCCACCCATcgcgcgAAAGTGCGCACAGCACTGCAGGCGTCcgcgcgACGCCTATCGCGACGGATCGCCGGCGCCGGGAGTCGAACCCACGTCGGCGCGGGCCGCGAGTTCGGGTCTGGCCGGGTGGACCGCGGCGTC…
GHE39MJ01D46ET		75	50	10	p	CCCGG	CCGGCCCGGCCCGGCCCGGCCCGGCCCGGCCCGGCCCGGCCCGGCCCGGC	NO	B	0	0	2.2927	232	TGTGGAGCACTGGAGTAGGC	TCTAGCATCTTGCATCTGGC	28	114	27	20	258	20	61.423	59.131	8.7	9.7	gtccctgtccctgtccctGTCAGGCCTGTGGAGCACTGGAGTAGGCCTAGGCGACCCCGTTCCGTTCCCATCGTccggcccggcccggcccggcccggcccggcccggcccggcccggcccggcATTGTCCGTGTCCGACCGGCCCTCGGCCGTTTCGGCGATACCCCAGCCCCAGCCCGACATTATTGGGCCCCAGTAACCGGGCAGGGTGGGGAcgcgcgGGGTATCACCAGCTGGGCCAGATGCAAGATGCTAGATTTCCCACCCATcgcgcgAAAGTGCGCACAGCACTGCAGGCGTCcgcgcgACGCCTATCGCGACGGATCGCCGGCGCCGGGAGTCGAACCCACGTCGGCGCGGGCCGCGAGTTCGGGTCTGGCCGGGTGGACCGCGGCGTC…
GHE39MJ01D46ET		75	50	10	p	CCCGG	CCGGCCCGGCCCGGCCCGGCCCGGCCCGGCCCGGCCCGGCCCGGCCCGGC	NO	B	0	0	2.8706	217	TGTGGAGCACTGGAGTAGGC	CTGGCCCAGCTGGTGATAC	28	100	27	20	243	19	61.423	61.647	8.7	5.3	gtccctgtccctgtccctGTCAGGCCTGTGGAGCACTGGAGTAGGCCTAGGCGACCCCGTTCCGTTCCCATCGTccggcccggcccggcccggcccggcccggcccggcccggcccggcccggcATTGTCCGTGTCCGACCGGCCCTCGGCCGTTTCGGCGATACCCCAGCCCCAGCCCGACATTATTGGGCCCCAGTAACCGGGCAGGGTGGGGAcgcgcgGGGTATCACCAGCTGGGCCAGATGCAAGATGCTAGATTTCCCACCCATcgcgcgAAAGTGCGCACAGCACTGCAGGCGTCcgcgcgACGCCTATCGCGACGGATCGCCGGCGCCGGGAGTCGAACCCACGTCGGCGCGGGCCGCGAGTTCGGGTCTGGCCGGGTGGACCGCGGCGTC…
GHE39MJ01D46ET		75	50	10	p	CCCGG	CCGGCCCGGCCCGGCCCGGCCCGGCCCGGCCCGGCCCGGCCCGGCCCGGC	NO	B	0	0	3.7022	388	AGTAGGCCTAGGCGACCC	AATGGTGAACGAGGCACAAC	17	283	40	18	427	20	59.263	60.966	9.1	6.4	gtccctgtccctgtccctGTCAGGCCTGTGGAGCACTGGAGTAGGCCTAGGCGACCCCGTTCCGTTCCCATCGTccggcccggcccggcccggcccggcccggcccggcccggcccggcccggcATTGTCCGTGTCCGACCGGCCCTCGGCCGTTTCGGCGATACCCCAGCCCCAGCCCGACATTATTGGGCCCCAGTAACCGGGCAGGGTGGGGAcgcgcgGGGTATCACCAGCTGGGCCAGATGCAAGATGCTAGATTTCCCACCCATcgcgcgAAAGTGCGCACAGCACTGCAGGCGTCcgcgcgACGCCTATCGCGACGGATCGCCGGCGCCGGGAGTCGAACCCACGTCGGCGCGGGCCGCGAGTTCGGGTCTGGCCGGGTGGACCGCGGCGTC…
GHE39MJ01D46ET		75	50	10	p	CCCGG	CCGGCCCGGCCCGGCCCGGCCCGGCCCGGCCCGGCCCGGCCCGGCCCGGC	NO	B	0	0	3.7768	384	AGTAGGCCTAGGCGACCC	GTGAACGAGGCACAACAATG	17	279	40	18	423	20	59.263	60.16	9.1	7.2	gtccctgtccctgtccctGTCAGGCCTGTGGAGCACTGGAGTAGGCCTAGGCGACCCCGTTCCGTTCCCATCGTccggcccggcccggcccggcccggcccggcccggcccggcccggcccggcATTGTCCGTGTCCGACCGGCCCTCGGCCGTTTCGGCGATACCCCAGCCCCAGCCCGACATTATTGGGCCCCAGTAACCGGGCAGGGTGGGGAcgcgcgGGGTATCACCAGCTGGGCCAGATGCAAGATGCTAGATTTCCCACCCATcgcgcgAAAGTGCGCACAGCACTGCAGGCGTCcgcgcgACGCCTATCGCGACGGATCGCCGGCGCCGGGAGTCGAACCCACGTCGGCGCGGGCCGCGAGTTCGGGTCTGGCCGGGTGGACCGCGGCGTC…
GHE39MJ01D46ET		75	50	10	p	CCCGG	CCGGCCCGGCCCGGCCCGGCCCGGCCCGGCCCGGCCCGGCCCGGCCCGGC	NO	B	0	0	4.9674	330	TGTGGAGCACTGGAGTAGGC	CCGACGTGGGTTCGACTC	28	214	27	20	356	18	61.423	62.744	8.7	6.1	gtccctgtccctgtccctGTCAGGCCTGTGGAGCACTGGAGTAGGCCTAGGCGACCCCGTTCCGTTCCCATCGTccggcccggcccggcccggcccggcccggcccggcccggcccggcccggcATTGTCCGTGTCCGACCGGCCCTCGGCCGTTTCGGCGATACCCCAGCCCCAGCCCGACATTATTGGGCCCCAGTAACCGGGCAGGGTGGGGAcgcgcgGGGTATCACCAGCTGGGCCAGATGCAAGATGCTAGATTTCCCACCCATcgcgcgAAAGTGCGCACAGCACTGCAGGCGTCcgcgcgACGCCTATCGCGACGGATCGCCGGCGCCGGGAGTCGAACCCACGTCGGCGCGGGCCGCGAGTTCGGGTCTGGCCGGGTGGACCGCGGCGTC…
GHE39MJ01D46ET		75	50	10	p	CCCGG	CCGGCCCGGCCCGGCCCGGCCCGGCCCGGCCCGGCCCGGCCCGGCCCGGC	NO	B	0	0	6.0164	338	GTCAGGCCTGTGGAGCACT	CCGACGTGGGTTCGACTC	37	214	19	19	356	18	61.472	62.744	7.9	6.1	gtccctgtccctgtccctGTCAGGCCTGTGGAGCACTGGAGTAGGCCTAGGCGACCCCGTTCCGTTCCCATCGTccggcccggcccggcccggcccggcccggcccggcccggcccggcccggcATTGTCCGTGTCCGACCGGCCCTCGGCCGTTTCGGCGATACCCCAGCCCCAGCCCGACATTATTGGGCCCCAGTAACCGGGCAGGGTGGGGAcgcgcgGGGTATCACCAGCTGGGCCAGATGCAAGATGCTAGATTTCCCACCCATcgcgcgAAAGTGCGCACAGCACTGCAGGCGTCcgcgcgACGCCTATCGCGACGGATCGCCGGCGCCGGGAGTCGAACCCACGTCGGCGCGGGCCGCGAGTTCGGGTCTGGCCGGGTGGACCGCGGCGTC…
GHE39MJ01D46ET		75	50	10	p	CCCGG	CCGGCCCGGCCCGGCCCGGCCCGGCCCGGCCCGGCCCGGCCCGGCCCGGC	NO	C	0	0	1.5296	248	GCCTGTGGAGCACTGGAGTA	GATGGGTGGGAAATCTAGCA	31	127	24	20	271	20	61.423	59.894	5.4	7.5	gtccctgtccctgtccctGTCAGGCCTGTGGAGCACTGGAGTAGGCCTAGGCGACCCCGTTCCGTTCCCATCGTccggcccggcccggcccggcccggcccggcccggcccggcccggcccggcATTGTCCGTGTCCGACCGGCCCTCGGCCGTTTCGGCGATACCCCAGCCCCAGCCCGACATTATTGGGCCCCAGTAACCGGGCAGGGTGGGGAcgcgcgGGGTATCACCAGCTGGGCCAGATGCAAGATGCTAGATTTCCCACCCATcgcgcgAAAGTGCGCACAGCACTGCAGGCGTCcgcgcgACGCCTATCGCGACGGATCGCCGGCGCCGGGAGTCGAACCCACGTCGGCGCGGGCCGCGAGTTCGGGTCTGGCCGGGTGGACCGCGGCGTC…
GHE39MJ01D46ET		75	50	10	p	CCCGG	CCGGCCCGGCCCGGCCCGGCCCGGCCCGGCCCGGCCCGGCCCGGCCCGGC	NO	C	0	0	4.5745	292	CCCTGTCCCTGTCCCTGT	CAGTGCTGTGCGCACTTTC	54	151	3	18	294	19	60.956	61.819	7.9	7	gtccctgtccctgtccctGTCAGGCCTGTGGAGCACTGGAGTAGGCCTAGGCGACCCCGTTCCGTTCCCATCGTccggcccggcccggcccggcccggcccggcccggcccggcccggcccggcATTGTCCGTGTCCGACCGGCCCTCGGCCGTTTCGGCGATACCCCAGCCCCAGCCCGACATTATTGGGCCCCAGTAACCGGGCAGGGTGGGGAcgcgcgGGGTATCACCAGCTGGGCCAGATGCAAGATGCTAGATTTCCCACCCATcgcgcgAAAGTGCGCACAGCACTGCAGGCGTCcgcgcgACGCCTATCGCGACGGATCGCCGGCGCCGGGAGTCGAACCCACGTCGGCGCGGGCCGCGAGTTCGGGTCTGGCCGGGTGGACCGCGGCGTC…
GHE39MJ01D46ET		75	50	10	p	CCCGG	CCGGCCCGGCCCGGCCCGGCCCGGCCCGGCCCGGCCCGGCCCGGCCCGGC	NO	C	0	0	4.794	291	CCTGTCCCTGTCCCTGTCA	CAGTGCTGTGCGCACTTTC	52	151	4	19	294	19	62.175	61.819	6.7	7	gtccctgtccctgtccctGTCAGGCCTGTGGAGCACTGGAGTAGGCCTAGGCGACCCCGTTCCGTTCCCATCGTccggcccggcccggcccggcccggcccggcccggcccggcccggcccggcATTGTCCGTGTCCGACCGGCCCTCGGCCGTTTCGGCGATACCCCAGCCCCAGCCCGACATTATTGGGCCCCAGTAACCGGGCAGGGTGGGGAcgcgcgGGGTATCACCAGCTGGGCCAGATGCAAGATGCTAGATTTCCCACCCATcgcgcgAAAGTGCGCACAGCACTGCAGGCGTCcgcgcgACGCCTATCGCGACGGATCGCCGGCGCCGGGAGTCGAACCCACGTCGGCGCGGGCCGCGAGTTCGGGTCTGGCCGGGTGGACCGCGGCGTC…
GHE39MJ01D46ET		75	50	10	p	CCCGG	CCGGCCCGGCCCGGCCCGGCCCGGCCCGGCCCGGCCCGGCCCGGCCCGGC	NO	C	0	0	4.9307	294	GTCCCTGTCCCTGTCCCT	CAGTGCTGTGCGCACTTTC	56	151	1	18	294	19	59.888	61.819	9.4	7	gtccctgtccctgtccctGTCAGGCCTGTGGAGCACTGGAGTAGGCCTAGGCGACCCCGTTCCGTTCCCATCGTccggcccggcccggcccggcccggcccggcccggcccggcccggcccggcATTGTCCGTGTCCGACCGGCCCTCGGCCGTTTCGGCGATACCCCAGCCCCAGCCCGACATTATTGGGCCCCAGTAACCGGGCAGGGTGGGGAcgcgcgGGGTATCACCAGCTGGGCCAGATGCAAGATGCTAGATTTCCCACCCATcgcgcgAAAGTGCGCACAGCACTGCAGGCGTCcgcgcgACGCCTATCGCGACGGATCGCCGGCGCCGGGAGTCGAACCCACGTCGGCGCGGGCCGCGAGTTCGGGTCTGGCCGGGTGGACCGCGGCGTC…
GHE39MJ01DR5IH		230	50	10	p	AGCCC	CAGCCCAGCCCAGCCCAGCCCAGCCCAGCCCAGCCCAGCCCAGCCCAGCC	NO	A	1	1	2.9316	156	CCAAGACAAACTCGCCTTTC	GCATTCCCTTCCCTGACC	5	63	205	20	360	18	59.853	60.416	7	7.9	GGCCCGGCCCCGCCCGGCCCcgcgcgGGCCCGCAAAGACCCGCCCAGACCCGTCGCTACCCTCGGCCACTCGGCACGCAAACAGTGTCCCCTCGGCCACGCCGCAAGTCGCGTCCAGCTGAGGCCGAGCCGGCCGATGACGGAATCGACAATGCTGGTCgggggCGGGGCGGCACCAGGCGGCGCCGAGGGGAGAGGAGAGGCGCCAAGACAAACTCGCCTTTCCGGTGcagcccagcccagcccagcccagcccagcccagcccagcccagcccagccTGGGCCGCCTCGAGTCGACTCGACACCCCTCGAGACGACCCGGGGTCGGGTGGCGGCCTGGCGGGTCAGGGAAGGGAATGCGCCGCGATCGCGGATCGTGCC
GHE39MJ01DR5IH		230	50	10	p	AGCCC	CAGCCCAGCCCAGCCCAGCCCAGCCCAGCCCAGCCCAGCCCAGCCCAGCC	NO	A	0	0	3.0913	154	CAAGACAAACTCGCCTTTCC	CATTCCCTTCCCTGACCC	4	62	206	20	359	18	59.853	60.256	8.5	9.1	GGCCCGGCCCCGCCCGGCCCcgcgcgGGCCCGCAAAGACCCGCCCAGACCCGTCGCTACCCTCGGCCACTCGGCACGCAAACAGTGTCCCCTCGGCCACGCCGCAAGTCGCGTCCAGCTGAGGCCGAGCCGGCCGATGACGGAATCGACAATGCTGGTCgggggCGGGGCGGCACCAGGCGGCGCCGAGGGGAGAGGAGAGGCGCCAAGACAAACTCGCCTTTCCGGTGcagcccagcccagcccagcccagcccagcccagcccagcccagcccagccTGGGCCGCCTCGAGTCGACTCGACACCCCTCGAGACGACCCGGGGTCGGGTGGCGGCCTGGCGGGTCAGGGAAGGGAATGCGCCGCGATCGCGGATCGTGCC
GHE39MJ01DR5IH		230	50	10	p	AGCCC	CAGCCCAGCCCAGCCCAGCCCAGCCCAGCCCAGCCCAGCCCAGCCCAGCC	NO	F	0	0	2.2925	225	ATGACGGAATCGACAATGCT	GCATTCCCTTCCCTGACC	74	63	136	20	360	18	60.492	60.416	8.1	7.9	GGCCCGGCCCCGCCCGGCCCcgcgcgGGCCCGCAAAGACCCGCCCAGACCCGTCGCTACCCTCGGCCACTCGGCACGCAAACAGTGTCCCCTCGGCCACGCCGCAAGTCGCGTCCAGCTGAGGCCGAGCCGGCCGATGACGGAATCGACAATGCTGGTCgggggCGGGGCGGCACCAGGCGGCGCCGAGGGGAGAGGAGAGGCGCCAAGACAAACTCGCCTTTCCGGTGcagcccagcccagcccagcccagcccagcccagcccagcccagcccagccTGGGCCGCCTCGAGTCGACTCGACACCCCTCGAGACGACCCGGGGTCGGGTGGCGGCCTGGCGGGTCAGGGAAGGGAATGCGCCGCGATCGCGGATCGTGCC
GHE39MJ01DR5IH		230	50	10	p	AGCCC	CAGCCCAGCCCAGCCCAGCCCAGCCCAGCCCAGCCCAGCCCAGCCCAGCC	NO	F	0	0	2.4522	224	ATGACGGAATCGACAATGCT	CATTCCCTTCCCTGACCC	74	62	136	20	359	18	60.492	60.256	8.1	9.1	GGCCCGGCCCCGCCCGGCCCcgcgcgGGCCCGCAAAGACCCGCCCAGACCCGTCGCTACCCTCGGCCACTCGGCACGCAAACAGTGTCCCCTCGGCCACGCCGCAAGTCGCGTCCAGCTGAGGCCGAGCCGGCCGATGACGGAATCGACAATGCTGGTCgggggCGGGGCGGCACCAGGCGGCGCCGAGGGGAGAGGAGAGGCGCCAAGACAAACTCGCCTTTCCGGTGcagcccagcccagcccagcccagcccagcccagcccagcccagcccagccTGGGCCGCCTCGAGTCGACTCGACACCCCTCGAGACGACCCGGGGTCGGGTGGCGGCCTGGCGGGTCAGGGAAGGGAATGCGCCGCGATCGCGGATCGTGCC
GHE39MJ01DR5IH		230	50	10	p	AGCCC	CAGCCCAGCCCAGCCCAGCCCAGCCCAGCCCAGCCCAGCCCAGCCCAGCC	NO	F	0	0	3.0939	226	ATGACGGAATCGACAATGCT	CGCATTCCCTTCCCTGAC	74	64	136	20	361	18	60.492	61.586	8.1	6.4	GGCCCGGCCCCGCCCGGCCCcgcgcgGGCCCGCAAAGACCCGCCCAGACCCGTCGCTACCCTCGGCCACTCGGCACGCAAACAGTGTCCCCTCGGCCACGCCGCAAGTCGCGTCCAGCTGAGGCCGAGCCGGCCGATGACGGAATCGACAATGCTGGTCgggggCGGGGCGGCACCAGGCGGCGCCGAGGGGAGAGGAGAGGCGCCAAGACAAACTCGCCTTTCCGGTGcagcccagcccagcccagcccagcccagcccagcccagcccagcccagccTGGGCCGCCTCGAGTCGACTCGACACCCCTCGAGACGACCCGGGGTCGGGTGGCGGCCTGGCGGGTCAGGGAAGGGAATGCGCCGCGATCGCGGATCGTGCC
GHE39MJ01DR5IH		230	50	10	p	AGCCC	CAGCCCAGCCCAGCCCAGCCCAGCCCAGCCCAGCCCAGCCCAGCCCAGCC	NO	F	0	0	4.311	293	ACTCGGCACGCAAACAGT	GCATTCCCTTCCCTGACC	144	63	68	18	360	18	60.473	60.416	6.1	7.9	GGCCCGGCCCCGCCCGGCCCcgcgcgGGCCCGCAAAGACCCGCCCAGACCCGTCGCTACCCTCGGCCACTCGGCACGCAAACAGTGTCCCCTCGGCCACGCCGCAAGTCGCGTCCAGCTGAGGCCGAGCCGGCCGATGACGGAATCGACAATGCTGGTCgggggCGGGGCGGCACCAGGCGGCGCCGAGGGGAGAGGAGAGGCGCCAAGACAAACTCGCCTTTCCGGTGcagcccagcccagcccagcccagcccagcccagcccagcccagcccagccTGGGCCGCCTCGAGTCGACTCGACACCCCTCGAGACGACCCGGGGTCGGGTGGCGGCCTGGCGGGTCAGGGAAGGGAATGCGCCGCGATCGCGGATCGTGCC
GHE39MJ01DR5IH		230	50	10	p	AGCCC	CAGCCCAGCCCAGCCCAGCCCAGCCCAGCCCAGCCCAGCCCAGCCCAGCC	NO	F	0	0	4.4708	292	ACTCGGCACGCAAACAGT	CATTCCCTTCCCTGACCC	144	62	68	18	359	18	60.473	60.256	6.1	9.1	GGCCCGGCCCCGCCCGGCCCcgcgcgGGCCCGCAAAGACCCGCCCAGACCCGTCGCTACCCTCGGCCACTCGGCACGCAAACAGTGTCCCCTCGGCCACGCCGCAAGTCGCGTCCAGCTGAGGCCGAGCCGGCCGATGACGGAATCGACAATGCTGGTCgggggCGGGGCGGCACCAGGCGGCGCCGAGGGGAGAGGAGAGGCGCCAAGACAAACTCGCCTTTCCGGTGcagcccagcccagcccagcccagcccagcccagcccagcccagcccagccTGGGCCGCCTCGAGTCGACTCGACACCCCTCGAGACGACCCGGGGTCGGGTGGCGGCCTGGCGGGTCAGGGAAGGGAATGCGCCGCGATCGCGGATCGTGCC
GHE39MJ01DR5IH		230	50	10	p	AGCCC	CAGCCCAGCCCAGCCCAGCCCAGCCCAGCCCAGCCCAGCCCAGCCCAGCC	NO	F	0	0	4.5615	315	AGACCCGTCGCTACCCTC	GCATTCCCTTCCCTGACC	166	63	46	18	360	18	60.223	60.416	9.4	7.9	GGCCCGGCCCCGCCCGGCCCcgcgcgGGCCCGCAAAGACCCGCCCAGACCCGTCGCTACCCTCGGCCACTCGGCACGCAAACAGTGTCCCCTCGGCCACGCCGCAAGTCGCGTCCAGCTGAGGCCGAGCCGGCCGATGACGGAATCGACAATGCTGGTCgggggCGGGGCGGCACCAGGCGGCGCCGAGGGGAGAGGAGAGGCGCCAAGACAAACTCGCCTTTCCGGTGcagcccagcccagcccagcccagcccagcccagcccagcccagcccagccTGGGCCGCCTCGAGTCGACTCGACACCCCTCGAGACGACCCGGGGTCGGGTGGCGGCCTGGCGGGTCAGGGAAGGGAATGCGCCGCGATCGCGGATCGTGCC
GHE39MJ01DR5IH		230	50	10	p	AGCCC	CAGCCCAGCCCAGCCCAGCCCAGCCCAGCCCAGCCCAGCCCAGCCCAGCC	NO	F	0	0	4.9224	289	GGCACGCAAACAGTGTCC	GCATTCCCTTCCCTGACC	140	63	72	18	360	18	61.338	60.416	7.9	7.9	GGCCCGGCCCCGCCCGGCCCcgcgcgGGCCCGCAAAGACCCGCCCAGACCCGTCGCTACCCTCGGCCACTCGGCACGCAAACAGTGTCCCCTCGGCCACGCCGCAAGTCGCGTCCAGCTGAGGCCGAGCCGGCCGATGACGGAATCGACAATGCTGGTCgggggCGGGGCGGCACCAGGCGGCGCCGAGGGGAGAGGAGAGGCGCCAAGACAAACTCGCCTTTCCGGTGcagcccagcccagcccagcccagcccagcccagcccagcccagcccagccTGGGCCGCCTCGAGTCGACTCGACACCCCTCGAGACGACCCGGGGTCGGGTGGCGGCCTGGCGGGTCAGGGAAGGGAATGCGCCGCGATCGCGGATCGTGCC
GHE39MJ01DR5IH		230	50	10	p	AGCCC	CAGCCCAGCCCAGCCCAGCCCAGCCCAGCCCAGCCCAGCCCAGCCCAGCC	NO	F	0	0	5.0822	287	GCACGCAAACAGTGTCCC	CATTCCCTTCCCTGACCC	139	62	73	18	359	18	61.338	60.256	9.1	9.1	GGCCCGGCCCCGCCCGGCCCcgcgcgGGCCCGCAAAGACCCGCCCAGACCCGTCGCTACCCTCGGCCACTCGGCACGCAAACAGTGTCCCCTCGGCCACGCCGCAAGTCGCGTCCAGCTGAGGCCGAGCCGGCCGATGACGGAATCGACAATGCTGGTCgggggCGGGGCGGCACCAGGCGGCGCCGAGGGGAGAGGAGAGGCGCCAAGACAAACTCGCCTTTCCGGTGcagcccagcccagcccagcccagcccagcccagcccagcccagcccagccTGGGCCGCCTCGAGTCGACTCGACACCCCTCGAGACGACCCGGGGTCGGGTGGCGGCCTGGCGGGTCAGGGAAGGGAATGCGCCGCGATCGCGGATCGTGCC
GHE39MJ01ECTP7		51	50	10	p	CCCGG	CGGGCCGGGCCGGGCCGGGCCGGGCCGGGCCGGGCCGGGCCGGGCCGGGC	NO	A	1	1	3.4466	200	GACGCGGAGAGGATGATG	GTTTCGTTTCGTGCGTCTTG	2	110	31	18	230	20	60.324	61.771	6.9	7	GCGACGACGCGCCTCGGCCGAGTTtctctcGACGCGGAGAGGATGATGGGcgggccgggccgggccgggccgggccgggccgggccgggccgggccgggcAGCCGCGTCAAGCAGGAGGCAGACGGCGCGGCACGGCGCGGCGAGGGCGAGAGGGGTACTTGGCGAGGTTCCGGCTGAGGGGCATGGAGGCGAAGAGGAGCGGAAGCGGCCAAGACGCACGAAACGAAACGGGTGCCggaggaggaAGCAGGATGAGGATGGTTTCGCCGGAGGCAgaggaggagGAAGCggaggaggaAGTGCAGAGGAGAGGAGCCGCCGCGGGGTACCGGGAGGGGCggggggAATCGTTGGTGCTACAAAAGGATTTCCCACGGCAGGgcgcgcCGGGCCAGAGC…
GHE39MJ01ECTP7		51	50	10	p	CCCGG	CGGGCCGGGCCGGGCCGGGCCGGGCCGGGCCGGGCCGGGCCGGGCCGGGC	NO	A	0	0	3.648	199	GACGCGGAGAGGATGATG	TTTCGTTTCGTGCGTCTTG	2	110	31	18	229	19	60.324	60.972	6.9	7	GCGACGACGCGCCTCGGCCGAGTTtctctcGACGCGGAGAGGATGATGGGcgggccgggccgggccgggccgggccgggccgggccgggccgggccgggcAGCCGCGTCAAGCAGGAGGCAGACGGCGCGGCACGGCGCGGCGAGGGCGAGAGGGGTACTTGGCGAGGTTCCGGCTGAGGGGCATGGAGGCGAAGAGGAGCGGAAGCGGCCAAGACGCACGAAACGAAACGGGTGCCggaggaggaAGCAGGATGAGGATGGTTTCGCCGGAGGCAgaggaggagGAAGCggaggaggaAGTGCAGAGGAGAGGAGCCGCCGCGGGGTACCGGGAGGGGCggggggAATCGTTGGTGCTACAAAAGGATTTCCCACGGCAGGgcgcgcCGGGCCAGAGC…
GHE39MJ01ECTP7		51	50	10	p	CCCGG	CGGGCCGGGCCGGGCCGGGCCGGGCCGGGCCGGGCCGGGCCGGGCCGGGC	NO	A	0	0	4.7872	199	ACGCGGAGAGGATGATGG	GTTTCGTTTCGTGCGTCTTG	1	110	32	18	230	20	62.217	61.771	8.1	7	GCGACGACGCGCCTCGGCCGAGTTtctctcGACGCGGAGAGGATGATGGGcgggccgggccgggccgggccgggccgggccgggccgggccgggccgggcAGCCGCGTCAAGCAGGAGGCAGACGGCGCGGCACGGCGCGGCGAGGGCGAGAGGGGTACTTGGCGAGGTTCCGGCTGAGGGGCATGGAGGCGAAGAGGAGCGGAAGCGGCCAAGACGCACGAAACGAAACGGGTGCCggaggaggaAGCAGGATGAGGATGGTTTCGCCGGAGGCAgaggaggagGAAGCggaggaggaAGTGCAGAGGAGAGGAGCCGCCGCGGGGTACCGGGAGGGGCggggggAATCGTTGGTGCTACAAAAGGATTTCCCACGGCAGGgcgcgcCGGGCCAGAGC…
GHE39MJ01ECTP7		51	50	10	p	CCCGG	CGGGCCGGGCCGGGCCGGGCCGGGCCGGGCCGGGCCGGGCCGGGCCGGGC	NO	A	0	0	4.8245	94	GACGCGGAGAGGATGATG	GTCTGCCTCCTGCTTGACG	2	5	31	18	124	19	60.324	62.149	6.9	8.4	GCGACGACGCGCCTCGGCCGAGTTtctctcGACGCGGAGAGGATGATGGGcgggccgggccgggccgggccgggccgggccgggccgggccgggccgggcAGCCGCGTCAAGCAGGAGGCAGACGGCGCGGCACGGCGCGGCGAGGGCGAGAGGGGTACTTGGCGAGGTTCCGGCTGAGGGGCATGGAGGCGAAGAGGAGCGGAAGCGGCCAAGACGCACGAAACGAAACGGGTGCCggaggaggaAGCAGGATGAGGATGGTTTCGCCGGAGGCAgaggaggagGAAGCggaggaggaAGTGCAGAGGAGAGGAGCCGCCGCGGGGTACCGGGAGGGGCggggggAATCGTTGGTGCTACAAAAGGATTTCCCACGGCAGGgcgcgcCGGGCCAGAGC…
GHE39MJ01ECTP7		51	50	10	p	CCCGG	CGGGCCGGGCCGGGCCGGGCCGGGCCGGGCCGGGCCGGGCCGGGCCGGGC	NO	A	0	0	4.9786	93	GACGCGGAGAGGATGATG	TCTGCCTCCTGCTTGACG	2	5	31	18	123	18	60.324	61.303	6.9	8.4	GCGACGACGCGCCTCGGCCGAGTTtctctcGACGCGGAGAGGATGATGGGcgggccgggccgggccgggccgggccgggccgggccgggccgggccgggcAGCCGCGTCAAGCAGGAGGCAGACGGCGCGGCACGGCGCGGCGAGGGCGAGAGGGGTACTTGGCGAGGTTCCGGCTGAGGGGCATGGAGGCGAAGAGGAGCGGAAGCGGCCAAGACGCACGAAACGAAACGGGTGCCggaggaggaAGCAGGATGAGGATGGTTTCGCCGGAGGCAgaggaggagGAAGCggaggaggaAGTGCAGAGGAGAGGAGCCGCCGCGGGGTACCGGGAGGGGCggggggAATCGTTGGTGCTACAAAAGGATTTCCCACGGCAGGgcgcgcCGGGCCAGAGC…
GHE39MJ01ECTP7		51	50	10	p	CCCGG	CGGGCCGGGCCGGGCCGGGCCGGGCCGGGCCGGGCCGGGCCGGGCCGGGC	NO	A	0	0	5.8158	144	GACGCGGAGAGGATGATG	CCGGAACCTCGCCAAGTA	2	56	31	18	174	18	60.324	62.14	6.9	5.7	GCGACGACGCGCCTCGGCCGAGTTtctctcGACGCGGAGAGGATGATGGGcgggccgggccgggccgggccgggccgggccgggccgggccgggccgggcAGCCGCGTCAAGCAGGAGGCAGACGGCGCGGCACGGCGCGGCGAGGGCGAGAGGGGTACTTGGCGAGGTTCCGGCTGAGGGGCATGGAGGCGAAGAGGAGCGGAAGCGGCCAAGACGCACGAAACGAAACGGGTGCCggaggaggaAGCAGGATGAGGATGGTTTCGCCGGAGGCAgaggaggagGAAGCggaggaggaAGTGCAGAGGAGAGGAGCCGCCGCGGGGTACCGGGAGGGGCggggggAATCGTTGGTGCTACAAAAGGATTTCCCACGGCAGGgcgcgcCGGGCCAGAGC…
GHE39MJ01ECTP7		51	50	10	p	CCCGG	CGGGCCGGGCCGGGCCGGGCCGGGCCGGGCCGGGCCGGGCCGGGCCGGGC	NO	A	0	0	6.8051	141	GACGCGGAGAGGATGATG	GAACCTCGCCAAGTACCC	2	53	31	18	171	18	60.324	58.071	6.9	8.4	GCGACGACGCGCCTCGGCCGAGTTtctctcGACGCGGAGAGGATGATGGGcgggccgggccgggccgggccgggccgggccgggccgggccgggccgggcAGCCGCGTCAAGCAGGAGGCAGACGGCGCGGCACGGCGCGGCGAGGGCGAGAGGGGTACTTGGCGAGGTTCCGGCTGAGGGGCATGGAGGCGAAGAGGAGCGGAAGCGGCCAAGACGCACGAAACGAAACGGGTGCCggaggaggaAGCAGGATGAGGATGGTTTCGCCGGAGGCAgaggaggagGAAGCggaggaggaAGTGCAGAGGAGAGGAGCCGCCGCGGGGTACCGGGAGGGGCggggggAATCGTTGGTGCTACAAAAGGATTTCCCACGGCAGGgcgcgcCGGGCCAGAGC…
GHE39MJ01ECTP7		51	50	10	p	CCCGG	CGGGCCGGGCCGGGCCGGGCCGGGCCGGGCCGGGCCGGGCCGGGCCGGGC	NO	A	0	0	7.1564	143	ACGCGGAGAGGATGATGG	CCGGAACCTCGCCAAGTA	1	56	32	18	174	18	62.217	62.14	8.1	5.7	GCGACGACGCGCCTCGGCCGAGTTtctctcGACGCGGAGAGGATGATGGGcgggccgggccgggccgggccgggccgggccgggccgggccgggccgggcAGCCGCGTCAAGCAGGAGGCAGACGGCGCGGCACGGCGCGGCGAGGGCGAGAGGGGTACTTGGCGAGGTTCCGGCTGAGGGGCATGGAGGCGAAGAGGAGCGGAAGCGGCCAAGACGCACGAAACGAAACGGGTGCCggaggaggaAGCAGGATGAGGATGGTTTCGCCGGAGGCAgaggaggagGAAGCggaggaggaAGTGCAGAGGAGAGGAGCCGCCGCGGGGTACCGGGAGGGGCggggggAATCGTTGGTGCTACAAAAGGATTTCCCACGGCAGGgcgcgcCGGGCCAGAGC…
GHE39MJ01ECTP7		51	50	10	p	CCCGG	CGGGCCGGGCCGGGCCGGGCCGGGCCGGGCCGGGCCGGGCCGGGCCGGGC	NO	C	0	0	2.0845	241	GAGTTTCTCTCGACGCGGA	ATCCTCATCCTGCTTCCTCC	12	140	20	19	260	20	61.647	60.563	11.4	9.4	GCGACGACGCGCCTCGGCCGAGTTtctctcGACGCGGAGAGGATGATGGGcgggccgggccgggccgggccgggccgggccgggccgggccgggccgggcAGCCGCGTCAAGCAGGAGGCAGACGGCGCGGCACGGCGCGGCGAGGGCGAGAGGGGTACTTGGCGAGGTTCCGGCTGAGGGGCATGGAGGCGAAGAGGAGCGGAAGCGGCCAAGACGCACGAAACGAAACGGGTGCCggaggaggaAGCAGGATGAGGATGGTTTCGCCGGAGGCAgaggaggagGAAGCggaggaggaAGTGCAGAGGAGAGGAGCCGCCGCGGGGTACCGGGAGGGGCggggggAATCGTTGGTGCTACAAAAGGATTTCCCACGGCAGGgcgcgcCGGGCCAGAGC…
GHE39MJ01ECTP7		51	50	10	p	CCCGG	CGGGCCGGGCCGGGCCGGGCCGGGCCGGGCCGGGCCGGGCCGGGCCGGGC	NO	C	0	0	2.5199	299	GAGTTTCTCTCGACGCGGA	GGCTCCTCTCCTCTGCACTT	12	198	20	19	318	20	61.647	61.073	11.4	6.7	GCGACGACGCGCCTCGGCCGAGTTtctctcGACGCGGAGAGGATGATGGGcgggccgggccgggccgggccgggccgggccgggccgggccgggccgggcAGCCGCGTCAAGCAGGAGGCAGACGGCGCGGCACGGCGCGGCGAGGGCGAGAGGGGTACTTGGCGAGGTTCCGGCTGAGGGGCATGGAGGCGAAGAGGAGCGGAAGCGGCCAAGACGCACGAAACGAAACGGGTGCCggaggaggaAGCAGGATGAGGATGGTTTCGCCGGAGGCAgaggaggagGAAGCggaggaggaAGTGCAGAGGAGAGGAGCCGCCGCGGGGTACCGGGAGGGGCggggggAATCGTTGGTGCTACAAAAGGATTTCCCACGGCAGGgcgcgcCGGGCCAGAGC…
GHE39MJ01ECTP7		51	50	10	p	CCCGG	CGGGCCGGGCCGGGCCGGGCCGGGCCGGGCCGGGCCGGGCCGGGCCGGGC	NO	C	0	0	2.719	238	GAGTTTCTCTCGACGCGGA	CTCATCCTGCTTCCTCCTCC	12	137	20	19	257	20	61.647	61.272	11.4	9.4	GCGACGACGCGCCTCGGCCGAGTTtctctcGACGCGGAGAGGATGATGGGcgggccgggccgggccgggccgggccgggccgggccgggccgggccgggcAGCCGCGTCAAGCAGGAGGCAGACGGCGCGGCACGGCGCGGCGAGGGCGAGAGGGGTACTTGGCGAGGTTCCGGCTGAGGGGCATGGAGGCGAAGAGGAGCGGAAGCGGCCAAGACGCACGAAACGAAACGGGTGCCggaggaggaAGCAGGATGAGGATGGTTTCGCCGGAGGCAgaggaggagGAAGCggaggaggaAGTGCAGAGGAGAGGAGCCGCCGCGGGGTACCGGGAGGGGCggggggAATCGTTGGTGCTACAAAAGGATTTCCCACGGCAGGgcgcgcCGGGCCAGAGC…
GHE39MJ01ECTP7		51	50	10	p	CCCGG	CGGGCCGGGCCGGGCCGGGCCGGGCCGGGCCGGGCCGGGCCGGGCCGGGC	NO	C	0	0	2.851	244	GAGTTTCTCTCGACGCGGA	ACCATCCTCATCCTGCTTCC	12	143	20	19	263	20	61.647	61.404	11.4	8.2	GCGACGACGCGCCTCGGCCGAGTTtctctcGACGCGGAGAGGATGATGGGcgggccgggccgggccgggccgggccgggccgggccgggccgggccgggcAGCCGCGTCAAGCAGGAGGCAGACGGCGCGGCACGGCGCGGCGAGGGCGAGAGGGGTACTTGGCGAGGTTCCGGCTGAGGGGCATGGAGGCGAAGAGGAGCGGAAGCGGCCAAGACGCACGAAACGAAACGGGTGCCggaggaggaAGCAGGATGAGGATGGTTTCGCCGGAGGCAgaggaggagGAAGCggaggaggaAGTGCAGAGGAGAGGAGCCGCCGCGGGGTACCGGGAGGGGCggggggAATCGTTGGTGCTACAAAAGGATTTCCCACGGCAGGgcgcgcCGGGCCAGAGC…
GHE39MJ01ECTP7		51	50	10	p	CCCGG	CGGGCCGGGCCGGGCCGGGCCGGGCCGGGCCGGGCCGGGCCGGGCCGGGC	NO	C	0	0	3.218	211	GAGTTTCTCTCGACGCGGA	GTTTCGTTTCGTGCGTCTTG	12	110	20	19	230	20	61.647	61.771	11.4	7	GCGACGACGCGCCTCGGCCGAGTTtctctcGACGCGGAGAGGATGATGGGcgggccgggccgggccgggccgggccgggccgggccgggccgggccgggcAGCCGCGTCAAGCAGGAGGCAGACGGCGCGGCACGGCGCGGCGAGGGCGAGAGGGGTACTTGGCGAGGTTCCGGCTGAGGGGCATGGAGGCGAAGAGGAGCGGAAGCGGCCAAGACGCACGAAACGAAACGGGTGCCggaggaggaAGCAGGATGAGGATGGTTTCGCCGGAGGCAgaggaggagGAAGCggaggaggaAGTGCAGAGGAGAGGAGCCGCCGCGGGGTACCGGGAGGGGCggggggAATCGTTGGTGCTACAAAAGGATTTCCCACGGCAGGgcgcgcCGGGCCAGAGC…
GHE39MJ01ECTP7		51	50	10	p	CCCGG	CGGGCCGGGCCGGGCCGGGCCGGGCCGGGCCGGGCCGGGCCGGGCCGGGC	NO	C	0	0	3.3154	291	GAGTTTCTCTCGACGCGGA	TCCTCTGCACTTCCTCCTCC	12	190	20	19	310	20	61.647	61.868	11.4	9.4	GCGACGACGCGCCTCGGCCGAGTTtctctcGACGCGGAGAGGATGATGGGcgggccgggccgggccgggccgggccgggccgggccgggccgggccgggcAGCCGCGTCAAGCAGGAGGCAGACGGCGCGGCACGGCGCGGCGAGGGCGAGAGGGGTACTTGGCGAGGTTCCGGCTGAGGGGCATGGAGGCGAAGAGGAGCGGAAGCGGCCAAGACGCACGAAACGAAACGGGTGCCggaggaggaAGCAGGATGAGGATGGTTTCGCCGGAGGCAgaggaggagGAAGCggaggaggaAGTGCAGAGGAGAGGAGCCGCCGCGGGGTACCGGGAGGGGCggggggAATCGTTGGTGCTACAAAAGGATTTCCCACGGCAGGgcgcgcCGGGCCAGAGC…
GHE39MJ01ECTP7		51	50	10	p	CCCGG	CGGGCCGGGCCGGGCCGGGCCGGGCCGGGCCGGGCCGGGCCGGGCCGGGC	NO	C	0	0	3.3518	237	GAGTTTCTCTCGACGCGGA	TCATCCTGCTTCCTCCTCC	12	137	20	19	256	19	61.647	60.296	11.4	9.4	GCGACGACGCGCCTCGGCCGAGTTtctctcGACGCGGAGAGGATGATGGGcgggccgggccgggccgggccgggccgggccgggccgggccgggccgggcAGCCGCGTCAAGCAGGAGGCAGACGGCGCGGCACGGCGCGGCGAGGGCGAGAGGGGTACTTGGCGAGGTTCCGGCTGAGGGGCATGGAGGCGAAGAGGAGCGGAAGCGGCCAAGACGCACGAAACGAAACGGGTGCCggaggaggaAGCAGGATGAGGATGGTTTCGCCGGAGGCAgaggaggagGAAGCggaggaggaAGTGCAGAGGAGAGGAGCCGCCGCGGGGTACCGGGAGGGGCggggggAATCGTTGGTGCTACAAAAGGATTTCCCACGGCAGGgcgcgcCGGGCCAGAGC…
GHE39MJ01ECTP7		51	50	10	p	CCCGG	CGGGCCGGGCCGGGCCGGGCCGGGCCGGGCCGGGCCGGGCCGGGCCGGGC	NO	C	0	0	3.3637	298	GAGTTTCTCTCGACGCGGA	GCTCCTCTCCTCTGCACTTC	12	197	20	19	317	20	61.647	59.284	11.4	6.4	GCGACGACGCGCCTCGGCCGAGTTtctctcGACGCGGAGAGGATGATGGGcgggccgggccgggccgggccgggccgggccgggccgggccgggccgggcAGCCGCGTCAAGCAGGAGGCAGACGGCGCGGCACGGCGCGGCGAGGGCGAGAGGGGTACTTGGCGAGGTTCCGGCTGAGGGGCATGGAGGCGAAGAGGAGCGGAAGCGGCCAAGACGCACGAAACGAAACGGGTGCCggaggaggaAGCAGGATGAGGATGGTTTCGCCGGAGGCAgaggaggagGAAGCggaggaggaAGTGCAGAGGAGAGGAGCCGCCGCGGGGTACCGGGAGGGGCggggggAATCGTTGGTGCTACAAAAGGATTTCCCACGGCAGGgcgcgcCGGGCCAGAGC…
GHE39MJ01ECTP7		51	50	10	p	CCCGG	CGGGCCGGGCCGGGCCGGGCCGGGCCGGGCCGGGCCGGGCCGGGCCGGGC	NO	C	0	0	4.1857	182	GAGTTTCTCTCGACGCGGA	GCTCCTCTTCGCCTCCAT	12	83	20	19	201	18	61.647	60.462	11.4	8.1	GCGACGACGCGCCTCGGCCGAGTTtctctcGACGCGGAGAGGATGATGGGcgggccgggccgggccgggccgggccgggccgggccgggccgggccgggcAGCCGCGTCAAGCAGGAGGCAGACGGCGCGGCACGGCGCGGCGAGGGCGAGAGGGGTACTTGGCGAGGTTCCGGCTGAGGGGCATGGAGGCGAAGAGGAGCGGAAGCGGCCAAGACGCACGAAACGAAACGGGTGCCggaggaggaAGCAGGATGAGGATGGTTTCGCCGGAGGCAgaggaggagGAAGCggaggaggaAGTGCAGAGGAGAGGAGCCGCCGCGGGGTACCGGGAGGGGCggggggAATCGTTGGTGCTACAAAAGGATTTCCCACGGCAGGgcgcgcCGGGCCAGAGC…
GHE39MJ01ECTP7		51	50	10	p	CCCGG	CGGGCCGGGCCGGGCCGGGCCGGGCCGGGCCGGGCCGGGCCGGGCCGGGC	NO	C	0	0	4.5959	105	GAGTTTCTCTCGACGCGGA	GTCTGCCTCCTGCTTGACG	12	5	20	19	124	19	61.647	62.149	11.4	8.4	GCGACGACGCGCCTCGGCCGAGTTtctctcGACGCGGAGAGGATGATGGGcgggccgggccgggccgggccgggccgggccgggccgggccgggccgggcAGCCGCGTCAAGCAGGAGGCAGACGGCGCGGCACGGCGCGGCGAGGGCGAGAGGGGTACTTGGCGAGGTTCCGGCTGAGGGGCATGGAGGCGAAGAGGAGCGGAAGCGGCCAAGACGCACGAAACGAAACGGGTGCCggaggaggaAGCAGGATGAGGATGGTTTCGCCGGAGGCAgaggaggagGAAGCggaggaggaAGTGCAGAGGAGAGGAGCCGCCGCGGGGTACCGGGAGGGGCggggggAATCGTTGGTGCTACAAAAGGATTTCCCACGGCAGGgcgcgcCGGGCCAGAGC…
GHE39MJ01ECTP7		51	50	10	p	CCCGG	CGGGCCGGGCCGGGCCGGGCCGGGCCGGGCCGGGCCGGGCCGGGCCGGGC	NO	C	0	0	4.75	104	GAGTTTCTCTCGACGCGGA	TCTGCCTCCTGCTTGACG	12	5	20	19	123	18	61.647	61.303	11.4	8.4	GCGACGACGCGCCTCGGCCGAGTTtctctcGACGCGGAGAGGATGATGGGcgggccgggccgggccgggccgggccgggccgggccgggccgggccgggcAGCCGCGTCAAGCAGGAGGCAGACGGCGCGGCACGGCGCGGCGAGGGCGAGAGGGGTACTTGGCGAGGTTCCGGCTGAGGGGCATGGAGGCGAAGAGGAGCGGAAGCGGCCAAGACGCACGAAACGAAACGGGTGCCggaggaggaAGCAGGATGAGGATGGTTTCGCCGGAGGCAgaggaggagGAAGCggaggaggaAGTGCAGAGGAGAGGAGCCGCCGCGGGGTACCGGGAGGGGCggggggAATCGTTGGTGCTACAAAAGGATTTCCCACGGCAGGgcgcgcCGGGCCAGAGC…
GHE39MJ01ECTP7		51	50	10	p	CCCGG	CGGGCCGGGCCGGGCCGGGCCGGGCCGGGCCGGGCCGGGCCGGGCCGGGC	NO	C	0	0	5.0819	184	CCGAGTTTCTCTCGACGC	GCTCCTCTTCGCCTCCAT	15	83	18	18	201	18	59.656	60.462	9.6	8.1	GCGACGACGCGCCTCGGCCGAGTTtctctcGACGCGGAGAGGATGATGGGcgggccgggccgggccgggccgggccgggccgggccgggccgggccgggcAGCCGCGTCAAGCAGGAGGCAGACGGCGCGGCACGGCGCGGCGAGGGCGAGAGGGGTACTTGGCGAGGTTCCGGCTGAGGGGCATGGAGGCGAAGAGGAGCGGAAGCGGCCAAGACGCACGAAACGAAACGGGTGCCggaggaggaAGCAGGATGAGGATGGTTTCGCCGGAGGCAgaggaggagGAAGCggaggaggaAGTGCAGAGGAGAGGAGCCGCCGCGGGGTACCGGGAGGGGCggggggAATCGTTGGTGCTACAAAAGGATTTCCCACGGCAGGgcgcgcCGGGCCAGAGC…
GHE39MJ01ECTP7		51	50	10	p	CCCGG	CGGGCCGGGCCGGGCCGGGCCGGGCCGGGCCGGGCCGGGCCGGGCCGGGC	NO	F	0	0	2.3413	344	GAGTTTCTCTCGACGCGGA	TTGTAGCACCAACGATTCCC	12	243	20	19	363	20	61.647	60.894	11.4	9.7	GCGACGACGCGCCTCGGCCGAGTTtctctcGACGCGGAGAGGATGATGGGcgggccgggccgggccgggccgggccgggccgggccgggccgggccgggcAGCCGCGTCAAGCAGGAGGCAGACGGCGCGGCACGGCGCGGCGAGGGCGAGAGGGGTACTTGGCGAGGTTCCGGCTGAGGGGCATGGAGGCGAAGAGGAGCGGAAGCGGCCAAGACGCACGAAACGAAACGGGTGCCggaggaggaAGCAGGATGAGGATGGTTTCGCCGGAGGCAgaggaggagGAAGCggaggaggaAGTGCAGAGGAGAGGAGCCGCCGCGGGGTACCGGGAGGGGCggggggAATCGTTGGTGCTACAAAAGGATTTCCCACGGCAGGgcgcgcCGGGCCAGAGC…
GHE39MJ01ECTP7		51	50	10	p	CCCGG	CGGGCCGGGCCGGGCCGGGCCGGGCCGGGCCGGGCCGGGCCGGGCCGGGC	NO	F	0	0	2.5699	333	GACGCGGAGAGGATGATG	TTGTAGCACCAACGATTCCC	2	243	31	18	363	20	60.324	60.894	6.9	9.7	GCGACGACGCGCCTCGGCCGAGTTtctctcGACGCGGAGAGGATGATGGGcgggccgggccgggccgggccgggccgggccgggccgggccgggccgggcAGCCGCGTCAAGCAGGAGGCAGACGGCGCGGCACGGCGCGGCGAGGGCGAGAGGGGTACTTGGCGAGGTTCCGGCTGAGGGGCATGGAGGCGAAGAGGAGCGGAAGCGGCCAAGACGCACGAAACGAAACGGGTGCCggaggaggaAGCAGGATGAGGATGGTTTCGCCGGAGGCAgaggaggagGAAGCggaggaggaAGTGCAGAGGAGAGGAGCCGCCGCGGGGTACCGGGAGGGGCggggggAATCGTTGGTGCTACAAAAGGATTTCCCACGGCAGGgcgcgcCGGGCCAGAGC…
GHE39MJ01ECTP7		51	50	10	p	CCCGG	CGGGCCGGGCCGGGCCGGGCCGGGCCGGGCCGGGCCGGGCCGGGCCGGGC	NO	F	0	0	2.5834	450	GAGTTTCTCTCGACGCGGA	GGACGTGCTTGTTCGTTTGT	12	349	20	19	469	20	61.647	61.136	11.4	7	GCGACGACGCGCCTCGGCCGAGTTtctctcGACGCGGAGAGGATGATGGGcgggccgggccgggccgggccgggccgggccgggccgggccgggccgggcAGCCGCGTCAAGCAGGAGGCAGACGGCGCGGCACGGCGCGGCGAGGGCGAGAGGGGTACTTGGCGAGGTTCCGGCTGAGGGGCATGGAGGCGAAGAGGAGCGGAAGCGGCCAAGACGCACGAAACGAAACGGGTGCCggaggaggaAGCAGGATGAGGATGGTTTCGCCGGAGGCAgaggaggagGAAGCggaggaggaAGTGCAGAGGAGAGGAGCCGCCGCGGGGTACCGGGAGGGGCggggggAATCGTTGGTGCTACAAAAGGATTTCCCACGGCAGGgcgcgcCGGGCCAGAGC…
GHE39MJ01ECTP7		51	50	10	p	CCCGG	CGGGCCGGGCCGGGCCGGGCCGGGCCGGGCCGGGCCGGGCCGGGCCGGGC	NO	F	0	0	2.7104	443	GAGTTTCTCTCGACGCGGA	CTTGTTCGTTTGTCGCCACT	12	342	20	19	462	20	61.647	61.263	11.4	7.9	GCGACGACGCGCCTCGGCCGAGTTtctctcGACGCGGAGAGGATGATGGGcgggccgggccgggccgggccgggccgggccgggccgggccgggccgggcAGCCGCGTCAAGCAGGAGGCAGACGGCGCGGCACGGCGCGGCGAGGGCGAGAGGGGTACTTGGCGAGGTTCCGGCTGAGGGGCATGGAGGCGAAGAGGAGCGGAAGCGGCCAAGACGCACGAAACGAAACGGGTGCCggaggaggaAGCAGGATGAGGATGGTTTCGCCGGAGGCAgaggaggagGAAGCggaggaggaAGTGCAGAGGAGAGGAGCCGCCGCGGGGTACCGGGAGGGGCggggggAATCGTTGGTGCTACAAAAGGATTTCCCACGGCAGGgcgcgcCGGGCCAGAGC…
GHE39MJ01ECTP7		51	50	10	p	CCCGG	CGGGCCGGGCCGGGCCGGGCCGGGCCGGGCCGGGCCGGGCCGGGCCGGGC	NO	F	0	0	2.812	439	GACGCGGAGAGGATGATG	GGACGTGCTTGTTCGTTTGT	2	349	31	18	469	20	60.324	61.136	6.9	7	GCGACGACGCGCCTCGGCCGAGTTtctctcGACGCGGAGAGGATGATGGGcgggccgggccgggccgggccgggccgggccgggccgggccgggccgggcAGCCGCGTCAAGCAGGAGGCAGACGGCGCGGCACGGCGCGGCGAGGGCGAGAGGGGTACTTGGCGAGGTTCCGGCTGAGGGGCATGGAGGCGAAGAGGAGCGGAAGCGGCCAAGACGCACGAAACGAAACGGGTGCCggaggaggaAGCAGGATGAGGATGGTTTCGCCGGAGGCAgaggaggagGAAGCggaggaggaAGTGCAGAGGAGAGGAGCCGCCGCGGGGTACCGGGAGGGGCggggggAATCGTTGGTGCTACAAAAGGATTTCCCACGGCAGGgcgcgcCGGGCCAGAGC…
GHE39MJ01ECTP7		51	50	10	p	CCCGG	CGGGCCGGGCCGGGCCGGGCCGGGCCGGGCCGGGCCGGGCCGGGCCGGGC	NO	F	0	0	2.939	432	GACGCGGAGAGGATGATG	CTTGTTCGTTTGTCGCCACT	2	342	31	18	462	20	60.324	61.263	6.9	7.9	GCGACGACGCGCCTCGGCCGAGTTtctctcGACGCGGAGAGGATGATGGGcgggccgggccgggccgggccgggccgggccgggccgggccgggccgggcAGCCGCGTCAAGCAGGAGGCAGACGGCGCGGCACGGCGCGGCGAGGGCGAGAGGGGTACTTGGCGAGGTTCCGGCTGAGGGGCATGGAGGCGAAGAGGAGCGGAAGCGGCCAAGACGCACGAAACGAAACGGGTGCCggaggaggaAGCAGGATGAGGATGGTTTCGCCGGAGGCAgaggaggagGAAGCggaggaggaAGTGCAGAGGAGAGGAGCCGCCGCGGGGTACCGGGAGGGGCggggggAATCGTTGGTGCTACAAAAGGATTTCCCACGGCAGGgcgcgcCGGGCCAGAGC…
GHE39MJ01ECTP7		51	50	10	p	CCCGG	CGGGCCGGGCCGGGCCGGGCCGGGCCGGGCCGGGCCGGGCCGGGCCGGGC	NO	F	0	0	3.2375	344	GAGTTTCTCTCGACGCGG	TTGTAGCACCAACGATTCCC	13	243	20	18	363	20	59.656	60.894	13.4	9.7	GCGACGACGCGCCTCGGCCGAGTTtctctcGACGCGGAGAGGATGATGGGcgggccgggccgggccgggccgggccgggccgggccgggccgggccgggcAGCCGCGTCAAGCAGGAGGCAGACGGCGCGGCACGGCGCGGCGAGGGCGAGAGGGGTACTTGGCGAGGTTCCGGCTGAGGGGCATGGAGGCGAAGAGGAGCGGAAGCGGCCAAGACGCACGAAACGAAACGGGTGCCggaggaggaAGCAGGATGAGGATGGTTTCGCCGGAGGCAgaggaggagGAAGCggaggaggaAGTGCAGAGGAGAGGAGCCGCCGCGGGGTACCGGGAGGGGCggggggAATCGTTGGTGCTACAAAAGGATTTCCCACGGCAGGgcgcgcCGGGCCAGAGC…
GHE39MJ01ECTP7		51	50	10	p	CCCGG	CGGGCCGGGCCGGGCCGGGCCGGGCCGGGCCGGGCCGGGCCGGGCCGGGC	NO	F	0	0	3.3115	431	GACGCGGAGAGGATGATG	TTGTTCGTTTGTCGCCACTT	2	341	31	18	461	20	60.324	61.636	6.9	6.7	GCGACGACGCGCCTCGGCCGAGTTtctctcGACGCGGAGAGGATGATGGGcgggccgggccgggccgggccgggccgggccgggccgggccgggccgggcAGCCGCGTCAAGCAGGAGGCAGACGGCGCGGCACGGCGCGGCGAGGGCGAGAGGGGTACTTGGCGAGGTTCCGGCTGAGGGGCATGGAGGCGAAGAGGAGCGGAAGCGGCCAAGACGCACGAAACGAAACGGGTGCCggaggaggaAGCAGGATGAGGATGGTTTCGCCGGAGGCAgaggaggagGAAGCggaggaggaAGTGCAGAGGAGAGGAGCCGCCGCGGGGTACCGGGAGGGGCggggggAATCGTTGGTGCTACAAAAGGATTTCCCACGGCAGGgcgcgcCGGGCCAGAGC…
GHE39MJ01ELXX8		138	50	10	p	AGGCG	GCGAGGCGAGGCGAGGCGAGGCGAGGCGAGGCGAGGCGAGGCGAGGCGAG	NO	B	1	1	1.2034	261	TTTCGAACTAATGGGCGCT	CACTCGACGTAGTGCTGGTG	24	148	95	19	355	20	60.727	60.523	11.4	8.2	TTGGATTATTTTGAAAGCAAGAGTCGCGGGCTGCCACTGTCTATTCCGGCCGGGCCGCGATGACGGCATCGACGACCTCCTCGCGGCTCAAACTTTTCGAACTAATGGGCGCTGGCCGGGCCGGGCGCGGTGAGAAAgcgaggcgaggcgaggcgaggcgaggcgaggcgaggcgaggcgaggcgagGGGGACGTGGCCGCCCGCCGAGCCTGAGCCTTCCCGCTCCCATCCCGTcgccgcgccgcgccgCACCGCGCCACCCGGTTGAAACGGAAAGTTATCTTTGTAGGTCGATTGCCACCCGTCCGCGGCACCGCGGCCCGCCCGGCACCAGCACCAGCACTACGTCGAGTGACAGTCGAGCGACCACTGACCGCCACCGTGACGTTGGAGAGCGG…
GHE39MJ01ELXX8		138	50	10	p	AGGCG	GCGAGGCGAGGCGAGGCGAGGCGAGGCGAGGCGAGGCGAGGCGAGGCGAG	NO	B	0	0	1.4207	209	TTTCGAACTAATGGGCGCT	GGTGGCAATCGACCTACAAA	24	96	95	19	303	20	60.727	60.894	11.4	7	TTGGATTATTTTGAAAGCAAGAGTCGCGGGCTGCCACTGTCTATTCCGGCCGGGCCGCGATGACGGCATCGACGACCTCCTCGCGGCTCAAACTTTTCGAACTAATGGGCGCTGGCCGGGCCGGGCGCGGTGAGAAAgcgaggcgaggcgaggcgaggcgaggcgaggcgaggcgaggcgaggcgagGGGGACGTGGCCGCCCGCCGAGCCTGAGCCTTCCCGCTCCCATCCCGTcgccgcgccgcgccgCACCGCGCCACCCGGTTGAAACGGAAAGTTATCTTTGTAGGTCGATTGCCACCCGTCCGCGGCACCGCGGCCCGCCCGGCACCAGCACCAGCACTACGTCGAGTGACAGTCGAGCGACCACTGACCGCCACCGTGACGTTGGAGAGCGG…
GHE39MJ01ELXX8		138	50	10	p	AGGCG	GCGAGGCGAGGCGAGGCGAGGCGAGGCGAGGCGAGGCGAGGCGAGGCGAG	NO	B	0	0	1.4296	328	GGGCTGCCACTGTCTATTCC	CACTCGACGTAGTGCTGGTG	90	148	28	20	355	20	61.953	60.523	8.1	8.2	TTGGATTATTTTGAAAGCAAGAGTCGCGGGCTGCCACTGTCTATTCCGGCCGGGCCGCGATGACGGCATCGACGACCTCCTCGCGGCTCAAACTTTTCGAACTAATGGGCGCTGGCCGGGCCGGGCGCGGTGAGAAAgcgaggcgaggcgaggcgaggcgaggcgaggcgaggcgaggcgaggcgagGGGGACGTGGCCGCCCGCCGAGCCTGAGCCTTCCCGCTCCCATCCCGTcgccgcgccgcgccgCACCGCGCCACCCGGTTGAAACGGAAAGTTATCTTTGTAGGTCGATTGCCACCCGTCCGCGGCACCGCGGCCCGCCCGGCACCAGCACCAGCACTACGTCGAGTGACAGTCGAGCGACCACTGACCGCCACCGTGACGTTGGAGAGCGG…
GHE39MJ01ELXX8		138	50	10	p	AGGCG	GCGAGGCGAGGCGAGGCGAGGCGAGGCGAGGCGAGGCGAGGCGAGGCGAG	NO	B	0	0	1.6468	276	GGGCTGCCACTGTCTATTCC	GGTGGCAATCGACCTACAAA	90	96	28	20	303	20	61.953	60.894	8.1	7	TTGGATTATTTTGAAAGCAAGAGTCGCGGGCTGCCACTGTCTATTCCGGCCGGGCCGCGATGACGGCATCGACGACCTCCTCGCGGCTCAAACTTTTCGAACTAATGGGCGCTGGCCGGGCCGGGCGCGGTGAGAAAgcgaggcgaggcgaggcgaggcgaggcgaggcgaggcgaggcgaggcgagGGGGACGTGGCCGCCCGCCGAGCCTGAGCCTTCCCGCTCCCATCCCGTcgccgcgccgcgccgCACCGCGCCACCCGGTTGAAACGGAAAGTTATCTTTGTAGGTCGATTGCCACCCGTCCGCGGCACCGCGGCCCGCCCGGCACCAGCACCAGCACTACGTCGAGTGACAGTCGAGCGACCACTGACCGCCACCGTGACGTTGGAGAGCGG…
GHE39MJ01ELXX8		138	50	10	p	AGGCG	GCGAGGCGAGGCGAGGCGAGGCGAGGCGAGGCGAGGCGAGGCGAGGCGAG	NO	B	0	0	1.6888	329	CGGGCTGCCACTGTCTATT	CACTCGACGTAGTGCTGGTG	92	148	27	19	355	20	61.212	60.523	5.9	8.2	TTGGATTATTTTGAAAGCAAGAGTCGCGGGCTGCCACTGTCTATTCCGGCCGGGCCGCGATGACGGCATCGACGACCTCCTCGCGGCTCAAACTTTTCGAACTAATGGGCGCTGGCCGGGCCGGGCGCGGTGAGAAAgcgaggcgaggcgaggcgaggcgaggcgaggcgaggcgaggcgaggcgagGGGGACGTGGCCGCCCGCCGAGCCTGAGCCTTCCCGCTCCCATCCCGTcgccgcgccgcgccgCACCGCGCCACCCGGTTGAAACGGAAAGTTATCTTTGTAGGTCGATTGCCACCCGTCCGCGGCACCGCGGCCCGCCCGGCACCAGCACCAGCACTACGTCGAGTGACAGTCGAGCGACCACTGACCGCCACCGTGACGTTGGAGAGCGG…
GHE39MJ01ELXX8		138	50	10	p	AGGCG	GCGAGGCGAGGCGAGGCGAGGCGAGGCGAGGCGAGGCGAGGCGAGGCGAG	NO	B	0	0	1.8669	256	TTTCGAACTAATGGGCGCT	GACGTAGTGCTGGTGCTGGT	24	143	95	19	350	20	60.727	61.34	11.4	7.9	TTGGATTATTTTGAAAGCAAGAGTCGCGGGCTGCCACTGTCTATTCCGGCCGGGCCGCGATGACGGCATCGACGACCTCCTCGCGGCTCAAACTTTTCGAACTAATGGGCGCTGGCCGGGCCGGGCGCGGTGAGAAAgcgaggcgaggcgaggcgaggcgaggcgaggcgaggcgaggcgaggcgagGGGGACGTGGCCGCCCGCCGAGCCTGAGCCTTCCCGCTCCCATCCCGTcgccgcgccgcgccgCACCGCGCCACCCGGTTGAAACGGAAAGTTATCTTTGTAGGTCGATTGCCACCCGTCCGCGGCACCGCGGCCCGCCCGGCACCAGCACCAGCACTACGTCGAGTGACAGTCGAGCGACCACTGACCGCCACCGTGACGTTGGAGAGCGG…
GHE39MJ01ELXX8		138	50	10	p	AGGCG	GCGAGGCGAGGCGAGGCGAGGCGAGGCGAGGCGAGGCGAGGCGAGGCGAG	NO	B	0	0	2.093	323	GGGCTGCCACTGTCTATTCC	GACGTAGTGCTGGTGCTGGT	90	143	28	20	350	20	61.953	61.34	8.1	7.9	TTGGATTATTTTGAAAGCAAGAGTCGCGGGCTGCCACTGTCTATTCCGGCCGGGCCGCGATGACGGCATCGACGACCTCCTCGCGGCTCAAACTTTTCGAACTAATGGGCGCTGGCCGGGCCGGGCGCGGTGAGAAAgcgaggcgaggcgaggcgaggcgaggcgaggcgaggcgaggcgaggcgagGGGGACGTGGCCGCCCGCCGAGCCTGAGCCTTCCCGCTCCCATCCCGTcgccgcgccgcgccgCACCGCGCCACCCGGTTGAAACGGAAAGTTATCTTTGTAGGTCGATTGCCACCCGTCCGCGGCACCGCGGCCCGCCCGGCACCAGCACCAGCACTACGTCGAGTGACAGTCGAGCGACCACTGACCGCCACCGTGACGTTGGAGAGCGG…
GHE39MJ01ELXX8		138	50	10	p	AGGCG	GCGAGGCGAGGCGAGGCGAGGCGAGGCGAGGCGAGGCGAGGCGAGGCGAG	NO	B	0	0	2.2694	348	GGGCTGCCACTGTCTATTCC	GTCAGTGGTCGCTCGACTGT	90	168	28	20	375	20	61.953	61.517	8.1	6.1	TTGGATTATTTTGAAAGCAAGAGTCGCGGGCTGCCACTGTCTATTCCGGCCGGGCCGCGATGACGGCATCGACGACCTCCTCGCGGCTCAAACTTTTCGAACTAATGGGCGCTGGCCGGGCCGGGCGCGGTGAGAAAgcgaggcgaggcgaggcgaggcgaggcgaggcgaggcgaggcgaggcgagGGGGACGTGGCCGCCCGCCGAGCCTGAGCCTTCCCGCTCCCATCCCGTcgccgcgccgcgccgCACCGCGCCACCCGGTTGAAACGGAAAGTTATCTTTGTAGGTCGATTGCCACCCGTCCGCGGCACCGCGGCCCGCCCGGCACCAGCACCAGCACTACGTCGAGTGACAGTCGAGCGACCACTGACCGCCACCGTGACGTTGGAGAGCGG…
GHE39MJ01ELXX8	SACT_44_Failed to amplify across species	138	50	10	p	AGGCG	GCGAGGCGAGGCGAGGCGAGGCGAGGCGAGGCGAGGCGAGGCGAGGCGAG	NO	B	0	0	2.4547	207	TTTCGAACTAATGGGCGCT	CTTTCCGTTTCAACCGGGTG	24	94	95	19	301	20	60.727	59.272	11.4	7	TTGGATTATTTTGAAAGCAAGAGTCGCGGGCTGCCACTGTCTATTCCGGCCGGGCCGCGATGACGGCATCGACGACCTCCTCGCGGCTCAAACTTTTCGAACTAATGGGCGCTGGCCGGGCCGGGCGCGGTGAGAAAgcgaggcgaggcgaggcgaggcgaggcgaggcgaggcgaggcgaggcgagGGGGACGTGGCCGCCCGCCGAGCCTGAGCCTTCCCGCTCCCATCCCGTcgccgcgccgcgccgCACCGCGCCACCCGGTTGAAACGGAAAGTTATCTTTGTAGGTCGATTGCCACCCGTCCGCGGCACCGCGGCCCGCCCGGCACCAGCACCAGCACTACGTCGAGTGACAGTCGAGCGACCACTGACCGCCACCGTGACGTTGGAGAGCGG…
GHE39MJ01ELXX8		138	50	10	p	AGGCG	GCGAGGCGAGGCGAGGCGAGGCGAGGCGAGGCGAGGCGAGGCGAGGCGAG	NO	B	0	0	2.6016	208	TTTCGAACTAATGGGCGCT	GTGGCAATCGACCTACAAAGA	24	94	95	19	302	21	60.727	60.125	11.4	7	TTGGATTATTTTGAAAGCAAGAGTCGCGGGCTGCCACTGTCTATTCCGGCCGGGCCGCGATGACGGCATCGACGACCTCCTCGCGGCTCAAACTTTTCGAACTAATGGGCGCTGGCCGGGCCGGGCGCGGTGAGAAAgcgaggcgaggcgaggcgaggcgaggcgaggcgaggcgaggcgaggcgagGGGGACGTGGCCGCCCGCCGAGCCTGAGCCTTCCCGCTCCCATCCCGTcgccgcgccgcgccgCACCGCGCCACCCGGTTGAAACGGAAAGTTATCTTTGTAGGTCGATTGCCACCCGTCCGCGGCACCGCGGCCCGCCCGGCACCAGCACCAGCACTACGTCGAGTGACAGTCGAGCGACCACTGACCGCCACCGTGACGTTGGAGAGCGG…
GHE39MJ01ELXX8		138	50	10	p	AGGCG	GCGAGGCGAGGCGAGGCGAGGCGAGGCGAGGCGAGGCGAGGCGAGGCGAG	NO	B	0	0	3.5379	430	GGGCTGCCACTGTCTATTCC	CTCGACGTCCACGTCCTC	90	252	28	20	457	18	61.953	60.415	8.1	7.9	TTGGATTATTTTGAAAGCAAGAGTCGCGGGCTGCCACTGTCTATTCCGGCCGGGCCGCGATGACGGCATCGACGACCTCCTCGCGGCTCAAACTTTTCGAACTAATGGGCGCTGGCCGGGCCGGGCGCGGTGAGAAAgcgaggcgaggcgaggcgaggcgaggcgaggcgaggcgaggcgaggcgagGGGGACGTGGCCGCCCGCCGAGCCTGAGCCTTCCCGCTCCCATCCCGTcgccgcgccgcgccgCACCGCGCCACCCGGTTGAAACGGAAAGTTATCTTTGTAGGTCGATTGCCACCCGTCCGCGGCACCGCGGCCCGCCCGGCACCAGCACCAGCACTACGTCGAGTGACAGTCGAGCGACCACTGACCGCCACCGTGACGTTGGAGAGCGG…
GHE39MJ01ELXX8		138	50	10	p	AGGCG	GCGAGGCGAGGCGAGGCGAGGCGAGGCGAGGCGAGGCGAGGCGAGGCGAG	NO	B	0	0	3.7971	431	CGGGCTGCCACTGTCTATT	CTCGACGTCCACGTCCTC	92	252	27	19	457	18	61.212	60.415	5.9	7.9	TTGGATTATTTTGAAAGCAAGAGTCGCGGGCTGCCACTGTCTATTCCGGCCGGGCCGCGATGACGGCATCGACGACCTCCTCGCGGCTCAAACTTTTCGAACTAATGGGCGCTGGCCGGGCCGGGCGCGGTGAGAAAgcgaggcgaggcgaggcgaggcgaggcgaggcgaggcgaggcgaggcgagGGGGACGTGGCCGCCCGCCGAGCCTGAGCCTTCCCGCTCCCATCCCGTcgccgcgccgcgccgCACCGCGCCACCCGGTTGAAACGGAAAGTTATCTTTGTAGGTCGATTGCCACCCGTCCGCGGCACCGCGGCCCGCCCGGCACCAGCACCAGCACTACGTCGAGTGACAGTCGAGCGACCACTGACCGCCACCGTGACGTTGGAGAGCGG…
GHE39MJ01ELXX8		138	50	10	p	AGGCG	GCGAGGCGAGGCGAGGCGAGGCGAGGCGAGGCGAGGCGAGGCGAGGCGAG	NO	B	0	0	4.3312	390	TGAAAGCAAGAGTCGCGG	AACCGCTCTCCAACGTCAC	108	195	12	18	401	19	61.256	61.275	13.4	6.1	TTGGATTATTTTGAAAGCAAGAGTCGCGGGCTGCCACTGTCTATTCCGGCCGGGCCGCGATGACGGCATCGACGACCTCCTCGCGGCTCAAACTTTTCGAACTAATGGGCGCTGGCCGGGCCGGGCGCGGTGAGAAAgcgaggcgaggcgaggcgaggcgaggcgaggcgaggcgaggcgaggcgagGGGGACGTGGCCGCCCGCCGAGCCTGAGCCTTCCCGCTCCCATCCCGTcgccgcgccgcgccgCACCGCGCCACCCGGTTGAAACGGAAAGTTATCTTTGTAGGTCGATTGCCACCCGTCCGCGGCACCGCGGCCCGCCCGGCACCAGCACCAGCACTACGTCGAGTGACAGTCGAGCGACCACTGACCGCCACCGTGACGTTGGAGAGCGG…
GHE39MJ01ELXX8		138	50	10	p	AGGCG	GCGAGGCGAGGCGAGGCGAGGCGAGGCGAGGCGAGGCGAGGCGAGGCGAG	NO	B	0	0	4.5809	442	GGGCTGCCACTGTCTATTCC	GGACGCGTACTCCTCGAC	90	264	28	20	469	18	61.953	59.372	8.1	8.1	TTGGATTATTTTGAAAGCAAGAGTCGCGGGCTGCCACTGTCTATTCCGGCCGGGCCGCGATGACGGCATCGACGACCTCCTCGCGGCTCAAACTTTTCGAACTAATGGGCGCTGGCCGGGCCGGGCGCGGTGAGAAAgcgaggcgaggcgaggcgaggcgaggcgaggcgaggcgaggcgaggcgagGGGGACGTGGCCGCCCGCCGAGCCTGAGCCTTCCCGCTCCCATCCCGTcgccgcgccgcgccgCACCGCGCCACCCGGTTGAAACGGAAAGTTATCTTTGTAGGTCGATTGCCACCCGTCCGCGGCACCGCGGCCCGCCCGGCACCAGCACCAGCACTACGTCGAGTGACAGTCGAGCGACCACTGACCGCCACCGTGACGTTGGAGAGCGG…
GHE39MJ01ELXX8		138	50	10	p	AGGCG	GCGAGGCGAGGCGAGGCGAGGCGAGGCGAGGCGAGGCGAGGCGAGGCGAG	NO	B	0	0	4.8401	443	CGGGCTGCCACTGTCTATT	GGACGCGTACTCCTCGAC	92	264	27	19	469	18	61.212	59.372	5.9	8.1	TTGGATTATTTTGAAAGCAAGAGTCGCGGGCTGCCACTGTCTATTCCGGCCGGGCCGCGATGACGGCATCGACGACCTCCTCGCGGCTCAAACTTTTCGAACTAATGGGCGCTGGCCGGGCCGGGCGCGGTGAGAAAgcgaggcgaggcgaggcgaggcgaggcgaggcgaggcgaggcgaggcgagGGGGACGTGGCCGCCCGCCGAGCCTGAGCCTTCCCGCTCCCATCCCGTcgccgcgccgcgccgCACCGCGCCACCCGGTTGAAACGGAAAGTTATCTTTGTAGGTCGATTGCCACCCGTCCGCGGCACCGCGGCCCGCCCGGCACCAGCACCAGCACTACGTCGAGTGACAGTCGAGCGACCACTGACCGCCACCGTGACGTTGGAGAGCGG…
GHE39MJ01ELXX8		138	50	10	p	AGGCG	GCGAGGCGAGGCGAGGCGAGGCGAGGCGAGGCGAGGCGAGGCGAGGCGAG	NO	B	0	0	4.8409	446	TGAAAGCAAGAGTCGCGG	CTCGACGTCCACGTCCTC	108	252	12	18	457	18	61.256	60.415	13.4	7.9	TTGGATTATTTTGAAAGCAAGAGTCGCGGGCTGCCACTGTCTATTCCGGCCGGGCCGCGATGACGGCATCGACGACCTCCTCGCGGCTCAAACTTTTCGAACTAATGGGCGCTGGCCGGGCCGGGCGCGGTGAGAAAgcgaggcgaggcgaggcgaggcgaggcgaggcgaggcgaggcgaggcgagGGGGACGTGGCCGCCCGCCGAGCCTGAGCCTTCCCGCTCCCATCCCGTcgccgcgccgcgccgCACCGCGCCACCCGGTTGAAACGGAAAGTTATCTTTGTAGGTCGATTGCCACCCGTCCGCGGCACCGCGGCCCGCCCGGCACCAGCACCAGCACTACGTCGAGTGACAGTCGAGCGACCACTGACCGCCACCGTGACGTTGGAGAGCGG…
GHE39MJ01ELXX8		138	50	10	p	AGGCG	GCGAGGCGAGGCGAGGCGAGGCGAGGCGAGGCGAGGCGAGGCGAGGCGAG	NO	B	0	0	7.4463	189	GAACTAATGGGCGCTGGC	CAAAGATAACTTTCCGTTTCAACC	21	76	99	18	287	24	61.702	60.256	9.7	8.2	TTGGATTATTTTGAAAGCAAGAGTCGCGGGCTGCCACTGTCTATTCCGGCCGGGCCGCGATGACGGCATCGACGACCTCCTCGCGGCTCAAACTTTTCGAACTAATGGGCGCTGGCCGGGCCGGGCGCGGTGAGAAAgcgaggcgaggcgaggcgaggcgaggcgaggcgaggcgaggcgaggcgagGGGGACGTGGCCGCCCGCCGAGCCTGAGCCTTCCCGCTCCCATCCCGTcgccgcgccgcgccgCACCGCGCCACCCGGTTGAAACGGAAAGTTATCTTTGTAGGTCGATTGCCACCCGTCCGCGGCACCGCGGCCCGCCCGGCACCAGCACCAGCACTACGTCGAGTGACAGTCGAGCGACCACTGACCGCCACCGTGACGTTGGAGAGCGG…
GHE39MJ01ELXX8		138	50	10	p	AGGCG	GCGAGGCGAGGCGAGGCGAGGCGAGGCGAGGCGAGGCGAGGCGAGGCGAG	NO	B	0	0	8.8504	188	GAACTAATGGGCGCTGGC	AAAGATAACTTTCCGTTTCAACC	21	76	99	18	286	23	61.702	57.852	9.7	8.2	TTGGATTATTTTGAAAGCAAGAGTCGCGGGCTGCCACTGTCTATTCCGGCCGGGCCGCGATGACGGCATCGACGACCTCCTCGCGGCTCAAACTTTTCGAACTAATGGGCGCTGGCCGGGCCGGGCGCGGTGAGAAAgcgaggcgaggcgaggcgaggcgaggcgaggcgaggcgaggcgaggcgagGGGGACGTGGCCGCCCGCCGAGCCTGAGCCTTCCCGCTCCCATCCCGTcgccgcgccgcgccgCACCGCGCCACCCGGTTGAAACGGAAAGTTATCTTTGTAGGTCGATTGCCACCCGTCCGCGGCACCGCGGCCCGCCCGGCACCAGCACCAGCACTACGTCGAGTGACAGTCGAGCGACCACTGACCGCCACCGTGACGTTGGAGAGCGG…
GHE39MJ01ELXX8		138	50	10	p	AGGCG	GCGAGGCGAGGCGAGGCGAGGCGAGGCGAGGCGAGGCGAGGCGAGGCGAG	NO	B	0	0	9.8152	189	CGAACTAATGGGCGCTGG	AAAGATAACTTTCCGTTTCAACC	22	76	98	18	286	23	62.667	57.852	9.7	8.2	TTGGATTATTTTGAAAGCAAGAGTCGCGGGCTGCCACTGTCTATTCCGGCCGGGCCGCGATGACGGCATCGACGACCTCCTCGCGGCTCAAACTTTTCGAACTAATGGGCGCTGGCCGGGCCGGGCGCGGTGAGAAAgcgaggcgaggcgaggcgaggcgaggcgaggcgaggcgaggcgaggcgagGGGGACGTGGCCGCCCGCCGAGCCTGAGCCTTCCCGCTCCCATCCCGTcgccgcgccgcgccgCACCGCGCCACCCGGTTGAAACGGAAAGTTATCTTTGTAGGTCGATTGCCACCCGTCCGCGGCACCGCGGCCCGCCCGGCACCAGCACCAGCACTACGTCGAGTGACAGTCGAGCGACCACTGACCGCCACCGTGACGTTGGAGAGCGG…
GHE39MJ01ER8PQ		92	20	10	p	AG	GAGAGAGAGAGAGAGAGAGA	NO	A	1	1	1.937	156	GCGTGGCTCTGATTGCTTTA	GCGCCTCTGTGTCTTTACCT	71	25	1	20	156	20	61.438	59.501	6.3	6.9	GCGTGGCTCTGATTGCTTTACGCGAACGCTGCGGCCCGCGCTCCGCGTCTCCTCGCCGGCTGCCTCTGTCCTCCCCGGTAGGAGTGGGTGTgagagagagagagagagagaATCAGAGATGAATAGGAAAGGCAGAAGGTAAAGACACAGAGGCGCG
GHE39MJ01ER8PQ		92	20	10	p	AG	GAGAGAGAGAGAGAGAGAGA	NO	A	0	0	2.0451	153	TGGCTCTGATTGCTTTACGC	GCGCCTCTGTGTCTTTACCTT	68	24	4	20	156	21	61.438	60.807	8.9	7.9	GCGTGGCTCTGATTGCTTTACGCGAACGCTGCGGCCCGCGCTCCGCGTCTCCTCGCCGGCTGCCTCTGTCCTCCCCGGTAGGAGTGGGTGTgagagagagagagagagagaATCAGAGATGAATAGGAAAGGCAGAAGGTAAAGACACAGAGGCGCG
GHE39MJ01ER8PQ		92	20	10	p	AG	GAGAGAGAGAGAGAGAGAGA	NO	A	0	0	4.2151	139	GCGTGGCTCTGATTGCTTTA	CCTTCTGCCTTTCCTATTCATC	71	6	1	20	139	22	61.438	59.223	6.3	6.6	GCGTGGCTCTGATTGCTTTACGCGAACGCTGCGGCCCGCGCTCCGCGTCTCCTCGCCGGCTGCCTCTGTCCTCCCCGGTAGGAGTGGGTGTgagagagagagagagagagaATCAGAGATGAATAGGAAAGGCAGAAGGTAAAGACACAGAGGCGCG
GHE39MJ01ER8PQ		92	20	10	p	AG	GAGAGAGAGAGAGAGAGAGA	NO	A	0	0	4.3367	136	TGGCTCTGATTGCTTTACGC	CCTTCTGCCTTTCCTATTCATCT	68	5	4	20	139	23	61.438	60.102	8.9	6.6	GCGTGGCTCTGATTGCTTTACGCGAACGCTGCGGCCCGCGCTCCGCGTCTCCTCGCCGGCTGCCTCTGTCCTCCCCGGTAGGAGTGGGTGTgagagagagagagagagagaATCAGAGATGAATAGGAAAGGCAGAAGGTAAAGACACAGAGGCGCG
GHE39MJ01ERW3I		220	20	10	p	AG	GAGAGAGAGAGAGAGAGAGA	NO	F	1	1	1.5063	282	CGAAGGTGGAATAGCGATGA	ACTTCTTCCCGGTTCGACTG	169	53	31	20	312	20	61.129	61.577	6.6	6.4	GCGATGCGCCCTGGATGGATTTTATCGGTGCGAAGGTGGAATAGCGATGAGAGGCTTTTCCTACGCGGGCAGTGTGGGGCGGCCGTTGGCCGGCCGAGGGTACCGGGTACCGGTCCCTCGggcggcggcGAAACTGGACTTAGGGGCCCGTAAGTAGTGGGACGCCGAGGCAGGCACCGTGCGGCCTGGAAATCCCATGGATGATACAGAGAAAGAGGTgagagagagagagagagagaGGTCgggggggggggggCGACGACGTCGGGGCGGAAGCAAAGGTTCGAGCAGGCAGTCGAACCGGGAAGAAGTGGGGCGTGCCGAGGTGGCCGGGCACGGGT
GHE39MJ01ERW3I		220	20	10	p	AG	GAGAGAGAGAGAGAGAGAGA	NO	F	0	0	1.5808	267	CGAAGGTGGAATAGCGATGA	GACTGCCTGCTCGAACCTT	169	39	31	20	297	19	61.129	60.549	6.6	7.9	GCGATGCGCCCTGGATGGATTTTATCGGTGCGAAGGTGGAATAGCGATGAGAGGCTTTTCCTACGCGGGCAGTGTGGGGCGGCCGTTGGCCGGCCGAGGGTACCGGGTACCGGTCCCTCGggcggcggcGAAACTGGACTTAGGGGCCCGTAAGTAGTGGGACGCCGAGGCAGGCACCGTGCGGCCTGGAAATCCCATGGATGATACAGAGAAAGAGGTgagagagagagagagagagaGGTCgggggggggggggCGACGACGTCGGGGCGGAAGCAAAGGTTCGAGCAGGCAGTCGAACCGGGAAGAAGTGGGGCGTGCCGAGGTGGCCGGGCACGGGT
GHE39MJ01ERW3I		220	20	10	p	AG	GAGAGAGAGAGAGAGAGAGA	NO	F	0	0	1.6065	262	CGAAGGTGGAATAGCGATGA	CCTGCTCGAACCTTTGCTT	169	34	31	20	292	19	61.129	60.523	6.6	8.5	GCGATGCGCCCTGGATGGATTTTATCGGTGCGAAGGTGGAATAGCGATGAGAGGCTTTTCCTACGCGGGCAGTGTGGGGCGGCCGTTGGCCGGCCGAGGGTACCGGGTACCGGTCCCTCGggcggcggcGAAACTGGACTTAGGGGCCCGTAAGTAGTGGGACGCCGAGGCAGGCACCGTGCGGCCTGGAAATCCCATGGATGATACAGAGAAAGAGGTgagagagagagagagagagaGGTCgggggggggggggCGACGACGTCGGGGCGGAAGCAAAGGTTCGAGCAGGCAGTCGAACCGGGAAGAAGTGGGGCGTGCCGAGGTGGCCGGGCACGGGT
GHE39MJ01ERW3I		220	20	10	p	AG	GAGAGAGAGAGAGAGAGAGA	NO	F	0	0	1.8198	163	GTAAGTAGTGGGACGCCGAG	ACTTCTTCCCGGTTCGACTG	50	53	150	20	312	20	59.757	61.577	9.9	6.4	GCGATGCGCCCTGGATGGATTTTATCGGTGCGAAGGTGGAATAGCGATGAGAGGCTTTTCCTACGCGGGCAGTGTGGGGCGGCCGTTGGCCGGCCGAGGGTACCGGGTACCGGTCCCTCGggcggcggcGAAACTGGACTTAGGGGCCCGTAAGTAGTGGGACGCCGAGGCAGGCACCGTGCGGCCTGGAAATCCCATGGATGATACAGAGAAAGAGGTgagagagagagagagagagaGGTCgggggggggggggCGACGACGTCGGGGCGGAAGCAAAGGTTCGAGCAGGCAGTCGAACCGGGAAGAAGTGGGGCGTGCCGAGGTGGCCGGGCACGGGT
GHE39MJ01ERW3I		220	20	10	p	AG	GAGAGAGAGAGAGAGAGAGA	NO	F	0	0	1.8832	164	GTAAGTAGTGGGACGCCGAG	CACTTCTTCCCGGTTCGAC	50	55	150	20	313	19	59.757	60.64	9.9	8.1	GCGATGCGCCCTGGATGGATTTTATCGGTGCGAAGGTGGAATAGCGATGAGAGGCTTTTCCTACGCGGGCAGTGTGGGGCGGCCGTTGGCCGGCCGAGGGTACCGGGTACCGGTCCCTCGggcggcggcGAAACTGGACTTAGGGGCCCGTAAGTAGTGGGACGCCGAGGCAGGCACCGTGCGGCCTGGAAATCCCATGGATGATACAGAGAAAGAGGTgagagagagagagagagagaGGTCgggggggggggggCGACGACGTCGGGGCGGAAGCAAAGGTTCGAGCAGGCAGTCGAACCGGGAAGAAGTGGGGCGTGCCGAGGTGGCCGGGCACGGGT
GHE39MJ01ERW3I		220	20	10	p	AG	GAGAGAGAGAGAGAGAGAGA	NO	F	0	0	2.0145	127	CTGGAAATCCCATGGATGAT	ACTTCTTCCCGGTTCGACTG	14	53	186	20	312	20	59.563	61.577	6.5	6.4	GCGATGCGCCCTGGATGGATTTTATCGGTGCGAAGGTGGAATAGCGATGAGAGGCTTTTCCTACGCGGGCAGTGTGGGGCGGCCGTTGGCCGGCCGAGGGTACCGGGTACCGGTCCCTCGggcggcggcGAAACTGGACTTAGGGGCCCGTAAGTAGTGGGACGCCGAGGCAGGCACCGTGCGGCCTGGAAATCCCATGGATGATACAGAGAAAGAGGTgagagagagagagagagagaGGTCgggggggggggggCGACGACGTCGGGGCGGAAGCAAAGGTTCGAGCAGGCAGTCGAACCGGGAAGAAGTGGGGCGTGCCGAGGTGGCCGGGCACGGGT
GHE39MJ01ERW3I		220	20	10	p	AG	GAGAGAGAGAGAGAGAGAGA	NO	F	0	0	2.0779	128	CTGGAAATCCCATGGATGAT	CACTTCTTCCCGGTTCGAC	14	55	186	20	313	19	59.563	60.64	6.5	8.1	GCGATGCGCCCTGGATGGATTTTATCGGTGCGAAGGTGGAATAGCGATGAGAGGCTTTTCCTACGCGGGCAGTGTGGGGCGGCCGTTGGCCGGCCGAGGGTACCGGGTACCGGTCCCTCGggcggcggcGAAACTGGACTTAGGGGCCCGTAAGTAGTGGGACGCCGAGGCAGGCACCGTGCGGCCTGGAAATCCCATGGATGATACAGAGAAAGAGGTgagagagagagagagagagaGGTCgggggggggggggCGACGACGTCGGGGCGGAAGCAAAGGTTCGAGCAGGCAGTCGAACCGGGAAGAAGTGGGGCGTGCCGAGGTGGCCGGGCACGGGT
GHE39MJ01ERW3I		220	20	10	p	AG	GAGAGAGAGAGAGAGAGAGA	NO	F	0	0	2.9974	291	TTATCGGTGCGAAGGTGG	ACTTCTTCCCGGTTCGACTG	180	53	22	18	312	20	60.62	61.577	9.4	6.4	GCGATGCGCCCTGGATGGATTTTATCGGTGCGAAGGTGGAATAGCGATGAGAGGCTTTTCCTACGCGGGCAGTGTGGGGCGGCCGTTGGCCGGCCGAGGGTACCGGGTACCGGTCCCTCGggcggcggcGAAACTGGACTTAGGGGCCCGTAAGTAGTGGGACGCCGAGGCAGGCACCGTGCGGCCTGGAAATCCCATGGATGATACAGAGAAAGAGGTgagagagagagagagagagaGGTCgggggggggggggCGACGACGTCGGGGCGGAAGCAAAGGTTCGAGCAGGCAGTCGAACCGGGAAGAAGTGGGGCGTGCCGAGGTGGCCGGGCACGGGT
GHE39MJ01ERW3I		220	20	10	p	AG	GAGAGAGAGAGAGAGAGAGA	NO	F	0	0	3.0478	291	TATCGGTGCGAAGGTGGAAT	CACTTCTTCCCGGTTCGACT	177	54	23	20	313	20	62.671	61.577	8.1	8.1	GCGATGCGCCCTGGATGGATTTTATCGGTGCGAAGGTGGAATAGCGATGAGAGGCTTTTCCTACGCGGGCAGTGTGGGGCGGCCGTTGGCCGGCCGAGGGTACCGGGTACCGGTCCCTCGggcggcggcGAAACTGGACTTAGGGGCCCGTAAGTAGTGGGACGCCGAGGCAGGCACCGTGCGGCCTGGAAATCCCATGGATGATACAGAGAAAGAGGTgagagagagagagagagagaGGTCgggggggggggggCGACGACGTCGGGGCGGAAGCAAAGGTTCGAGCAGGCAGTCGAACCGGGAAGAAGTGGGGCGTGCCGAGGTGGCCGGGCACGGGT
GHE39MJ01ERW3I		220	20	10	p	AG	GAGAGAGAGAGAGAGAGAGA	NO	F	0	0	3.3281	190	CGGCGAAACTGGACTTAGG	CCCACTTCTTCCCGGTTC	75	58	126	19	315	18	60.771	60.443	7.5	7.9	GCGATGCGCCCTGGATGGATTTTATCGGTGCGAAGGTGGAATAGCGATGAGAGGCTTTTCCTACGCGGGCAGTGTGGGGCGGCCGTTGGCCGGCCGAGGGTACCGGGTACCGGTCCCTCGggcggcggcGAAACTGGACTTAGGGGCCCGTAAGTAGTGGGACGCCGAGGCAGGCACCGTGCGGCCTGGAAATCCCATGGATGATACAGAGAAAGAGGTgagagagagagagagagagaGGTCgggggggggggggCGACGACGTCGGGGCGGAAGCAAAGGTTCGAGCAGGCAGTCGAACCGGGAAGAAGTGGGGCGTGCCGAGGTGGCCGGGCACGGGT
GHE39MJ01ERW3I		220	20	10	p	AG	GAGAGAGAGAGAGAGAGAGA	NO	F	0	0	4.8092	191	GCGGCGAAACTGGACTTA	CCCACTTCTTCCCGGTTC	77	58	125	18	315	18	59.948	60.443	5.7	7.9	GCGATGCGCCCTGGATGGATTTTATCGGTGCGAAGGTGGAATAGCGATGAGAGGCTTTTCCTACGCGGGCAGTGTGGGGCGGCCGTTGGCCGGCCGAGGGTACCGGGTACCGGTCCCTCGggcggcggcGAAACTGGACTTAGGGGCCCGTAAGTAGTGGGACGCCGAGGCAGGCACCGTGCGGCCTGGAAATCCCATGGATGATACAGAGAAAGAGGTgagagagagagagagagagaGGTCgggggggggggggCGACGACGTCGGGGCGGAAGCAAAGGTTCGAGCAGGCAGTCGAACCGGGAAGAAGTGGGGCGTGCCGAGGTGGCCGGGCACGGGT
GHE39MJ01ERW3I		220	20	10	p	AG	GAGAGAGAGAGAGAGAGAGA	NO	F	0	0	5.2755	235	TTCCTACGCGGGCAGTGT	CCTGCTCGAACCTTTGCTT	144	34	58	18	292	19	62.798	60.523	6.1	8.5	GCGATGCGCCCTGGATGGATTTTATCGGTGCGAAGGTGGAATAGCGATGAGAGGCTTTTCCTACGCGGGCAGTGTGGGGCGGCCGTTGGCCGGCCGAGGGTACCGGGTACCGGTCCCTCGggcggcggcGAAACTGGACTTAGGGGCCCGTAAGTAGTGGGACGCCGAGGCAGGCACCGTGCGGCCTGGAAATCCCATGGATGATACAGAGAAAGAGGTgagagagagagagagagagaGGTCgggggggggggggCGACGACGTCGGGGCGGAAGCAAAGGTTCGAGCAGGCAGTCGAACCGGGAAGAAGTGGGGCGTGCCGAGGTGGCCGGGCACGGGT
GHE39MJ01AGJ9P		222	45	9	p	CCCGG	GGCCCGGCCCGGCCCGGCCCGGCCCGGCCCGGCCCGGCCCGGCCC	NO	B	1	1	3.9356	292	TCATCATGCCGATAAGCATCT	CTGGAGCACACGGACGACT	26	181	175	21	466	19	60.589	62.524	6.6	8.1	GTCCCGTCCCGTGCCGTCCGCGGGGCGGCGTGCCGCGGCCTGGGCTGCCCTGCGcccccTCGCTCCCGCTCTGGGCCGGACCCACGGCCGGGCCGGCCTGCGCCGCCAGGGCAGCAGCCAGGGCAGCAGGCACCAGGACTCGGGACGCGGGTCCGGAGACGACGAGGGCGAAATTCATCATGCCGATAAGCATCTGTAAGCTCGGGGCTCGGGTGGAGCCTggcccggcccggcccggcccggcccggcccggcccggcccggcccGGCCACGGCCcacacaGCGTGGAGCACAGCGGCCGGGGAGCGCGAGGCGAGGCCAGGCGAGGCGAGGCCAGGCGAGGCGTAACGCCACTCCGTATATTTTCCGCTCGGGAGGAGCGAGGGCGCATGCGCGGAG…
GHE39MJ01AGJ9P	SACT_07_Failed to amplify	222	45	9	p	CCCGG	GGCCCGGCCCGGCCCGGCCCGGCCCGGCCCGGCCCGGCCCGGCCC	NO	B	0	0	3.9455	289	TCATCATGCCGATAAGCATCT	GAGCACACGGACGACTGG	26	179	175	21	463	18	60.589	61.534	6.6	7.9	GTCCCGTCCCGTGCCGTCCGCGGGGCGGCGTGCCGCGGCCTGGGCTGCCCTGCGcccccTCGCTCCCGCTCTGGGCCGGACCCACGGCCGGGCCGGCCTGCGCCGCCAGGGCAGCAGCCAGGGCAGCAGGCACCAGGACTCGGGACGCGGGTCCGGAGACGACGAGGGCGAAATTCATCATGCCGATAAGCATCTGTAAGCTCGGGGCTCGGGTGGAGCCTggcccggcccggcccggcccggcccggcccggcccggcccggcccGGCCACGGCCcacacaGCGTGGAGCACAGCGGCCGGGGAGCGCGAGGCGAGGCCAGGCGAGGCGAGGCCAGGCGAGGCGTAACGCCACTCCGTATATTTTCCGCTCGGGAGGAGCGAGGGCGCATGCGCGGAG…
GHE39MJ01AGJ9P		222	45	9	p	CCCGG	GGCCCGGCCCGGCCCGGCCCGGCCCGGCCCGGCCCGGCCCGGCCC	NO	B	0	0	4.146	286	TGCCGATAAGCATCTGTAAGC	CTGGAGCACACGGACGACT	20	181	181	21	466	19	60.378	62.524	7.5	8.1	GTCCCGTCCCGTGCCGTCCGCGGGGCGGCGTGCCGCGGCCTGGGCTGCCCTGCGcccccTCGCTCCCGCTCTGGGCCGGACCCACGGCCGGGCCGGCCTGCGCCGCCAGGGCAGCAGCCAGGGCAGCAGGCACCAGGACTCGGGACGCGGGTCCGGAGACGACGAGGGCGAAATTCATCATGCCGATAAGCATCTGTAAGCTCGGGGCTCGGGTGGAGCCTggcccggcccggcccggcccggcccggcccggcccggcccggcccGGCCACGGCCcacacaGCGTGGAGCACAGCGGCCGGGGAGCGCGAGGCGAGGCCAGGCGAGGCGAGGCCAGGCGAGGCGTAACGCCACTCCGTATATTTTCCGCTCGGGAGGAGCGAGGGCGCATGCGCGGAG…
GHE39MJ01AGJ9P		222	45	9	p	CCCGG	GGCCCGGCCCGGCCCGGCCCGGCCCGGCCCGGCCCGGCCCGGCCC	NO	B	0	0	4.1559	283	TGCCGATAAGCATCTGTAAGC	GAGCACACGGACGACTGG	20	179	181	21	463	18	60.378	61.534	7.5	7.9	GTCCCGTCCCGTGCCGTCCGCGGGGCGGCGTGCCGCGGCCTGGGCTGCCCTGCGcccccTCGCTCCCGCTCTGGGCCGGACCCACGGCCGGGCCGGCCTGCGCCGCCAGGGCAGCAGCCAGGGCAGCAGGCACCAGGACTCGGGACGCGGGTCCGGAGACGACGAGGGCGAAATTCATCATGCCGATAAGCATCTGTAAGCTCGGGGCTCGGGTGGAGCCTggcccggcccggcccggcccggcccggcccggcccggcccggcccGGCCACGGCCcacacaGCGTGGAGCACAGCGGCCGGGGAGCGCGAGGCGAGGCCAGGCGAGGCGAGGCCAGGCGAGGCGTAACGCCACTCCGTATATTTTCCGCTCGGGAGGAGCGAGGGCGCATGCGCGGAG…
GHE39MJ01AGJ9P		222	45	9	p	CCCGG	GGCCCGGCCCGGCCCGGCCCGGCCCGGCCCGGCCCGGCCCGGCCC	NO	B	0	0	4.9481	343	CAGCAGGCACCAGGACTC	CTGGAGCACACGGACGACT	80	181	124	18	466	19	60.576	62.524	6.1	8.1	GTCCCGTCCCGTGCCGTCCGCGGGGCGGCGTGCCGCGGCCTGGGCTGCCCTGCGcccccTCGCTCCCGCTCTGGGCCGGACCCACGGCCGGGCCGGCCTGCGCCGCCAGGGCAGCAGCCAGGGCAGCAGGCACCAGGACTCGGGACGCGGGTCCGGAGACGACGAGGGCGAAATTCATCATGCCGATAAGCATCTGTAAGCTCGGGGCTCGGGTGGAGCCTggcccggcccggcccggcccggcccggcccggcccggcccggcccGGCCACGGCCcacacaGCGTGGAGCACAGCGGCCGGGGAGCGCGAGGCGAGGCCAGGCGAGGCGAGGCCAGGCGAGGCGTAACGCCACTCCGTATATTTTCCGCTCGGGAGGAGCGAGGGCGCATGCGCGGAG…
GHE39MJ01AGJ9P		222	45	9	p	CCCGG	GGCCCGGCCCGGCCCGGCCCGGCCCGGCCCGGCCCGGCCCGGCCC	NO	B	0	0	4.958	341	CAGCAGGCACCAGGACTC	GGAGCACACGGACGACTG	80	180	124	18	464	18	60.576	61.534	6.1	6.4	GTCCCGTCCCGTGCCGTCCGCGGGGCGGCGTGCCGCGGCCTGGGCTGCCCTGCGcccccTCGCTCCCGCTCTGGGCCGGACCCACGGCCGGGCCGGCCTGCGCCGCCAGGGCAGCAGCCAGGGCAGCAGGCACCAGGACTCGGGACGCGGGTCCGGAGACGACGAGGGCGAAATTCATCATGCCGATAAGCATCTGTAAGCTCGGGGCTCGGGTGGAGCCTggcccggcccggcccggcccggcccggcccggcccggcccggcccGGCCACGGCCcacacaGCGTGGAGCACAGCGGCCGGGGAGCGCGAGGCGAGGCCAGGCGAGGCGAGGCCAGGCGAGGCGTAACGCCACTCCGTATATTTTCCGCTCGGGAGGAGCGAGGGCGCATGCGCGGAG…
GHE39MJ01AGJ9P		222	45	9	p	CCCGG	GGCCCGGCCCGGCCCGGCCCGGCCCGGCCCGGCCCGGCCCGGCCC	NO	C	0	0	4.037	121	TCATCATGCCGATAAGCATCT	CTGTGCTCCACGCTGTGT	26	11	175	21	295	18	60.589	59.574	6.6	6.4	GTCCCGTCCCGTGCCGTCCGCGGGGCGGCGTGCCGCGGCCTGGGCTGCCCTGCGcccccTCGCTCCCGCTCTGGGCCGGACCCACGGCCGGGCCGGCCTGCGCCGCCAGGGCAGCAGCCAGGGCAGCAGGCACCAGGACTCGGGACGCGGGTCCGGAGACGACGAGGGCGAAATTCATCATGCCGATAAGCATCTGTAAGCTCGGGGCTCGGGTGGAGCCTggcccggcccggcccggcccggcccggcccggcccggcccggcccGGCCACGGCCcacacaGCGTGGAGCACAGCGGCCGGGGAGCGCGAGGCGAGGCCAGGCGAGGCGAGGCCAGGCGAGGCGTAACGCCACTCCGTATATTTTCCGCTCGGGAGGAGCGAGGGCGCATGCGCGGAG…
GHE39MJ01AGJ9P		222	45	9	p	CCCGG	GGCCCGGCCCGGCCCGGCCCGGCCCGGCCCGGCCCGGCCCGGCCC	NO	C	0	0	4.0621	135	GACGAGGGCGAAATTCATC	CTGTGCTCCACGCTGTGT	42	11	161	19	295	18	60.564	59.574	6.6	6.4	GTCCCGTCCCGTGCCGTCCGCGGGGCGGCGTGCCGCGGCCTGGGCTGCCCTGCGcccccTCGCTCCCGCTCTGGGCCGGACCCACGGCCGGGCCGGCCTGCGCCGCCAGGGCAGCAGCCAGGGCAGCAGGCACCAGGACTCGGGACGCGGGTCCGGAGACGACGAGGGCGAAATTCATCATGCCGATAAGCATCTGTAAGCTCGGGGCTCGGGTGGAGCCTggcccggcccggcccggcccggcccggcccggcccggcccggcccGGCCACGGCCcacacaGCGTGGAGCACAGCGGCCGGGGAGCGCGAGGCGAGGCCAGGCGAGGCGAGGCCAGGCGAGGCGTAACGCCACTCCGTATATTTTCCGCTCGGGAGGAGCGAGGGCGCATGCGCGGAG…
GHE39MJ01AGJ9P		222	45	9	p	CCCGG	GGCCCGGCCCGGCCCGGCCCGGCCCGGCCCGGCCCGGCCCGGCCC	NO	C	0	0	4.1482	127	CGAAATTCATCATGCCGATA	CTGTGCTCCACGCTGTGT	33	11	169	20	295	18	59.478	59.574	7.6	6.4	GTCCCGTCCCGTGCCGTCCGCGGGGCGGCGTGCCGCGGCCTGGGCTGCCCTGCGcccccTCGCTCCCGCTCTGGGCCGGACCCACGGCCGGGCCGGCCTGCGCCGCCAGGGCAGCAGCCAGGGCAGCAGGCACCAGGACTCGGGACGCGGGTCCGGAGACGACGAGGGCGAAATTCATCATGCCGATAAGCATCTGTAAGCTCGGGGCTCGGGTGGAGCCTggcccggcccggcccggcccggcccggcccggcccggcccggcccGGCCACGGCCcacacaGCGTGGAGCACAGCGGCCGGGGAGCGCGAGGCGAGGCCAGGCGAGGCGAGGCCAGGCGAGGCGTAACGCCACTCCGTATATTTTCCGCTCGGGAGGAGCGAGGGCGCATGCGCGGAG…
GHE39MJ01AGJ9P		222	45	9	p	CCCGG	GGCCCGGCCCGGCCCGGCCCGGCCCGGCCCGGCCCGGCCCGGCCC	NO	C	0	0	5.0496	172	CAGCAGGCACCAGGACTC	CTGTGCTCCACGCTGTGT	80	11	124	18	295	18	60.576	59.574	6.1	6.4	GTCCCGTCCCGTGCCGTCCGCGGGGCGGCGTGCCGCGGCCTGGGCTGCCCTGCGcccccTCGCTCCCGCTCTGGGCCGGACCCACGGCCGGGCCGGCCTGCGCCGCCAGGGCAGCAGCCAGGGCAGCAGGCACCAGGACTCGGGACGCGGGTCCGGAGACGACGAGGGCGAAATTCATCATGCCGATAAGCATCTGTAAGCTCGGGGCTCGGGTGGAGCCTggcccggcccggcccggcccggcccggcccggcccggcccggcccGGCCACGGCCcacacaGCGTGGAGCACAGCGGCCGGGGAGCGCGAGGCGAGGCCAGGCGAGGCGAGGCCAGGCGAGGCGTAACGCCACTCCGTATATTTTCCGCTCGGGAGGAGCGAGGGCGCATGCGCGGAG…
GHE39MJ01AGJ9P		222	45	9	p	CCCGG	GGCCCGGCCCGGCCCGGCCCGGCCCGGCCCGGCCCGGCCCGGCCC	NO	C	0	0	6.0743	140	GAGACGACGAGGGCGAAAT	CTGTGCTCCACGCTGTGT	47	11	156	19	295	18	62.649	59.574	6.9	6.4	GTCCCGTCCCGTGCCGTCCGCGGGGCGGCGTGCCGCGGCCTGGGCTGCCCTGCGcccccTCGCTCCCGCTCTGGGCCGGACCCACGGCCGGGCCGGCCTGCGCCGCCAGGGCAGCAGCCAGGGCAGCAGGCACCAGGACTCGGGACGCGGGTCCGGAGACGACGAGGGCGAAATTCATCATGCCGATAAGCATCTGTAAGCTCGGGGCTCGGGTGGAGCCTggcccggcccggcccggcccggcccggcccggcccggcccggcccGGCCACGGCCcacacaGCGTGGAGCACAGCGGCCGGGGAGCGCGAGGCGAGGCCAGGCGAGGCGAGGCCAGGCGAGGCGTAACGCCACTCCGTATATTTTCCGCTCGGGAGGAGCGAGGGCGCATGCGCGGAG…
GHE39MJ01AGJ9P		222	45	9	p	CCCGG	GGCCCGGCCCGGCCCGGCCCGGCCCGGCCCGGCCCGGCCCGGCCC	NO	C	0	0	6.9294	140	GAGACGACGAGGGCGAAA	CTGTGCTCCACGCTGTGT	48	11	156	18	295	18	62.504	59.574	9	6.4	GTCCCGTCCCGTGCCGTCCGCGGGGCGGCGTGCCGCGGCCTGGGCTGCCCTGCGcccccTCGCTCCCGCTCTGGGCCGGACCCACGGCCGGGCCGGCCTGCGCCGCCAGGGCAGCAGCCAGGGCAGCAGGCACCAGGACTCGGGACGCGGGTCCGGAGACGACGAGGGCGAAATTCATCATGCCGATAAGCATCTGTAAGCTCGGGGCTCGGGTGGAGCCTggcccggcccggcccggcccggcccggcccggcccggcccggcccGGCCACGGCCcacacaGCGTGGAGCACAGCGGCCGGGGAGCGCGAGGCGAGGCCAGGCGAGGCGAGGCCAGGCGAGGCGTAACGCCACTCCGTATATTTTCCGCTCGGGAGGAGCGAGGGCGCATGCGCGGAG…
GHE39MJ01ATDL1		245	18	9	p	AG	GAGAGAGAGAGAGAGAGA	NO	A	1	1	2.3815	116	GACGATTTGTGACCTCGACC	CCTTCCCTATCCGTGCCTC	53	6	172	20	287	19	60.52	61.901	9.6	9.4	GGCGGGGCTGTAGTTGTAGTCGGCTGGGCTgcgcgcTGCAGGATTCAGGATTCCTCATTCCTCCAAACCGCCAtcgcgtcgcgtcgcgTTGCGTTGCGCATGCGGGGACAGGCAGCACGccggcccggcccggcccggcccggcccggcccggcccggcccggcccggcCCGACGATTTGTGACCTCGACCTCGGCCGACCTCACGTCCCGTCTTGGCAAACGTAAGAATCGTCTCGCAGCCCGgagagagagagagagagaGGAGGCGAGGCACGGATAGGGAAGGGGCGGGGCCGCGTGTCGAGACGAGACGC
GHE39MJ01ATDL1		245	18	9	p	AG	GAGAGAGAGAGAGAGAGA	NO	A	0	0	2.6534	116	GACGATTTGTGACCTCGACC	CCTTCCCTATCCGTGCCT	53	7	172	20	287	18	60.52	60.027	9.6	9.7	GGCGGGGCTGTAGTTGTAGTCGGCTGGGCTgcgcgcTGCAGGATTCAGGATTCCTCATTCCTCCAAACCGCCAtcgcgtcgcgtcgcgTTGCGTTGCGCATGCGGGGACAGGCAGCACGccggcccggcccggcccggcccggcccggcccggcccggcccggcccggcCCGACGATTTGTGACCTCGACCTCGGCCGACCTCACGTCCCGTCTTGGCAAACGTAAGAATCGTCTCGCAGCCCGgagagagagagagagagaGGAGGCGAGGCACGGATAGGGAAGGGGCGGGGCCGCGTGTCGAGACGAGACGC
GHE39MJ01ATDL1		245	18	9	p	AG	GAGAGAGAGAGAGAGAGA	NO	A	0	0	3.3221	115	ACGATTTGTGACCTCGACCT	CCTTCCCTATCCGTGCCTC	52	6	173	20	287	19	59.579	61.901	7.6	9.4	GGCGGGGCTGTAGTTGTAGTCGGCTGGGCTgcgcgcTGCAGGATTCAGGATTCCTCATTCCTCCAAACCGCCAtcgcgtcgcgtcgcgTTGCGTTGCGCATGCGGGGACAGGCAGCACGccggcccggcccggcccggcccggcccggcccggcccggcccggcccggcCCGACGATTTGTGACCTCGACCTCGGCCGACCTCACGTCCCGTCTTGGCAAACGTAAGAATCGTCTCGCAGCCCGgagagagagagagagagaGGAGGCGAGGCACGGATAGGGAAGGGGCGGGGCCGCGTGTCGAGACGAGACGC
GHE39MJ01B7QYE		183	45	9	p	CCCGG	CGGGCCGGGCCGGGCCGGGCCGGGCCGGGCCGGGCCGGGCCGGGC	NO	A	1	1	0.8789	286	GAGATTGCCGTCGCTGAATA	AACAGGATTCGCTCTGTCCA	16	185	147	20	432	20	61.278	60.801	5.9	7.9	AAGCGTCCCCGTTACGGCGGATGGGGTAACTTAAGCGGGGTGAGTGGGGCGAGCGGGAGCgggagggggagggggaggGCCGTCGAGGATCGGTTCGGCAGCGCTGCGCTGCGGGAAGTAAATTAGTTTTCGGTTCGGGCGTCCGCGAGATTGCCGTCGCTGAATATAGAAAGGCCGGGCTGcgggccgggccgggccgggccgggccgggccgggccgggccgggcTGGGGTGGCCCTCCAGGCGCCGCTACGCCGTTCCTCGTGATCTACCGGCCACGTGGACCCCGCCCGGCCCGGAGTCCGCGGTTCGGGTTCAGCCCAGAGGTGGCGGTGGCGCAACGGCCACCGCCCGGATAGGATCGAGCCCTGCCCGGCCCGGCAGCCCAATCAGGGACGG…
GHE39MJ01B7QYE		183	45	9	p	CCCGG	CGGGCCGGGCCGGGCCGGGCCGGGCCGGGCCGGGCCGGGCCGGGC	NO	A	0	0	0.9327	326	CGCTGCGGGAAGTAAATTAG	AACAGGATTCGCTCTGTCCA	56	185	107	20	432	20	59.868	60.801	5.9	7.9	AAGCGTCCCCGTTACGGCGGATGGGGTAACTTAAGCGGGGTGAGTGGGGCGAGCGGGAGCgggagggggagggggaggGCCGTCGAGGATCGGTTCGGCAGCGCTGCGCTGCGGGAAGTAAATTAGTTTTCGGTTCGGGCGTCCGCGAGATTGCCGTCGCTGAATATAGAAAGGCCGGGCTGcgggccgggccgggccgggccgggccgggccgggccgggccgggcTGGGGTGGCCCTCCAGGCGCCGCTACGCCGTTCCTCGTGATCTACCGGCCACGTGGACCCCGCCCGGCCCGGAGTCCGCGGTTCGGGTTCAGCCCAGAGGTGGCGGTGGCGCAACGGCCACCGCCCGGATAGGATCGAGCCCTGCCCGGCCCGGCAGCCCAATCAGGGACGG…
GHE39MJ01B7QYE		183	45	9	p	CCCGG	CGGGCCGGGCCGGGCCGGGCCGGGCCGGGCCGGGCCGGGCCGGGC	NO	A	0	0	0.9692	275	CGCTGAATATAGAAAGGCCG	AACAGGATTCGCTCTGTCCA	5	185	158	20	432	20	59.832	60.801	12.9	7.9	AAGCGTCCCCGTTACGGCGGATGGGGTAACTTAAGCGGGGTGAGTGGGGCGAGCGGGAGCgggagggggagggggaggGCCGTCGAGGATCGGTTCGGCAGCGCTGCGCTGCGGGAAGTAAATTAGTTTTCGGTTCGGGCGTCCGCGAGATTGCCGTCGCTGAATATAGAAAGGCCGGGCTGcgggccgggccgggccgggccgggccgggccgggccgggccgggcTGGGGTGGCCCTCCAGGCGCCGCTACGCCGTTCCTCGTGATCTACCGGCCACGTGGACCCCGCCCGGCCCGGAGTCCGCGGTTCGGGTTCAGCCCAGAGGTGGCGGTGGCGCAACGGCCACCGCCCGGATAGGATCGAGCCCTGCCCGGCCCGGCAGCCCAATCAGGGACGG…
GHE39MJ01B7QYE		183	45	9	p	CCCGG	CGGGCCGGGCCGGGCCGGGCCGGGCCGGGCCGGGCCGGGCCGGGC	NO	A	0	0	1.0225	288	GAGATTGCCGTCGCTGAATA	CGAACAGGATTCGCTCTGTC	16	187	147	20	434	20	61.278	60.945	5.9	6.4	AAGCGTCCCCGTTACGGCGGATGGGGTAACTTAAGCGGGGTGAGTGGGGCGAGCGGGAGCgggagggggagggggaggGCCGTCGAGGATCGGTTCGGCAGCGCTGCGCTGCGGGAAGTAAATTAGTTTTCGGTTCGGGCGTCCGCGAGATTGCCGTCGCTGAATATAGAAAGGCCGGGCTGcgggccgggccgggccgggccgggccgggccgggccgggccgggcTGGGGTGGCCCTCCAGGCGCCGCTACGCCGTTCCTCGTGATCTACCGGCCACGTGGACCCCGCCCGGCCCGGAGTCCGCGGTTCGGGTTCAGCCCAGAGGTGGCGGTGGCGCAACGGCCACCGCCCGGATAGGATCGAGCCCTGCCCGGCCCGGCAGCCCAATCAGGGACGG…
GHE39MJ01B7QYE		183	45	9	p	CCCGG	CGGGCCGGGCCGGGCCGGGCCGGGCCGGGCCGGGCCGGGCCGGGC	NO	A	0	0	1.0762	328	CGCTGCGGGAAGTAAATTAG	CGAACAGGATTCGCTCTGTC	56	187	107	20	434	20	59.868	60.945	5.9	6.4	AAGCGTCCCCGTTACGGCGGATGGGGTAACTTAAGCGGGGTGAGTGGGGCGAGCGGGAGCgggagggggagggggaggGCCGTCGAGGATCGGTTCGGCAGCGCTGCGCTGCGGGAAGTAAATTAGTTTTCGGTTCGGGCGTCCGCGAGATTGCCGTCGCTGAATATAGAAAGGCCGGGCTGcgggccgggccgggccgggccgggccgggccgggccgggccgggcTGGGGTGGCCCTCCAGGCGCCGCTACGCCGTTCCTCGTGATCTACCGGCCACGTGGACCCCGCCCGGCCCGGAGTCCGCGGTTCGGGTTCAGCCCAGAGGTGGCGGTGGCGCAACGGCCACCGCCCGGATAGGATCGAGCCCTGCCCGGCCCGGCAGCCCAATCAGGGACGG…
GHE39MJ01B7QYE		183	45	9	p	CCCGG	CGGGCCGGGCCGGGCCGGGCCGGGCCGGGCCGGGCCGGGCCGGGC	NO	A	0	0	1.5218	327	CGCTGCGGGAAGTAAATTAG	GAACAGGATTCGCTCTGTCC	56	186	107	20	433	20	59.868	59.81	5.9	7.9	AAGCGTCCCCGTTACGGCGGATGGGGTAACTTAAGCGGGGTGAGTGGGGCGAGCGGGAGCgggagggggagggggaggGCCGTCGAGGATCGGTTCGGCAGCGCTGCGCTGCGGGAAGTAAATTAGTTTTCGGTTCGGGCGTCCGCGAGATTGCCGTCGCTGAATATAGAAAGGCCGGGCTGcgggccgggccgggccgggccgggccgggccgggccgggccgggcTGGGGTGGCCCTCCAGGCGCCGCTACGCCGTTCCTCGTGATCTACCGGCCACGTGGACCCCGCCCGGCCCGGAGTCCGCGGTTCGGGTTCAGCCCAGAGGTGGCGGTGGCGCAACGGCCACCGCCCGGATAGGATCGAGCCCTGCCCGGCCCGGCAGCCCAATCAGGGACGG…
GHE39MJ01B7QYE		183	45	9	p	CCCGG	CGGGCCGGGCCGGGCCGGGCCGGGCCGGGCCGGGCCGGGCCGGGC	NO	A	0	0	2.0306	130	GAGATTGCCGTCGCTGAATA	GCCGGTAGATCACGAGGAAC	16	29	147	20	276	20	61.278	61.953	5.9	7.9	AAGCGTCCCCGTTACGGCGGATGGGGTAACTTAAGCGGGGTGAGTGGGGCGAGCGGGAGCgggagggggagggggaggGCCGTCGAGGATCGGTTCGGCAGCGCTGCGCTGCGGGAAGTAAATTAGTTTTCGGTTCGGGCGTCCGCGAGATTGCCGTCGCTGAATATAGAAAGGCCGGGCTGcgggccgggccgggccgggccgggccgggccgggccgggccgggcTGGGGTGGCCCTCCAGGCGCCGCTACGCCGTTCCTCGTGATCTACCGGCCACGTGGACCCCGCCCGGCCCGGAGTCCGCGGTTCGGGTTCAGCCCAGAGGTGGCGGTGGCGCAACGGCCACCGCCCGGATAGGATCGAGCCCTGCCCGGCCCGGCAGCCCAATCAGGGACGG…
GHE39MJ01B7QYE		183	45	9	p	CCCGG	CGGGCCGGGCCGGGCCGGGCCGGGCCGGGCCGGGCCGGGCCGGGC	NO	A	0	0	2.0844	170	CGCTGCGGGAAGTAAATTAG	GCCGGTAGATCACGAGGAAC	56	29	107	20	276	20	59.868	61.953	5.9	7.9	AAGCGTCCCCGTTACGGCGGATGGGGTAACTTAAGCGGGGTGAGTGGGGCGAGCGGGAGCgggagggggagggggaggGCCGTCGAGGATCGGTTCGGCAGCGCTGCGCTGCGGGAAGTAAATTAGTTTTCGGTTCGGGCGTCCGCGAGATTGCCGTCGCTGAATATAGAAAGGCCGGGCTGcgggccgggccgggccgggccgggccgggccgggccgggccgggcTGGGGTGGCCCTCCAGGCGCCGCTACGCCGTTCCTCGTGATCTACCGGCCACGTGGACCCCGCCCGGCCCGGAGTCCGCGGTTCGGGTTCAGCCCAGAGGTGGCGGTGGCGCAACGGCCACCGCCCGGATAGGATCGAGCCCTGCCCGGCCCGGCAGCCCAATCAGGGACGG…
GHE39MJ01B7QYE		183	45	9	p	CCCGG	CGGGCCGGGCCGGGCCGGGCCGGGCCGGGCCGGGCCGGGCCGGGC	NO	A	0	0	2.1209	119	CGCTGAATATAGAAAGGCCG	GCCGGTAGATCACGAGGAAC	5	29	158	20	276	20	59.832	61.953	12.9	7.9	AAGCGTCCCCGTTACGGCGGATGGGGTAACTTAAGCGGGGTGAGTGGGGCGAGCGGGAGCgggagggggagggggaggGCCGTCGAGGATCGGTTCGGCAGCGCTGCGCTGCGGGAAGTAAATTAGTTTTCGGTTCGGGCGTCCGCGAGATTGCCGTCGCTGAATATAGAAAGGCCGGGCTGcgggccgggccgggccgggccgggccgggccgggccgggccgggcTGGGGTGGCCCTCCAGGCGCCGCTACGCCGTTCCTCGTGATCTACCGGCCACGTGGACCCCGCCCGGCCCGGAGTCCGCGGTTCGGGTTCAGCCCAGAGGTGGCGGTGGCGCAACGGCCACCGCCCGGATAGGATCGAGCCCTGCCCGGCCCGGCAGCCCAATCAGGGACGG…
GHE39MJ01B7QYE		183	45	9	p	CCCGG	CGGGCCGGGCCGGGCCGGGCCGGGCCGGGCCGGGCCGGGCCGGGC	NO	A	0	0	2.2951	170	CGCTGCGGGAAGTAAATTAG	GCCGGTAGATCACGAGGAA	56	30	107	20	276	19	59.868	61.164	5.9	8.2	AAGCGTCCCCGTTACGGCGGATGGGGTAACTTAAGCGGGGTGAGTGGGGCGAGCGGGAGCgggagggggagggggaggGCCGTCGAGGATCGGTTCGGCAGCGCTGCGCTGCGGGAAGTAAATTAGTTTTCGGTTCGGGCGTCCGCGAGATTGCCGTCGCTGAATATAGAAAGGCCGGGCTGcgggccgggccgggccgggccgggccgggccgggccgggccgggcTGGGGTGGCCCTCCAGGCGCCGCTACGCCGTTCCTCGTGATCTACCGGCCACGTGGACCCCGCCCGGCCCGGAGTCCGCGGTTCGGGTTCAGCCCAGAGGTGGCGGTGGCGCAACGGCCACCGCCCGGATAGGATCGAGCCCTGCCCGGCCCGGCAGCCCAATCAGGGACGG…
GHE39MJ01B7QYE		183	45	9	p	CCCGG	CGGGCCGGGCCGGGCCGGGCCGGGCCGGGCCGGGCCGGGCCGGGC	NO	A	0	0	3.1081	227	GAGATTGCCGTCGCTGAATA	GGCAGGGCTCGATCCTATC	16	127	147	20	373	19	61.278	62.03	5.9	5.6	AAGCGTCCCCGTTACGGCGGATGGGGTAACTTAAGCGGGGTGAGTGGGGCGAGCGGGAGCgggagggggagggggaggGCCGTCGAGGATCGGTTCGGCAGCGCTGCGCTGCGGGAAGTAAATTAGTTTTCGGTTCGGGCGTCCGCGAGATTGCCGTCGCTGAATATAGAAAGGCCGGGCTGcgggccgggccgggccgggccgggccgggccgggccgggccgggcTGGGGTGGCCCTCCAGGCGCCGCTACGCCGTTCCTCGTGATCTACCGGCCACGTGGACCCCGCCCGGCCCGGAGTCCGCGGTTCGGGTTCAGCCCAGAGGTGGCGGTGGCGCAACGGCCACCGCCCGGATAGGATCGAGCCCTGCCCGGCCCGGCAGCCCAATCAGGGACGG…
GHE39MJ01B7QYE		183	45	9	p	CCCGG	CGGGCCGGGCCGGGCCGGGCCGGGCCGGGCCGGGCCGGGCCGGGC	NO	A	0	0	3.1351	227	GAGATTGCCGTCGCTGAATA	GGCAGGGCTCGATCCTAT	16	128	147	20	373	18	61.278	60.143	5.9	7.1	AAGCGTCCCCGTTACGGCGGATGGGGTAACTTAAGCGGGGTGAGTGGGGCGAGCGGGAGCgggagggggagggggaggGCCGTCGAGGATCGGTTCGGCAGCGCTGCGCTGCGGGAAGTAAATTAGTTTTCGGTTCGGGCGTCCGCGAGATTGCCGTCGCTGAATATAGAAAGGCCGGGCTGcgggccgggccgggccgggccgggccgggccgggccgggccgggcTGGGGTGGCCCTCCAGGCGCCGCTACGCCGTTCCTCGTGATCTACCGGCCACGTGGACCCCGCCCGGCCCGGAGTCCGCGGTTCGGGTTCAGCCCAGAGGTGGCGGTGGCGCAACGGCCACCGCCCGGATAGGATCGAGCCCTGCCCGGCCCGGCAGCCCAATCAGGGACGG…
GHE39MJ01BNPV4		85	45	9	p	ACGCC	CGCCACGCCACGCCACGCCACGCCACGCCACGCCACGCCACGCCA	NO	A	1	1	0.5769	193	ACATGTTTGCCACCTCGTTT	CTAGAACCCGCCGTACTTCC	55	53	10	20	202	20	60.419	60.996	8.7	8.2	GGCGCGGTGACATGTTTGCCACCTCGTTTGGGCGATGATGGACTTGCAGGTCCCGCGGTAGTCGCACCACGCCACGCAGCGCAGcgccacgccacgccacgccacgccacgccacgccacgccacgccaCGCAGCGCCACGCCGCGACGCGCCGTACCACGCGCACCGCACGCGTAATTGCTGGAAGTACGGCGGGTTCTAGAATGCGGCGCGAAGCGCGGACGCGACAGGCGCGGGGcggcccggcccggcccggccCGGCTGGGGTCGGGTCGGGCATCAAGCGCGGCGTCATGCCGCTGTCATGAGCCCCGATATCCGCGAGCCGAGCCGCGGCTAAAGCCGTCCTATCCTCGACATGCAGCAAACCCAGCCAGGCTGCCAGGCAAAACCTGTCCG…
GHE39MJ01BNPV4		85	45	9	p	ACGCC	CGCCACGCCACGCCACGCCACGCCACGCCACGCCACGCCACGCCA	NO	A	0	0	0.7612	194	GACATGTTTGCCACCTCGTT	CTAGAACCCGCCGTACTTCC	56	53	9	20	202	20	60.966	60.996	8.4	8.2	GGCGCGGTGACATGTTTGCCACCTCGTTTGGGCGATGATGGACTTGCAGGTCCCGCGGTAGTCGCACCACGCCACGCAGCGCAGcgccacgccacgccacgccacgccacgccacgccacgccacgccaCGCAGCGCCACGCCGCGACGCGCCGTACCACGCGCACCGCACGCGTAATTGCTGGAAGTACGGCGGGTTCTAGAATGCGGCGCGAAGCGCGGACGCGACAGGCGCGGGGcggcccggcccggcccggccCGGCTGGGGTCGGGTCGGGCATCAAGCGCGGCGTCATGCCGCTGTCATGAGCCCCGATATCCGCGAGCCGAGCCGCGGCTAAAGCCGTCCTATCCTCGACATGCAGCAAACCCAGCCAGGCTGCCAGGCAAAACCTGTCCG…
GHE39MJ01BNPV4		85	45	9	p	ACGCC	CGCCACGCCACGCCACGCCACGCCACGCCACGCCACGCCACGCCA	NO	A	0	0	1.192	197	GGTGACATGTTTGCCACCTC	CTAGAACCCGCCGTACTTCC	59	53	6	20	202	20	61.396	60.996	7.6	8.2	GGCGCGGTGACATGTTTGCCACCTCGTTTGGGCGATGATGGACTTGCAGGTCCCGCGGTAGTCGCACCACGCCACGCAGCGCAGcgccacgccacgccacgccacgccacgccacgccacgccacgccaCGCAGCGCCACGCCGCGACGCGCCGTACCACGCGCACCGCACGCGTAATTGCTGGAAGTACGGCGGGTTCTAGAATGCGGCGCGAAGCGCGGACGCGACAGGCGCGGGGcggcccggcccggcccggccCGGCTGGGGTCGGGTCGGGCATCAAGCGCGGCGTCATGCCGCTGTCATGAGCCCCGATATCCGCGAGCCGAGCCGCGGCTAAAGCCGTCCTATCCTCGACATGCAGCAAACCCAGCCAGGCTGCCAGGCAAAACCTGTCCG…
GHE39MJ01BNPV4		85	45	9	p	ACGCC	CGCCACGCCACGCCACGCCACGCCACGCCACGCCACGCCACGCCA	NO	A	0	0	1.6831	177	GTTTGGGCGATGATGGACT	CTAGAACCCGCCGTACTTCC	40	53	26	19	202	20	60.887	60.996	7.6	8.2	GGCGCGGTGACATGTTTGCCACCTCGTTTGGGCGATGATGGACTTGCAGGTCCCGCGGTAGTCGCACCACGCCACGCAGCGCAGcgccacgccacgccacgccacgccacgccacgccacgccacgccaCGCAGCGCCACGCCGCGACGCGCCGTACCACGCGCACCGCACGCGTAATTGCTGGAAGTACGGCGGGTTCTAGAATGCGGCGCGAAGCGCGGACGCGACAGGCGCGGGGcggcccggcccggcccggccCGGCTGGGGTCGGGTCGGGCATCAAGCGCGGCGTCATGCCGCTGTCATGAGCCCCGATATCCGCGAGCCGAGCCGCGGCTAAAGCCGTCCTATCCTCGACATGCAGCAAACCCAGCCAGGCTGCCAGGCAAAACCTGTCCG…
GHE39MJ01BNPV4		85	45	9	p	ACGCC	CGCCACGCCACGCCACGCCACGCCACGCCACGCCACGCCACGCCA	NO	A	0	0	1.9795	177	GTTTGGGCGATGATGGACTT	CTAGAACCCGCCGTACTTCC	39	53	26	20	202	20	62.184	60.996	6.4	8.2	GGCGCGGTGACATGTTTGCCACCTCGTTTGGGCGATGATGGACTTGCAGGTCCCGCGGTAGTCGCACCACGCCACGCAGCGCAGcgccacgccacgccacgccacgccacgccacgccacgccacgccaCGCAGCGCCACGCCGCGACGCGCCGTACCACGCGCACCGCACGCGTAATTGCTGGAAGTACGGCGGGTTCTAGAATGCGGCGCGAAGCGCGGACGCGACAGGCGCGGGGcggcccggcccggcccggccCGGCTGGGGTCGGGTCGGGCATCAAGCGCGGCGTCATGCCGCTGTCATGAGCCCCGATATCCGCGAGCCGAGCCGCGGCTAAAGCCGTCCTATCCTCGACATGCAGCAAACCCAGCCAGGCTGCCAGGCAAAACCTGTCCG…
GHE39MJ01BNPV4		85	45	9	p	ACGCC	CGCCACGCCACGCCACGCCACGCCACGCCACGCCACGCCACGCCA	NO	A	0	0	2.2024	176	TTTGGGCGATGATGGACTT	CTAGAACCCGCCGTACTTCC	39	53	27	19	202	20	61.407	60.996	6.4	8.2	GGCGCGGTGACATGTTTGCCACCTCGTTTGGGCGATGATGGACTTGCAGGTCCCGCGGTAGTCGCACCACGCCACGCAGCGCAGcgccacgccacgccacgccacgccacgccacgccacgccacgccaCGCAGCGCCACGCCGCGACGCGCCGTACCACGCGCACCGCACGCGTAATTGCTGGAAGTACGGCGGGTTCTAGAATGCGGCGCGAAGCGCGGACGCGACAGGCGCGGGGcggcccggcccggcccggccCGGCTGGGGTCGGGTCGGGCATCAAGCGCGGCGTCATGCCGCTGTCATGAGCCCCGATATCCGCGAGCCGAGCCGCGGCTAAAGCCGTCCTATCCTCGACATGCAGCAAACCCAGCCAGGCTGCCAGGCAAAACCTGTCCG…
GHE39MJ01BNPV4		85	45	9	p	ACGCC	CGCCACGCCACGCCACGCCACGCCACGCCACGCCACGCCACGCCA	NO	A	0	0	5.5367	137	GTAGTCGCACCACGCCAC	CGCCGTACTTCCAGCAAT	9	47	58	18	194	18	61.36	59.823	9.4	8.4	GGCGCGGTGACATGTTTGCCACCTCGTTTGGGCGATGATGGACTTGCAGGTCCCGCGGTAGTCGCACCACGCCACGCAGCGCAGcgccacgccacgccacgccacgccacgccacgccacgccacgccaCGCAGCGCCACGCCGCGACGCGCCGTACCACGCGCACCGCACGCGTAATTGCTGGAAGTACGGCGGGTTCTAGAATGCGGCGCGAAGCGCGGACGCGACAGGCGCGGGGcggcccggcccggcccggccCGGCTGGGGTCGGGTCGGGCATCAAGCGCGGCGTCATGCCGCTGTCATGAGCCCCGATATCCGCGAGCCGAGCCGCGGCTAAAGCCGTCCTATCCTCGACATGCAGCAAACCCAGCCAGGCTGCCAGGCAAAACCTGTCCG…
GHE39MJ01BNPV4		85	45	9	p	ACGCC	CGCCACGCCACGCCACGCCACGCCACGCCACGCCACGCCACGCCA	NO	A	0	0	6.1166	128	GTAGTCGCACCACGCCAC	TCCAGCAATTACGCGTGC	9	38	58	18	185	18	61.36	61.957	9.4	9.9	GGCGCGGTGACATGTTTGCCACCTCGTTTGGGCGATGATGGACTTGCAGGTCCCGCGGTAGTCGCACCACGCCACGCAGCGCAGcgccacgccacgccacgccacgccacgccacgccacgccacgccaCGCAGCGCCACGCCGCGACGCGCCGTACCACGCGCACCGCACGCGTAATTGCTGGAAGTACGGCGGGTTCTAGAATGCGGCGCGAAGCGCGGACGCGACAGGCGCGGGGcggcccggcccggcccggccCGGCTGGGGTCGGGTCGGGCATCAAGCGCGGCGTCATGCCGCTGTCATGAGCCCCGATATCCGCGAGCCGAGCCGCGGCTAAAGCCGTCCTATCCTCGACATGCAGCAAACCCAGCCAGGCTGCCAGGCAAAACCTGTCCG…
GHE39MJ01BNPV4		85	45	9	p	ACGCC	CGCCACGCCACGCCACGCCACGCCACGCCACGCCACGCCACGCCA	NO	A	0	0	6.8933	125	GTAGTCGCACCACGCCAC	AGCAATTACGCGTGCGGT	9	35	58	18	182	18	61.36	62.734	9.4	11.1	GGCGCGGTGACATGTTTGCCACCTCGTTTGGGCGATGATGGACTTGCAGGTCCCGCGGTAGTCGCACCACGCCACGCAGCGCAGcgccacgccacgccacgccacgccacgccacgccacgccacgccaCGCAGCGCCACGCCGCGACGCGCCGTACCACGCGCACCGCACGCGTAATTGCTGGAAGTACGGCGGGTTCTAGAATGCGGCGCGAAGCGCGGACGCGACAGGCGCGGGGcggcccggcccggcccggccCGGCTGGGGTCGGGTCGGGCATCAAGCGCGGCGTCATGCCGCTGTCATGAGCCCCGATATCCGCGAGCCGAGCCGCGGCTAAAGCCGTCCTATCCTCGACATGCAGCAAACCCAGCCAGGCTGCCAGGCAAAACCTGTCCG…
GHE39MJ01BNPV4		85	45	9	p	ACGCC	CGCCACGCCACGCCACGCCACGCCACGCCACGCCACGCCACGCCA	NO	B	0	0	0.1826	349	ACATGTTTGCCACCTCGTTT	GTCGAGGATAGGACGGCTTT	55	209	10	20	358	20	60.419	60.599	8.7	8.5	GGCGCGGTGACATGTTTGCCACCTCGTTTGGGCGATGATGGACTTGCAGGTCCCGCGGTAGTCGCACCACGCCACGCAGCGCAGcgccacgccacgccacgccacgccacgccacgccacgccacgccaCGCAGCGCCACGCCGCGACGCGCCGTACCACGCGCACCGCACGCGTAATTGCTGGAAGTACGGCGGGTTCTAGAATGCGGCGCGAAGCGCGGACGCGACAGGCGCGGGGcggcccggcccggcccggccCGGCTGGGGTCGGGTCGGGCATCAAGCGCGGCGTCATGCCGCTGTCATGAGCCCCGATATCCGCGAGCCGAGCCGCGGCTAAAGCCGTCCTATCCTCGACATGCAGCAAACCCAGCCAGGCTGCCAGGCAAAACCTGTCCG…
GHE39MJ01BNPV4		85	45	9	p	ACGCC	CGCCACGCCACGCCACGCCACGCCACGCCACGCCACGCCACGCCA	NO	B	0	0	0.3669	350	GACATGTTTGCCACCTCGTT	GTCGAGGATAGGACGGCTTT	56	209	9	20	358	20	60.966	60.599	8.4	8.5	GGCGCGGTGACATGTTTGCCACCTCGTTTGGGCGATGATGGACTTGCAGGTCCCGCGGTAGTCGCACCACGCCACGCAGCGCAGcgccacgccacgccacgccacgccacgccacgccacgccacgccaCGCAGCGCCACGCCGCGACGCGCCGTACCACGCGCACCGCACGCGTAATTGCTGGAAGTACGGCGGGTTCTAGAATGCGGCGCGAAGCGCGGACGCGACAGGCGCGGGGcggcccggcccggcccggccCGGCTGGGGTCGGGTCGGGCATCAAGCGCGGCGTCATGCCGCTGTCATGAGCCCCGATATCCGCGAGCCGAGCCGCGGCTAAAGCCGTCCTATCCTCGACATGCAGCAAACCCAGCCAGGCTGCCAGGCAAAACCTGTCCG…
GHE39MJ01BNPV4		85	45	9	p	ACGCC	CGCCACGCCACGCCACGCCACGCCACGCCACGCCACGCCACGCCA	NO	B	0	0	0.4155	359	ACATGTTTGCCACCTCGTTT	TTTGCTGCATGTCGAGGATA	55	219	10	20	368	20	60.419	60.366	8.7	7.1	GGCGCGGTGACATGTTTGCCACCTCGTTTGGGCGATGATGGACTTGCAGGTCCCGCGGTAGTCGCACCACGCCACGCAGCGCAGcgccacgccacgccacgccacgccacgccacgccacgccacgccaCGCAGCGCCACGCCGCGACGCGCCGTACCACGCGCACCGCACGCGTAATTGCTGGAAGTACGGCGGGTTCTAGAATGCGGCGCGAAGCGCGGACGCGACAGGCGCGGGGcggcccggcccggcccggccCGGCTGGGGTCGGGTCGGGCATCAAGCGCGGCGTCATGCCGCTGTCATGAGCCCCGATATCCGCGAGCCGAGCCGCGGCTAAAGCCGTCCTATCCTCGACATGCAGCAAACCCAGCCAGGCTGCCAGGCAAAACCTGTCCG…
GHE39MJ01BNPV4		85	45	9	p	ACGCC	CGCCACGCCACGCCACGCCACGCCACGCCACGCCACGCCACGCCA	NO	B	0	0	1.2887	333	GTTTGGGCGATGATGGACT	GTCGAGGATAGGACGGCTTT	40	209	26	19	358	20	60.887	60.599	7.6	8.5	GGCGCGGTGACATGTTTGCCACCTCGTTTGGGCGATGATGGACTTGCAGGTCCCGCGGTAGTCGCACCACGCCACGCAGCGCAGcgccacgccacgccacgccacgccacgccacgccacgccacgccaCGCAGCGCCACGCCGCGACGCGCCGTACCACGCGCACCGCACGCGTAATTGCTGGAAGTACGGCGGGTTCTAGAATGCGGCGCGAAGCGCGGACGCGACAGGCGCGGGGcggcccggcccggcccggccCGGCTGGGGTCGGGTCGGGCATCAAGCGCGGCGTCATGCCGCTGTCATGAGCCCCGATATCCGCGAGCCGAGCCGCGGCTAAAGCCGTCCTATCCTCGACATGCAGCAAACCCAGCCAGGCTGCCAGGCAAAACCTGTCCG…
GHE39MJ01BNPV4		85	45	9	p	ACGCC	CGCCACGCCACGCCACGCCACGCCACGCCACGCCACGCCACGCCA	NO	B	0	0	1.5851	333	GTTTGGGCGATGATGGACTT	GTCGAGGATAGGACGGCTTT	39	209	26	20	358	20	62.184	60.599	6.4	8.5	GGCGCGGTGACATGTTTGCCACCTCGTTTGGGCGATGATGGACTTGCAGGTCCCGCGGTAGTCGCACCACGCCACGCAGCGCAGcgccacgccacgccacgccacgccacgccacgccacgccacgccaCGCAGCGCCACGCCGCGACGCGCCGTACCACGCGCACCGCACGCGTAATTGCTGGAAGTACGGCGGGTTCTAGAATGCGGCGCGAAGCGCGGACGCGACAGGCGCGGGGcggcccggcccggcccggccCGGCTGGGGTCGGGTCGGGCATCAAGCGCGGCGTCATGCCGCTGTCATGAGCCCCGATATCCGCGAGCCGAGCCGCGGCTAAAGCCGTCCTATCCTCGACATGCAGCAAACCCAGCCAGGCTGCCAGGCAAAACCTGTCCG…
GHE39MJ01BNPV4		85	45	9	p	ACGCC	CGCCACGCCACGCCACGCCACGCCACGCCACGCCACGCCACGCCA	NO	B	0	0	1.6972	335	GTTTGGGCGATGATGGACT	ATGTCGAGGATAGGACGGCT	40	211	26	19	360	20	60.887	61.01	7.6	11.4	GGCGCGGTGACATGTTTGCCACCTCGTTTGGGCGATGATGGACTTGCAGGTCCCGCGGTAGTCGCACCACGCCACGCAGCGCAGcgccacgccacgccacgccacgccacgccacgccacgccacgccaCGCAGCGCCACGCCGCGACGCGCCGTACCACGCGCACCGCACGCGTAATTGCTGGAAGTACGGCGGGTTCTAGAATGCGGCGCGAAGCGCGGACGCGACAGGCGCGGGGcggcccggcccggcccggccCGGCTGGGGTCGGGTCGGGCATCAAGCGCGGCGTCATGCCGCTGTCATGAGCCCCGATATCCGCGAGCCGAGCCGCGGCTAAAGCCGTCCTATCCTCGACATGCAGCAAACCCAGCCAGGCTGCCAGGCAAAACCTGTCCG…
GHE39MJ01BNPV4		85	45	9	p	ACGCC	CGCCACGCCACGCCACGCCACGCCACGCCACGCCACGCCACGCCA	NO	B	0	0	3.3965	436	GTTTGGGCGATGATGGACT	GTAGGAGCGCAAAGCACG	40	314	26	19	461	18	60.887	60.709	7.6	9.9	GGCGCGGTGACATGTTTGCCACCTCGTTTGGGCGATGATGGACTTGCAGGTCCCGCGGTAGTCGCACCACGCCACGCAGCGCAGcgccacgccacgccacgccacgccacgccacgccacgccacgccaCGCAGCGCCACGCCGCGACGCGCCGTACCACGCGCACCGCACGCGTAATTGCTGGAAGTACGGCGGGTTCTAGAATGCGGCGCGAAGCGCGGACGCGACAGGCGCGGGGcggcccggcccggcccggccCGGCTGGGGTCGGGTCGGGCATCAAGCGCGGCGTCATGCCGCTGTCATGAGCCCCGATATCCGCGAGCCGAGCCGCGGCTAAAGCCGTCCTATCCTCGACATGCAGCAAACCCAGCCAGGCTGCCAGGCAAAACCTGTCCG…
GHE39MJ01BNPV4		85	45	9	p	ACGCC	CGCCACGCCACGCCACGCCACGCCACGCCACGCCACGCCACGCCA	NO	B	0	0	3.435	425	GTAGTCGCACCACGCCAC	CAGTCTAGCTTCGCACTGGC	9	333	58	18	482	20	61.36	61.275	9.4	9.7	GGCGCGGTGACATGTTTGCCACCTCGTTTGGGCGATGATGGACTTGCAGGTCCCGCGGTAGTCGCACCACGCCACGCAGCGCAGcgccacgccacgccacgccacgccacgccacgccacgccacgccaCGCAGCGCCACGCCGCGACGCGCCGTACCACGCGCACCGCACGCGTAATTGCTGGAAGTACGGCGGGTTCTAGAATGCGGCGCGAAGCGCGGACGCGACAGGCGCGGGGcggcccggcccggcccggccCGGCTGGGGTCGGGTCGGGCATCAAGCGCGGCGTCATGCCGCTGTCATGAGCCCCGATATCCGCGAGCCGAGCCGCGGCTAAAGCCGTCCTATCCTCGACATGCAGCAAACCCAGCCAGGCTGCCAGGCAAAACCTGTCCG…
GHE39MJ01BNPV4		85	45	9	p	ACGCC	CGCCACGCCACGCCACGCCACGCCACGCCACGCCACGCCACGCCA	NO	B	0	0	3.6929	436	GTTTGGGCGATGATGGACTT	GTAGGAGCGCAAAGCACG	39	314	26	20	461	18	62.184	60.709	6.4	9.9	GGCGCGGTGACATGTTTGCCACCTCGTTTGGGCGATGATGGACTTGCAGGTCCCGCGGTAGTCGCACCACGCCACGCAGCGCAGcgccacgccacgccacgccacgccacgccacgccacgccacgccaCGCAGCGCCACGCCGCGACGCGCCGTACCACGCGCACCGCACGCGTAATTGCTGGAAGTACGGCGGGTTCTAGAATGCGGCGCGAAGCGCGGACGCGACAGGCGCGGGGcggcccggcccggcccggccCGGCTGGGGTCGGGTCGGGCATCAAGCGCGGCGTCATGCCGCTGTCATGAGCCCCGATATCCGCGAGCCGAGCCGCGGCTAAAGCCGTCCTATCCTCGACATGCAGCAAACCCAGCCAGGCTGCCAGGCAAAACCTGTCCG…
GHE39MJ01BNPV4		85	45	9	p	ACGCC	CGCCACGCCACGCCACGCCACGCCACGCCACGCCACGCCACGCCA	NO	B	0	0	4.1528	450	ATGTTTGCCACCTCGTTTG	GTAGGAGCGCAAAGCACG	54	314	12	19	461	18	59.556	60.709	7	9.9	GGCGCGGTGACATGTTTGCCACCTCGTTTGGGCGATGATGGACTTGCAGGTCCCGCGGTAGTCGCACCACGCCACGCAGCGCAGcgccacgccacgccacgccacgccacgccacgccacgccacgccaCGCAGCGCCACGCCGCGACGCGCCGTACCACGCGCACCGCACGCGTAATTGCTGGAAGTACGGCGGGTTCTAGAATGCGGCGCGAAGCGCGGACGCGACAGGCGCGGGGcggcccggcccggcccggccCGGCTGGGGTCGGGTCGGGCATCAAGCGCGGCGTCATGCCGCTGTCATGAGCCCCGATATCCGCGAGCCGAGCCGCGGCTAAAGCCGTCCTATCCTCGACATGCAGCAAACCCAGCCAGGCTGCCAGGCAAAACCTGTCCG…
GHE39MJ01BNPV4		85	45	9	p	ACGCC	CGCCACGCCACGCCACGCCACGCCACGCCACGCCACGCCACGCCA	NO	B	0	0	4.6209	448	GTTTGCCACCTCGTTTGG	GTAGGAGCGCAAAGCACG	53	314	14	18	461	18	60.088	60.709	8.8	9.9	GGCGCGGTGACATGTTTGCCACCTCGTTTGGGCGATGATGGACTTGCAGGTCCCGCGGTAGTCGCACCACGCCACGCAGCGCAGcgccacgccacgccacgccacgccacgccacgccacgccacgccaCGCAGCGCCACGCCGCGACGCGCCGTACCACGCGCACCGCACGCGTAATTGCTGGAAGTACGGCGGGTTCTAGAATGCGGCGCGAAGCGCGGACGCGACAGGCGCGGGGcggcccggcccggcccggccCGGCTGGGGTCGGGTCGGGCATCAAGCGCGGCGTCATGCCGCTGTCATGAGCCCCGATATCCGCGAGCCGAGCCGCGGCTAAAGCCGTCCTATCCTCGACATGCAGCAAACCCAGCCAGGCTGCCAGGCAAAACCTGTCCG…
GHE39MJ01BNPV4		85	45	9	p	ACGCC	CGCCACGCCACGCCACGCCACGCCACGCCACGCCACGCCACGCCA	NO	B	0	0	5.2745	441	ACCTCGTTTGGGCGATGAT	GTAGGAGCGCAAAGCACG	45	314	21	19	461	18	62.765	60.709	6.5	9.9	GGCGCGGTGACATGTTTGCCACCTCGTTTGGGCGATGATGGACTTGCAGGTCCCGCGGTAGTCGCACCACGCCACGCAGCGCAGcgccacgccacgccacgccacgccacgccacgccacgccacgccaCGCAGCGCCACGCCGCGACGCGCCGTACCACGCGCACCGCACGCGTAATTGCTGGAAGTACGGCGGGTTCTAGAATGCGGCGCGAAGCGCGGACGCGACAGGCGCGGGGcggcccggcccggcccggccCGGCTGGGGTCGGGTCGGGCATCAAGCGCGGCGTCATGCCGCTGTCATGAGCCCCGATATCCGCGAGCCGAGCCGCGGCTAAAGCCGTCCTATCCTCGACATGCAGCAAACCCAGCCAGGCTGCCAGGCAAAACCTGTCCG…
GHE39MJ01C8ZFU		30	45	9	p	CCCCG	CGCCCCGCCCCGCCCCGCCCCGCCCCGCCCCGCCCCGCCCCGCCC	NO	A	1	1	1.9635	160	GCCTACGCTGATACGGCAT	CGTCCAGGATTGACCAGTGT	5	71	6	19	165	20	61.176	60.987	9.6	6.1	CCGCGGCCTACGCTGATACGGCATCATCGcgccccgccccgccccgccccgccccgccccgccccgccccgcccCGGCCCGCCCCGGCGGCCTGGCCAGCATGCCCTGCTCGCGTCCCTCCACCACCTACGGGGTGATAGTCCGCACACTGGTCAATCCTGGACGCTGATTGGTCAGGAGGCTCGCAGGCGCGTACCCAGGATGATGAAAAGGAgggggTCATGTCAAGCtttttGCCTACTTTCAGGCTGAAAATTCGACAGGTTGCCTACCCACCCGGCGGCGCCCTTCGGGCGCCGCGGGCCAAAgggggggggTCATGAccccccTGACCCAcccccTGGGTACGCGCCTGGAGGCTCGAGGAATGAGCGGTGATTGGCTGAGGGACCCCAAAAC…
GHE39MJ01C8ZFU		30	45	9	p	CCCCG	CGCCCCGCCCCGCCCCGCCCCGCCCCGCCCCGCCCCGCCCCGCCC	NO	A	0	0	2.0956	166	GCCTACGCTGATACGGCAT	AATCAGCGTCCAGGATTGAC	5	77	6	19	171	20	61.176	60.081	9.6	6.7	CCGCGGCCTACGCTGATACGGCATCATCGcgccccgccccgccccgccccgccccgccccgccccgccccgcccCGGCCCGCCCCGGCGGCCTGGCCAGCATGCCCTGCTCGCGTCCCTCCACCACCTACGGGGTGATAGTCCGCACACTGGTCAATCCTGGACGCTGATTGGTCAGGAGGCTCGCAGGCGCGTACCCAGGATGATGAAAAGGAgggggTCATGTCAAGCtttttGCCTACTTTCAGGCTGAAAATTCGACAGGTTGCCTACCCACCCGGCGGCGCCCTTCGGGCGCCGCGGGCCAAAgggggggggTCATGAccccccTGACCCAcccccTGGGTACGCGCCTGGAGGCTCGAGGAATGAGCGGTGATTGGCTGAGGGACCCCAAAAC…
GHE39MJ01C8ZFU		30	45	9	p	CCCCG	CGCCCCGCCCCGCCCCGCCCCGCCCCGCCCCGCCCCGCCCCGCCC	NO	A	0	0	2.4687	150	GCCTACGCTGATACGGCAT	TGACCAGTGTGCGGACTATC	5	61	6	19	155	20	61.176	59.707	9.6	5.6	CCGCGGCCTACGCTGATACGGCATCATCGcgccccgccccgccccgccccgccccgccccgccccgccccgcccCGGCCCGCCCCGGCGGCCTGGCCAGCATGCCCTGCTCGCGTCCCTCCACCACCTACGGGGTGATAGTCCGCACACTGGTCAATCCTGGACGCTGATTGGTCAGGAGGCTCGCAGGCGCGTACCCAGGATGATGAAAAGGAgggggTCATGTCAAGCtttttGCCTACTTTCAGGCTGAAAATTCGACAGGTTGCCTACCCACCCGGCGGCGCCCTTCGGGCGCCGCGGGCCAAAgggggggggTCATGAccccccTGACCCAcccccTGGGTACGCGCCTGGAGGCTCGAGGAATGAGCGGTGATTGGCTGAGGGACCCCAAAAC…
GHE39MJ01C8ZFU		30	45	9	p	CCCCG	CGCCCCGCCCCGCCCCGCCCCGCCCCGCCCCGCCCCGCCCCGCCC	NO	A	0	0	4.7003	127	GCCTACGCTGATACGGCAT	CCGTAGGTGGTGGAGGGAC	5	39	6	19	132	19	61.176	62.724	9.6	9.1	CCGCGGCCTACGCTGATACGGCATCATCGcgccccgccccgccccgccccgccccgccccgccccgccccgcccCGGCCCGCCCCGGCGGCCTGGCCAGCATGCCCTGCTCGCGTCCCTCCACCACCTACGGGGTGATAGTCCGCACACTGGTCAATCCTGGACGCTGATTGGTCAGGAGGCTCGCAGGCGCGTACCCAGGATGATGAAAAGGAgggggTCATGTCAAGCtttttGCCTACTTTCAGGCTGAAAATTCGACAGGTTGCCTACCCACCCGGCGGCGCCCTTCGGGCGCCGCGGGCCAAAgggggggggTCATGAccccccTGACCCAcccccTGGGTACGCGCCTGGAGGCTCGAGGAATGAGCGGTGATTGGCTGAGGGACCCCAAAAC…
GHE39MJ01C8ZFU		30	45	9	p	CCCCG	CGCCCCGCCCCGCCCCGCCCCGCCCCGCCCCGCCCCGCCCCGCCC	NO	A	0	0	4.8552	125	GCCTACGCTGATACGGCAT	GTAGGTGGTGGAGGGACGC	5	37	6	19	130	19	61.176	62.879	9.6	9.6	CCGCGGCCTACGCTGATACGGCATCATCGcgccccgccccgccccgccccgccccgccccgccccgccccgcccCGGCCCGCCCCGGCGGCCTGGCCAGCATGCCCTGCTCGCGTCCCTCCACCACCTACGGGGTGATAGTCCGCACACTGGTCAATCCTGGACGCTGATTGGTCAGGAGGCTCGCAGGCGCGTACCCAGGATGATGAAAAGGAgggggTCATGTCAAGCtttttGCCTACTTTCAGGCTGAAAATTCGACAGGTTGCCTACCCACCCGGCGGCGCCCTTCGGGCGCCGCGGGCCAAAgggggggggTCATGAccccccTGACCCAcccccTGGGTACGCGCCTGGAGGCTCGAGGAATGAGCGGTGATTGGCTGAGGGACCCCAAAAC…
GHE39MJ01C8ZFU		30	45	9	p	CCCCG	CGCCCCGCCCCGCCCCGCCCCGCCCCGCCCCGCCCCGCCCCGCCC	NO	A	0	0	4.9061	127	GCCTACGCTGATACGGCAT	CCGTAGGTGGTGGAGGGA	5	40	6	19	132	18	61.176	61.93	9.6	9.4	CCGCGGCCTACGCTGATACGGCATCATCGcgccccgccccgccccgccccgccccgccccgccccgccccgcccCGGCCCGCCCCGGCGGCCTGGCCAGCATGCCCTGCTCGCGTCCCTCCACCACCTACGGGGTGATAGTCCGCACACTGGTCAATCCTGGACGCTGATTGGTCAGGAGGCTCGCAGGCGCGTACCCAGGATGATGAAAAGGAgggggTCATGTCAAGCtttttGCCTACTTTCAGGCTGAAAATTCGACAGGTTGCCTACCCACCCGGCGGCGCCCTTCGGGCGCCGCGGGCCAAAgggggggggTCATGAccccccTGACCCAcccccTGGGTACGCGCCTGGAGGCTCGAGGAATGAGCGGTGATTGGCTGAGGGACCCCAAAAC…
GHE39MJ01C8ZFU		30	45	9	p	CCCCG	CGCCCCGCCCCGCCCCGCCCCGCCCCGCCCCGCCCCGCCCCGCCC	NO	F	0	0	2.2443	269	GCCTACGCTGATACGGCAT	GGGTAGGCAACCTGTCGAAT	5	180	6	19	274	20	61.176	61.268	9.6	8.6	CCGCGGCCTACGCTGATACGGCATCATCGcgccccgccccgccccgccccgccccgccccgccccgccccgcccCGGCCCGCCCCGGCGGCCTGGCCAGCATGCCCTGCTCGCGTCCCTCCACCACCTACGGGGTGATAGTCCGCACACTGGTCAATCCTGGACGCTGATTGGTCAGGAGGCTCGCAGGCGCGTACCCAGGATGATGAAAAGGAgggggTCATGTCAAGCtttttGCCTACTTTCAGGCTGAAAATTCGACAGGTTGCCTACCCACCCGGCGGCGCCCTTCGGGCGCCGCGGGCCAAAgggggggggTCATGAccccccTGACCCAcccccTGGGTACGCGCCTGGAGGCTCGAGGAATGAGCGGTGATTGGCTGAGGGACCCCAAAAC…
GHE39MJ01C8ZFU		30	45	9	p	CCCCG	CGCCCCGCCCCGCCCCGCCCCGCCCCGCCCCGCCCCGCCCCGCCC	NO	F	0	0	2.6986	410	GCCTACGCTGATACGGCAT	GGCTGGTTCTTCTGCAGTTT	5	321	6	19	415	20	61.176	59.478	9.6	6.7	CCGCGGCCTACGCTGATACGGCATCATCGcgccccgccccgccccgccccgccccgccccgccccgccccgcccCGGCCCGCCCCGGCGGCCTGGCCAGCATGCCCTGCTCGCGTCCCTCCACCACCTACGGGGTGATAGTCCGCACACTGGTCAATCCTGGACGCTGATTGGTCAGGAGGCTCGCAGGCGCGTACCCAGGATGATGAAAAGGAgggggTCATGTCAAGCtttttGCCTACTTTCAGGCTGAAAATTCGACAGGTTGCCTACCCACCCGGCGGCGCCCTTCGGGCGCCGCGGGCCAAAgggggggggTCATGAccccccTGACCCAcccccTGGGTACGCGCCTGGAGGCTCGAGGAATGAGCGGTGATTGGCTGAGGGACCCCAAAAC…
GHE39MJ01C8ZFU		30	45	9	p	CCCCG	CGCCCCGCCCCGCCCCGCCCCGCCCCGCCCCGCCCCGCCCCGCCC	NO	F	0	0	2.7973	272	GCCTACGCTGATACGGCAT	GGTGGGTAGGCAACCTGTC	5	184	6	19	277	19	61.176	60.379	9.6	6.4	CCGCGGCCTACGCTGATACGGCATCATCGcgccccgccccgccccgccccgccccgccccgccccgccccgcccCGGCCCGCCCCGGCGGCCTGGCCAGCATGCCCTGCTCGCGTCCCTCCACCACCTACGGGGTGATAGTCCGCACACTGGTCAATCCTGGACGCTGATTGGTCAGGAGGCTCGCAGGCGCGTACCCAGGATGATGAAAAGGAgggggTCATGTCAAGCtttttGCCTACTTTCAGGCTGAAAATTCGACAGGTTGCCTACCCACCCGGCGGCGCCCTTCGGGCGCCGCGGGCCAAAgggggggggTCATGAccccccTGACCCAcccccTGGGTACGCGCCTGGAGGCTCGAGGAATGAGCGGTGATTGGCTGAGGGACCCCAAAAC…
GHE39MJ01C8ZFU		30	45	9	p	CCCCG	CGCCCCGCCCCGCCCCGCCCCGCCCCGCCCCGCCCCGCCCCGCCC	NO	F	0	0	2.8097	268	GCCTACGCTGATACGGCAT	GGTAGGCAACCTGTCGAATTT	5	178	6	19	273	21	61.176	60.366	9.6	7.2	CCGCGGCCTACGCTGATACGGCATCATCGcgccccgccccgccccgccccgccccgccccgccccgccccgcccCGGCCCGCCCCGGCGGCCTGGCCAGCATGCCCTGCTCGCGTCCCTCCACCACCTACGGGGTGATAGTCCGCACACTGGTCAATCCTGGACGCTGATTGGTCAGGAGGCTCGCAGGCGCGTACCCAGGATGATGAAAAGGAgggggTCATGTCAAGCtttttGCCTACTTTCAGGCTGAAAATTCGACAGGTTGCCTACCCACCCGGCGGCGCCCTTCGGGCGCCGCGGGCCAAAgggggggggTCATGAccccccTGACCCAcccccTGGGTACGCGCCTGGAGGCTCGAGGAATGAGCGGTGATTGGCTGAGGGACCCCAAAAC…
GHE39MJ01C8ZFU		30	45	9	p	CCCCG	CGCCCCGCCCCGCCCCGCCCCGCCCCGCCCCGCCCCGCCCCGCCC	NO	F	0	0	2.9968	377	GCCTACGCTGATACGGCAT	CCAATCACCGCTCATTCCT	5	289	6	19	382	19	61.176	61.021	9.6	8.2	CCGCGGCCTACGCTGATACGGCATCATCGcgccccgccccgccccgccccgccccgccccgccccgccccgcccCGGCCCGCCCCGGCGGCCTGGCCAGCATGCCCTGCTCGCGTCCCTCCACCACCTACGGGGTGATAGTCCGCACACTGGTCAATCCTGGACGCTGATTGGTCAGGAGGCTCGCAGGCGCGTACCCAGGATGATGAAAAGGAgggggTCATGTCAAGCtttttGCCTACTTTCAGGCTGAAAATTCGACAGGTTGCCTACCCACCCGGCGGCGCCCTTCGGGCGCCGCGGGCCAAAgggggggggTCATGAccccccTGACCCAcccccTGGGTACGCGCCTGGAGGCTCGAGGAATGAGCGGTGATTGGCTGAGGGACCCCAAAAC…
GHE39MJ01C8ZFU		30	45	9	p	CCCCG	CGCCCCGCCCCGCCCCGCCCCGCCCCGCCCCGCCCCGCCCCGCCC	NO	F	0	0	3.1398	375	GCCTACGCTGATACGGCAT	AATCACCGCTCATTCCTCG	5	287	6	19	380	19	61.176	61.164	9.6	9.9	CCGCGGCCTACGCTGATACGGCATCATCGcgccccgccccgccccgccccgccccgccccgccccgccccgcccCGGCCCGCCCCGGCGGCCTGGCCAGCATGCCCTGCTCGCGTCCCTCCACCACCTACGGGGTGATAGTCCGCACACTGGTCAATCCTGGACGCTGATTGGTCAGGAGGCTCGCAGGCGCGTACCCAGGATGATGAAAAGGAgggggTCATGTCAAGCtttttGCCTACTTTCAGGCTGAAAATTCGACAGGTTGCCTACCCACCCGGCGGCGCCCTTCGGGCGCCGCGGGCCAAAgggggggggTCATGAccccccTGACCCAcccccTGGGTACGCGCCTGGAGGCTCGAGGAATGAGCGGTGATTGGCTGAGGGACCCCAAAAC…
GHE39MJ01C8ZFU		30	45	9	p	CCCCG	CGCCCCGCCCCGCCCCGCCCCGCCCCGCCCCGCCCCGCCCCGCCC	NO	F	0	0	3.656	382	GCCTACGCTGATACGGCAT	CTCAGCCAATCACCGCTC	5	295	6	19	387	18	61.176	60.52	9.6	9.9	CCGCGGCCTACGCTGATACGGCATCATCGcgccccgccccgccccgccccgccccgccccgccccgccccgcccCGGCCCGCCCCGGCGGCCTGGCCAGCATGCCCTGCTCGCGTCCCTCCACCACCTACGGGGTGATAGTCCGCACACTGGTCAATCCTGGACGCTGATTGGTCAGGAGGCTCGCAGGCGCGTACCCAGGATGATGAAAAGGAgggggTCATGTCAAGCtttttGCCTACTTTCAGGCTGAAAATTCGACAGGTTGCCTACCCACCCGGCGGCGCCCTTCGGGCGCCGCGGGCCAAAgggggggggTCATGAccccccTGACCCAcccccTGGGTACGCGCCTGGAGGCTCGAGGAATGAGCGGTGATTGGCTGAGGGACCCCAAAAC…
GHE39MJ01C8ZFU		30	45	9	p	CCCCG	CGCCCCGCCCCGCCCCGCCCCGCCCCGCCCCGCCCCGCCCCGCCC	NO	F	0	0	3.7819	411	GCCTACGCTGATACGGCAT	CGGCTGGTTCTTCTGCAGTT	5	322	6	19	416	20	61.176	62.806	9.6	6.7	CCGCGGCCTACGCTGATACGGCATCATCGcgccccgccccgccccgccccgccccgccccgccccgccccgcccCGGCCCGCCCCGGCGGCCTGGCCAGCATGCCCTGCTCGCGTCCCTCCACCACCTACGGGGTGATAGTCCGCACACTGGTCAATCCTGGACGCTGATTGGTCAGGAGGCTCGCAGGCGCGTACCCAGGATGATGAAAAGGAgggggTCATGTCAAGCtttttGCCTACTTTCAGGCTGAAAATTCGACAGGTTGCCTACCCACCCGGCGGCGCCCTTCGGGCGCCGCGGGCCAAAgggggggggTCATGAccccccTGACCCAcccccTGGGTACGCGCCTGGAGGCTCGAGGAATGAGCGGTGATTGGCTGAGGGACCCCAAAAC…
GHE39MJ01C8ZFU		30	45	9	p	CCCCG	CGCCCCGCCCCGCCCCGCCCCGCCCCGCCCCGCCCCGCCCCGCCC	NO	F	0	0	4.2436	411	GGCCTACGCTGATACGGC	GGCTGGTTCTTCTGCAGTTT	7	321	5	18	415	20	61.721	59.478	11.1	6.7	CCGCGGCCTACGCTGATACGGCATCATCGcgccccgccccgccccgccccgccccgccccgccccgccccgcccCGGCCCGCCCCGGCGGCCTGGCCAGCATGCCCTGCTCGCGTCCCTCCACCACCTACGGGGTGATAGTCCGCACACTGGTCAATCCTGGACGCTGATTGGTCAGGAGGCTCGCAGGCGCGTACCCAGGATGATGAAAAGGAgggggTCATGTCAAGCtttttGCCTACTTTCAGGCTGAAAATTCGACAGGTTGCCTACCCACCCGGCGGCGCCCTTCGGGCGCCGCGGGCCAAAgggggggggTCATGAccccccTGACCCAcccccTGGGTACGCGCCTGGAGGCTCGAGGAATGAGCGGTGATTGGCTGAGGGACCCCAAAAC…
GHE39MJ01CLFHT		244	45	9	p	CCCCG	CCGCCCCGCCCCGCCCCGCCCCGCCCCGCCCCGCCCCGCCCCGCC	NO	B	1	1	0.3581	214	GGCGTAGCCTCTCCTGAGTT	TCACGAGATTATAGGGCCGA	114	15	110	20	323	20	60.923	60.564	6.4	11.4	CGCCATgcggggcggggcgggGAGCACCCGTTTGGCTTcccccTcccccTCAGTACACGTGTATGCGCTGCATGCGAAGGCCTCCATGATGACGAACAGTCAGGGCAGCGGCGTAGCCTCTCCTGAGTTCGTAGAGTTCCTTATTGGACGCAGGAACAGCAGGCGCACGTGAAGCCCGGCAAACCGTCTTGCGAGGCCCTCCGTTTCCCCacgacgacgGCCCTTCGCCGTCGCGCTCCAGAAccgccccgccccgccccgccccgccccgccccgccccgccccgccCCGTCCCGCCCAGATTCGGCCCTATAATCTCGTGACGAAGCAGCGCCTCCAGCCAGGGCTGCTGGGCGGGCTACGGGCTGGGCTGGGGCGTACgtgtgtGCAGTGGCGGGC…
GHE39MJ01CLFHT		244	45	9	p	CCCCG	CCGCCCCGCCCCGCCCCGCCCCGCCCCGCCCCGCCCCGCCCCGCC	NO	B	0	0	0.4562	185	CCTTATTGGACGCAGGAACA	TCACGAGATTATAGGGCCGA	85	15	139	20	323	20	61.021	60.564	6.7	11.4	CGCCATgcggggcggggcgggGAGCACCCGTTTGGCTTcccccTcccccTCAGTACACGTGTATGCGCTGCATGCGAAGGCCTCCATGATGACGAACAGTCAGGGCAGCGGCGTAGCCTCTCCTGAGTTCGTAGAGTTCCTTATTGGACGCAGGAACAGCAGGCGCACGTGAAGCCCGGCAAACCGTCTTGCGAGGCCCTCCGTTTCCCCacgacgacgGCCCTTCGCCGTCGCGCTCCAGAAccgccccgccccgccccgccccgccccgccccgccccgccccgccCCGTCCCGCCCAGATTCGGCCCTATAATCTCGTGACGAAGCAGCGCCTCCAGCCAGGGCTGCTGGGCGGGCTACGGGCTGGGCTGGGGCGTACgtgtgtGCAGTGGCGGGC…
GHE39MJ01CLFHT		244	45	9	p	CCCCG	CCGCCCCGCCCCGCCCCGCCCCGCCCCGCCCCGCCCCGCCCCGCC	NO	B	0	0	0.487	212	CGTAGCCTCTCCTGAGTTCG	TCACGAGATTATAGGGCCGA	112	15	112	20	323	20	60.149	60.564	8.4	11.4	CGCCATgcggggcggggcgggGAGCACCCGTTTGGCTTcccccTcccccTCAGTACACGTGTATGCGCTGCATGCGAAGGCCTCCATGATGACGAACAGTCAGGGCAGCGGCGTAGCCTCTCCTGAGTTCGTAGAGTTCCTTATTGGACGCAGGAACAGCAGGCGCACGTGAAGCCCGGCAAACCGTCTTGCGAGGCCCTCCGTTTCCCCacgacgacgGCCCTTCGCCGTCGCGCTCCAGAAccgccccgccccgccccgccccgccccgccccgccccgccccgccCCGTCCCGCCCAGATTCGGCCCTATAATCTCGTGACGAAGCAGCGCCTCCAGCCAGGGCTGCTGGGCGGGCTACGGGCTGGGCTGGGGCGTACgtgtgtGCAGTGGCGGGC…
GHE39MJ01CLFHT		244	45	9	p	CCCCG	CCGCCCCGCCCCGCCCCGCCCCGCCCCGCCCCGCCCCGCCCCGCC	NO	B	0	0	0.5619	188	GTTCCTTATTGGACGCAGGA	TCACGAGATTATAGGGCCGA	88	15	136	20	323	20	60.074	60.564	8.2	11.4	CGCCATgcggggcggggcgggGAGCACCCGTTTGGCTTcccccTcccccTCAGTACACGTGTATGCGCTGCATGCGAAGGCCTCCATGATGACGAACAGTCAGGGCAGCGGCGTAGCCTCTCCTGAGTTCGTAGAGTTCCTTATTGGACGCAGGAACAGCAGGCGCACGTGAAGCCCGGCAAACCGTCTTGCGAGGCCCTCCGTTTCCCCacgacgacgGCCCTTCGCCGTCGCGCTCCAGAAccgccccgccccgccccgccccgccccgccccgccccgccccgccCCGTCCCGCCCAGATTCGGCCCTATAATCTCGTGACGAAGCAGCGCCTCCAGCCAGGGCTGCTGGGCGGGCTACGGGCTGGGCTGGGGCGTACgtgtgtGCAGTGGCGGGC…
GHE39MJ01CLFHT		244	45	9	p	CCCCG	CCGCCCCGCCCCGCCCCGCCCCGCCCCGCCCCGCCCCGCCCCGCC	NO	B	0	0	0.7148	235	ATGACGAACAGTCAGGGCAG	TCACGAGATTATAGGGCCGA	135	15	89	20	323	20	61.279	60.564	9.7	11.4	CGCCATgcggggcggggcgggGAGCACCCGTTTGGCTTcccccTcccccTCAGTACACGTGTATGCGCTGCATGCGAAGGCCTCCATGATGACGAACAGTCAGGGCAGCGGCGTAGCCTCTCCTGAGTTCGTAGAGTTCCTTATTGGACGCAGGAACAGCAGGCGCACGTGAAGCCCGGCAAACCGTCTTGCGAGGCCCTCCGTTTCCCCacgacgacgGCCCTTCGCCGTCGCGCTCCAGAAccgccccgccccgccccgccccgccccgccccgccccgccccgccCCGTCCCGCCCAGATTCGGCCCTATAATCTCGTGACGAAGCAGCGCCTCCAGCCAGGGCTGCTGGGCGGGCTACGGGCTGGGCTGGGGCGTACgtgtgtGCAGTGGCGGGC…
GHE39MJ01CLFHT		244	45	9	p	CCCCG	CCGCCCCGCCCCGCCCCGCCCCGCCCCGCCCCGCCCCGCCCCGCC	NO	B	0	0	1.0803	244	GCCTCCATGATGACGAACAG	TCACGAGATTATAGGGCCGA	144	15	80	20	323	20	61.645	60.564	6.7	11.4	CGCCATgcggggcggggcgggGAGCACCCGTTTGGCTTcccccTcccccTCAGTACACGTGTATGCGCTGCATGCGAAGGCCTCCATGATGACGAACAGTCAGGGCAGCGGCGTAGCCTCTCCTGAGTTCGTAGAGTTCCTTATTGGACGCAGGAACAGCAGGCGCACGTGAAGCCCGGCAAACCGTCTTGCGAGGCCCTCCGTTTCCCCacgacgacgGCCCTTCGCCGTCGCGCTCCAGAAccgccccgccccgccccgccccgccccgccccgccccgccccgccCCGTCCCGCCCAGATTCGGCCCTATAATCTCGTGACGAAGCAGCGCCTCCAGCCAGGGCTGCTGGGCGGGCTACGGGCTGGGCTGGGGCGTACgtgtgtGCAGTGGCGGGC…
GHE39MJ01CLFHT		244	45	9	p	CCCCG	CCGCCCCGCCCCGCCCCGCCCCGCCCCGCCCCGCCCCGCCCCGCC	NO	B	0	0	1.0813	244	GCCTCCATGATGACGAACA	TCACGAGATTATAGGGCCGA	145	15	80	19	323	20	60.646	60.564	6.7	11.4	CGCCATgcggggcggggcgggGAGCACCCGTTTGGCTTcccccTcccccTCAGTACACGTGTATGCGCTGCATGCGAAGGCCTCCATGATGACGAACAGTCAGGGCAGCGGCGTAGCCTCTCCTGAGTTCGTAGAGTTCCTTATTGGACGCAGGAACAGCAGGCGCACGTGAAGCCCGGCAAACCGTCTTGCGAGGCCCTCCGTTTCCCCacgacgacgGCCCTTCGCCGTCGCGCTCCAGAAccgccccgccccgccccgccccgccccgccccgccccgccccgccCCGTCCCGCCCAGATTCGGCCCTATAATCTCGTGACGAAGCAGCGCCTCCAGCCAGGGCTGCTGGGCGGGCTACGGGCTGGGCTGGGGCGTACgtgtgtGCAGTGGCGGGC…
GHE39MJ01CLFHT		244	45	9	p	CCCCG	CCGCCCCGCCCCGCCCCGCCCCGCCCCGCCCCGCCCCGCCCCGCC	NO	B	0	0	1.1093	243	CCTCCATGATGACGAACAGTC	TCACGAGATTATAGGGCCGA	142	15	81	21	323	20	60.526	60.564	6.4	11.4	CGCCATgcggggcggggcgggGAGCACCCGTTTGGCTTcccccTcccccTCAGTACACGTGTATGCGCTGCATGCGAAGGCCTCCATGATGACGAACAGTCAGGGCAGCGGCGTAGCCTCTCCTGAGTTCGTAGAGTTCCTTATTGGACGCAGGAACAGCAGGCGCACGTGAAGCCCGGCAAACCGTCTTGCGAGGCCCTCCGTTTCCCCacgacgacgGCCCTTCGCCGTCGCGCTCCAGAAccgccccgccccgccccgccccgccccgccccgccccgccccgccCCGTCCCGCCCAGATTCGGCCCTATAATCTCGTGACGAAGCAGCGCCTCCAGCCAGGGCTGCTGGGCGGGCTACGGGCTGGGCTGGGGCGTACgtgtgtGCAGTGGCGGGC…
GHE39MJ01CLFHT		244	45	9	p	CCCCG	CCGCCCCGCCCCGCCCCGCCCCGCCCCGCCCCGCCCCGCCCCGCC	NO	B	0	0	4.7897	138	GCAAACCGTCTTGCGAGG	ATTATAGGGCCGAATCTGGG	47	8	179	18	316	20	62.92	60.13	9.9	9.7	CGCCATgcggggcggggcgggGAGCACCCGTTTGGCTTcccccTcccccTCAGTACACGTGTATGCGCTGCATGCGAAGGCCTCCATGATGACGAACAGTCAGGGCAGCGGCGTAGCCTCTCCTGAGTTCGTAGAGTTCCTTATTGGACGCAGGAACAGCAGGCGCACGTGAAGCCCGGCAAACCGTCTTGCGAGGCCCTCCGTTTCCCCacgacgacgGCCCTTCGCCGTCGCGCTCCAGAAccgccccgccccgccccgccccgccccgccccgccccgccccgccCCGTCCCGCCCAGATTCGGCCCTATAATCTCGTGACGAAGCAGCGCCTCCAGCCAGGGCTGCTGGGCGGGCTACGGGCTGGGCTGGGGCGTACgtgtgtGCAGTGGCGGGC…
GHE39MJ01CLFHT		244	45	9	p	CCCCG	CCGCCCCGCCCCGCCCCGCCCCGCCCCGCCCCGCCCCGCCCCGCC	NO	B	0	0	6.0555	137	GCAAACCGTCTTGCGAGG	TTATAGGGCCGAATCTGGG	47	8	179	18	315	19	62.92	59.864	9.9	9.7	CGCCATgcggggcggggcgggGAGCACCCGTTTGGCTTcccccTcccccTCAGTACACGTGTATGCGCTGCATGCGAAGGCCTCCATGATGACGAACAGTCAGGGCAGCGGCGTAGCCTCTCCTGAGTTCGTAGAGTTCCTTATTGGACGCAGGAACAGCAGGCGCACGTGAAGCCCGGCAAACCGTCTTGCGAGGCCCTCCGTTTCCCCacgacgacgGCCCTTCGCCGTCGCGCTCCAGAAccgccccgccccgccccgccccgccccgccccgccccgccccgccCCGTCCCGCCCAGATTCGGCCCTATAATCTCGTGACGAAGCAGCGCCTCCAGCCAGGGCTGCTGGGCGGGCTACGGGCTGGGCTGGGGCGTACgtgtgtGCAGTGGCGGGC…
GHE39MJ01CLFHT		244	45	9	p	CCCCG	CCGCCCCGCCCCGCCCCGCCCCGCCCCGCCCCGCCCCGCCCCGCC	NO	B	0	0	6.4355	139	GCAAACCGTCTTGCGAGG	GATTATAGGGCCGAATCTGG	47	9	179	18	317	20	62.92	58.484	9.9	8.2	CGCCATgcggggcggggcgggGAGCACCCGTTTGGCTTcccccTcccccTCAGTACACGTGTATGCGCTGCATGCGAAGGCCTCCATGATGACGAACAGTCAGGGCAGCGGCGTAGCCTCTCCTGAGTTCGTAGAGTTCCTTATTGGACGCAGGAACAGCAGGCGCACGTGAAGCCCGGCAAACCGTCTTGCGAGGCCCTCCGTTTCCCCacgacgacgGCCCTTCGCCGTCGCGCTCCAGAAccgccccgccccgccccgccccgccccgccccgccccgccccgccCCGTCCCGCCCAGATTCGGCCCTATAATCTCGTGACGAAGCAGCGCCTCCAGCCAGGGCTGCTGGGCGGGCTACGGGCTGGGCTGGGGCGTACgtgtgtGCAGTGGCGGGC…
GHE39MJ01CLFHT		244	45	9	p	CCCCG	CCGCCCCGCCCCGCCCCGCCCCGCCCCGCCCCGCCCCGCCCCGCC	NO	C	0	0	3.6876	308	ATGACGAACAGTCAGGGCAG	CGCCACTGCACACACGTA	135	90	89	20	396	18	61.279	61.608	9.7	7.1	CGCCATgcggggcggggcgggGAGCACCCGTTTGGCTTcccccTcccccTCAGTACACGTGTATGCGCTGCATGCGAAGGCCTCCATGATGACGAACAGTCAGGGCAGCGGCGTAGCCTCTCCTGAGTTCGTAGAGTTCCTTATTGGACGCAGGAACAGCAGGCGCACGTGAAGCCCGGCAAACCGTCTTGCGAGGCCCTCCGTTTCCCCacgacgacgGCCCTTCGCCGTCGCGCTCCAGAAccgccccgccccgccccgccccgccccgccccgccccgccccgccCCGTCCCGCCCAGATTCGGCCCTATAATCTCGTGACGAAGCAGCGCCTCCAGCCAGGGCTGCTGGGCGGGCTACGGGCTGGGCTGGGGCGTACgtgtgtGCAGTGGCGGGC…
GHE39MJ01CLFHT		244	45	9	p	CCCCG	CCGCCCCGCCCCGCCCCGCCCCGCCCCGCCCCGCCCCGCCCCGCC	NO	C	0	0	3.9154	314	GCCTCCATGATGACGAACAG	CACTGCACACACGTACGCC	144	86	80	20	393	19	61.645	62.471	6.7	11.1	CGCCATgcggggcggggcgggGAGCACCCGTTTGGCTTcccccTcccccTCAGTACACGTGTATGCGCTGCATGCGAAGGCCTCCATGATGACGAACAGTCAGGGCAGCGGCGTAGCCTCTCCTGAGTTCGTAGAGTTCCTTATTGGACGCAGGAACAGCAGGCGCACGTGAAGCCCGGCAAACCGTCTTGCGAGGCCCTCCGTTTCCCCacgacgacgGCCCTTCGCCGTCGCGCTCCAGAAccgccccgccccgccccgccccgccccgccccgccccgccccgccCCGTCCCGCCCAGATTCGGCCCTATAATCTCGTGACGAAGCAGCGCCTCCAGCCAGGGCTGCTGGGCGGGCTACGGGCTGGGCTGGGGCGTACgtgtgtGCAGTGGCGGGC…
GHE39MJ01CLFHT		244	45	9	p	CCCCG	CCGCCCCGCCCCGCCCCGCCCCGCCCCGCCCCGCCCCGCCCCGCC	NO	C	0	0	3.9165	314	GCCTCCATGATGACGAACA	CACTGCACACACGTACGCC	145	86	80	19	393	19	60.646	62.471	6.7	11.1	CGCCATgcggggcggggcgggGAGCACCCGTTTGGCTTcccccTcccccTCAGTACACGTGTATGCGCTGCATGCGAAGGCCTCCATGATGACGAACAGTCAGGGCAGCGGCGTAGCCTCTCCTGAGTTCGTAGAGTTCCTTATTGGACGCAGGAACAGCAGGCGCACGTGAAGCCCGGCAAACCGTCTTGCGAGGCCCTCCGTTTCCCCacgacgacgGCCCTTCGCCGTCGCGCTCCAGAAccgccccgccccgccccgccccgccccgccccgccccgccccgccCCGTCCCGCCCAGATTCGGCCCTATAATCTCGTGACGAAGCAGCGCCTCCAGCCAGGGCTGCTGGGCGGGCTACGGGCTGGGCTGGGGCGTACgtgtgtGCAGTGGCGGGC…
GHE39MJ01CLFHT		244	45	9	p	CCCCG	CCGCCCCGCCCCGCCCCGCCCCGCCCCGCCCCGCCCCGCCCCGCC	NO	F	0	0	2.4869	332	GGCGTAGCCTCTCCTGAGTT	GCACGTGCGTAGGGAGTC	114	135	110	20	441	18	60.923	60.436	6.4	6.1	CGCCATgcggggcggggcgggGAGCACCCGTTTGGCTTcccccTcccccTCAGTACACGTGTATGCGCTGCATGCGAAGGCCTCCATGATGACGAACAGTCAGGGCAGCGGCGTAGCCTCTCCTGAGTTCGTAGAGTTCCTTATTGGACGCAGGAACAGCAGGCGCACGTGAAGCCCGGCAAACCGTCTTGCGAGGCCCTCCGTTTCCCCacgacgacgGCCCTTCGCCGTCGCGCTCCAGAAccgccccgccccgccccgccccgccccgccccgccccgccccgccCCGTCCCGCCCAGATTCGGCCCTATAATCTCGTGACGAAGCAGCGCCTCCAGCCAGGGCTGCTGGGCGGGCTACGGGCTGGGCTGGGGCGTACgtgtgtGCAGTGGCGGGC…
GHE39MJ01CLFHT		244	45	9	p	CCCCG	CCGCCCCGCCCCGCCCCGCCCCGCCCCGCCCCGCCCCGCCCCGCC	NO	F	0	0	2.585	303	CCTTATTGGACGCAGGAACA	GCACGTGCGTAGGGAGTC	85	135	139	20	441	18	61.021	60.436	6.7	6.1	CGCCATgcggggcggggcgggGAGCACCCGTTTGGCTTcccccTcccccTCAGTACACGTGTATGCGCTGCATGCGAAGGCCTCCATGATGACGAACAGTCAGGGCAGCGGCGTAGCCTCTCCTGAGTTCGTAGAGTTCCTTATTGGACGCAGGAACAGCAGGCGCACGTGAAGCCCGGCAAACCGTCTTGCGAGGCCCTCCGTTTCCCCacgacgacgGCCCTTCGCCGTCGCGCTCCAGAAccgccccgccccgccccgccccgccccgccccgccccgccccgccCCGTCCCGCCCAGATTCGGCCCTATAATCTCGTGACGAAGCAGCGCCTCCAGCCAGGGCTGCTGGGCGGGCTACGGGCTGGGCTGGGGCGTACgtgtgtGCAGTGGCGGGC…
GHE39MJ01CLFHT		244	45	9	p	CCCCG	CCGCCCCGCCCCGCCCCGCCCCGCCCCGCCCCGCCCCGCCCCGCC	NO	F	0	0	2.6158	330	CGTAGCCTCTCCTGAGTTCG	GCACGTGCGTAGGGAGTC	112	135	112	20	441	18	60.149	60.436	8.4	6.1	CGCCATgcggggcggggcgggGAGCACCCGTTTGGCTTcccccTcccccTCAGTACACGTGTATGCGCTGCATGCGAAGGCCTCCATGATGACGAACAGTCAGGGCAGCGGCGTAGCCTCTCCTGAGTTCGTAGAGTTCCTTATTGGACGCAGGAACAGCAGGCGCACGTGAAGCCCGGCAAACCGTCTTGCGAGGCCCTCCGTTTCCCCacgacgacgGCCCTTCGCCGTCGCGCTCCAGAAccgccccgccccgccccgccccgccccgccccgccccgccccgccCCGTCCCGCCCAGATTCGGCCCTATAATCTCGTGACGAAGCAGCGCCTCCAGCCAGGGCTGCTGGGCGGGCTACGGGCTGGGCTGGGGCGTACgtgtgtGCAGTGGCGGGC…
GHE39MJ01CLFHT		244	45	9	p	CCCCG	CCGCCCCGCCCCGCCCCGCCCCGCCCCGCCCCGCCCCGCCCCGCC	NO	F	0	0	2.8435	353	ATGACGAACAGTCAGGGCAG	GCACGTGCGTAGGGAGTC	135	135	89	20	441	18	61.279	60.436	9.7	6.1	CGCCATgcggggcggggcgggGAGCACCCGTTTGGCTTcccccTcccccTCAGTACACGTGTATGCGCTGCATGCGAAGGCCTCCATGATGACGAACAGTCAGGGCAGCGGCGTAGCCTCTCCTGAGTTCGTAGAGTTCCTTATTGGACGCAGGAACAGCAGGCGCACGTGAAGCCCGGCAAACCGTCTTGCGAGGCCCTCCGTTTCCCCacgacgacgGCCCTTCGCCGTCGCGCTCCAGAAccgccccgccccgccccgccccgccccgccccgccccgccccgccCCGTCCCGCCCAGATTCGGCCCTATAATCTCGTGACGAAGCAGCGCCTCCAGCCAGGGCTGCTGGGCGGGCTACGGGCTGGGCTGGGGCGTACgtgtgtGCAGTGGCGGGC…
GHE39MJ01CLFHT		244	45	9	p	CCCCG	CCGCCCCGCCCCGCCCCGCCCCGCCCCGCCCCGCCCCGCCCCGCC	NO	F	0	0	3.209	362	GCCTCCATGATGACGAACAG	GCACGTGCGTAGGGAGTC	144	135	80	20	441	18	61.645	60.436	6.7	6.1	CGCCATgcggggcggggcgggGAGCACCCGTTTGGCTTcccccTcccccTCAGTACACGTGTATGCGCTGCATGCGAAGGCCTCCATGATGACGAACAGTCAGGGCAGCGGCGTAGCCTCTCCTGAGTTCGTAGAGTTCCTTATTGGACGCAGGAACAGCAGGCGCACGTGAAGCCCGGCAAACCGTCTTGCGAGGCCCTCCGTTTCCCCacgacgacgGCCCTTCGCCGTCGCGCTCCAGAAccgccccgccccgccccgccccgccccgccccgccccgccccgccCCGTCCCGCCCAGATTCGGCCCTATAATCTCGTGACGAAGCAGCGCCTCCAGCCAGGGCTGCTGGGCGGGCTACGGGCTGGGCTGGGGCGTACgtgtgtGCAGTGGCGGGC…
GHE39MJ01CLFHT		244	45	9	p	CCCCG	CCGCCCCGCCCCGCCCCGCCCCGCCCCGCCCCGCCCCGCCCCGCC	NO	F	0	0	3.2101	362	GCCTCCATGATGACGAACA	GCACGTGCGTAGGGAGTC	145	135	80	19	441	18	60.646	60.436	6.7	6.1	CGCCATgcggggcggggcgggGAGCACCCGTTTGGCTTcccccTcccccTCAGTACACGTGTATGCGCTGCATGCGAAGGCCTCCATGATGACGAACAGTCAGGGCAGCGGCGTAGCCTCTCCTGAGTTCGTAGAGTTCCTTATTGGACGCAGGAACAGCAGGCGCACGTGAAGCCCGGCAAACCGTCTTGCGAGGCCCTCCGTTTCCCCacgacgacgGCCCTTCGCCGTCGCGCTCCAGAAccgccccgccccgccccgccccgccccgccccgccccgccccgccCCGTCCCGCCCAGATTCGGCCCTATAATCTCGTGACGAAGCAGCGCCTCCAGCCAGGGCTGCTGGGCGGGCTACGGGCTGGGCTGGGGCGTACgtgtgtGCAGTGGCGGGC…
GHE39MJ01CLFHT		244	45	9	p	CCCCG	CCGCCCCGCCCCGCCCCGCCCCGCCCCGCCCCGCCCCGCCCCGCC	NO	F	0	0	5.3326	420	GAGCACCCGTTTGGCTTC	GCACGTGCGTAGGGAGTC	204	135	22	18	441	18	61.768	60.436	8.2	6.1	CGCCATgcggggcggggcgggGAGCACCCGTTTGGCTTcccccTcccccTCAGTACACGTGTATGCGCTGCATGCGAAGGCCTCCATGATGACGAACAGTCAGGGCAGCGGCGTAGCCTCTCCTGAGTTCGTAGAGTTCCTTATTGGACGCAGGAACAGCAGGCGCACGTGAAGCCCGGCAAACCGTCTTGCGAGGCCCTCCGTTTCCCCacgacgacgGCCCTTCGCCGTCGCGCTCCAGAAccgccccgccccgccccgccccgccccgccccgccccgccccgccCCGTCCCGCCCAGATTCGGCCCTATAATCTCGTGACGAAGCAGCGCCTCCAGCCAGGGCTGCTGGGCGGGCTACGGGCTGGGCTGGGGCGTACgtgtgtGCAGTGGCGGGC…
GHE39MJ01CLFHT		244	45	9	p	CCCCG	CCGCCCCGCCCCGCCCCGCCCCGCCCCGCCCCGCCCCGCCCCGCC	NO	F	0	0	6.4014	416	GAGCACCCGTTTGGCTTC	GTGCGTAGGGAGTCCGAG	204	131	22	18	437	18	61.768	59.367	8.2	9.9	CGCCATgcggggcggggcgggGAGCACCCGTTTGGCTTcccccTcccccTCAGTACACGTGTATGCGCTGCATGCGAAGGCCTCCATGATGACGAACAGTCAGGGCAGCGGCGTAGCCTCTCCTGAGTTCGTAGAGTTCCTTATTGGACGCAGGAACAGCAGGCGCACGTGAAGCCCGGCAAACCGTCTTGCGAGGCCCTCCGTTTCCCCacgacgacgGCCCTTCGCCGTCGCGCTCCAGAAccgccccgccccgccccgccccgccccgccccgccccgccccgccCCGTCCCGCCCAGATTCGGCCCTATAATCTCGTGACGAAGCAGCGCCTCCAGCCAGGGCTGCTGGGCGGGCTACGGGCTGGGCTGGGGCGTACgtgtgtGCAGTGGCGGGC…
GHE39MJ01CLFHT		244	45	9	p	CCCCG	CCGCCCCGCCCCGCCCCGCCCCGCCCCGCCCCGCCCCGCCCCGCC	NO	F	0	0	6.8417	418	GAGCACCCGTTTGGCTTC	ACGTGCGTAGGGAGTCCG	204	133	22	18	439	18	61.768	62.273	8.2	9.6	CGCCATgcggggcggggcgggGAGCACCCGTTTGGCTTcccccTcccccTCAGTACACGTGTATGCGCTGCATGCGAAGGCCTCCATGATGACGAACAGTCAGGGCAGCGGCGTAGCCTCTCCTGAGTTCGTAGAGTTCCTTATTGGACGCAGGAACAGCAGGCGCACGTGAAGCCCGGCAAACCGTCTTGCGAGGCCCTCCGTTTCCCCacgacgacgGCCCTTCGCCGTCGCGCTCCAGAAccgccccgccccgccccgccccgccccgccccgccccgccccgccCCGTCCCGCCCAGATTCGGCCCTATAATCTCGTGACGAAGCAGCGCCTCCAGCCAGGGCTGCTGGGCGGGCTACGGGCTGGGCTGGGGCGTACgtgtgtGCAGTGGCGGGC…
GHE39MJ01CM20V		275	54	9	p	CCCCGG	GGGGCCGGGGCCGGGGCCGGGGCCGGGGCCGGGGCCGGGGCCGGGGCCGGGGCC	NO	A	1	1	0.7794	216	CAGATCTCCCTGCTTGTGCT	AGCGGATCCAGACTGACTGT	73	49	182	20	397	20	60.555	59.866	7.9	6.1	TAGTTTgggggCTAACAAATCTGCAGCAAACATACTACGCCTCATGCAGGCGTGGCCCCAAACTACGCCTCATGGAGGCGTAGTTCAGACTACGCTCCAAATCTGATTTTCAAACTACGCTTCAAATACTACGCTCCATTCAGGCGTACAACTATGCTCCTTGAGGCGTAGGTCTACGCCTCAGATCTCCCTGCTTGTGCTCAAGCTTGTGCTTCTTCAGGTGCACGGCGAGCCTGTCCTTGCGGCGGAAGGCCTCCTTGCAGACGCCGCACCGggggccggggccggggccggggccggggccggggccggggccggggccggggccGCGCTCCACGCCGAGCTCCGCGTCGACGGTCCGACGTTGCTGCCCCTAGACAGTCAGTCTGGATCCGCTCT…
GHE39MJ01CM20V		275	54	9	p	CCCCGG	GGGGCCGGGGCCGGGGCCGGGGCCGGGGCCGGGGCCGGGGCCGGGGCCGGGGCC	NO	A	0	0	0.801	265	GCTCCATTCAGGCGTACAAC	AGCGGATCCAGACTGACTGT	122	49	133	20	397	20	60.667	59.866	6.4	6.1	TAGTTTgggggCTAACAAATCTGCAGCAAACATACTACGCCTCATGCAGGCGTGGCCCCAAACTACGCCTCATGGAGGCGTAGTTCAGACTACGCTCCAAATCTGATTTTCAAACTACGCTTCAAATACTACGCTCCATTCAGGCGTACAACTATGCTCCTTGAGGCGTAGGTCTACGCCTCAGATCTCCCTGCTTGTGCTCAAGCTTGTGCTTCTTCAGGTGCACGGCGAGCCTGTCCTTGCGGCGGAAGGCCTCCTTGCAGACGCCGCACCGggggccggggccggggccggggccggggccggggccggggccggggccggggccGCGCTCCACGCCGAGCTCCGCGTCGACGGTCCGACGTTGCTGCCCCTAGACAGTCAGTCTGGATCCGCTCT…
GHE39MJ01CM20V		275	54	9	p	CCCCGG	GGGGCCGGGGCCGGGGCCGGGGCCGGGGCCGGGGCCGGGGCCGGGGCCGGGGCC	NO	A	0	0	0.9522	220	CAGATCTCCCTGCTTGTGCT	CAAGAGCGGATCCAGACTGA	73	53	182	20	401	20	60.555	61.507	7.9	6.4	TAGTTTgggggCTAACAAATCTGCAGCAAACATACTACGCCTCATGCAGGCGTGGCCCCAAACTACGCCTCATGGAGGCGTAGTTCAGACTACGCTCCAAATCTGATTTTCAAACTACGCTTCAAATACTACGCTCCATTCAGGCGTACAACTATGCTCCTTGAGGCGTAGGTCTACGCCTCAGATCTCCCTGCTTGTGCTCAAGCTTGTGCTTCTTCAGGTGCACGGCGAGCCTGTCCTTGCGGCGGAAGGCCTCCTTGCAGACGCCGCACCGggggccggggccggggccggggccggggccggggccggggccggggccggggccGCGCTCCACGCCGAGCTCCGCGTCGACGGTCCGACGTTGCTGCCCCTAGACAGTCAGTCTGGATCCGCTCT…
GHE39MJ01CM20V		275	54	9	p	CCCCGG	GGGGCCGGGGCCGGGGCCGGGGCCGGGGCCGGGGCCGGGGCCGGGGCCGGGGCC	NO	A	0	0	0.9689	245	TATGCTCCTTGAGGCGTAGG	AGCGGATCCAGACTGACTGT	102	49	153	20	397	20	60.365	59.866	6.9	6.1	TAGTTTgggggCTAACAAATCTGCAGCAAACATACTACGCCTCATGCAGGCGTGGCCCCAAACTACGCCTCATGGAGGCGTAGTTCAGACTACGCTCCAAATCTGATTTTCAAACTACGCTTCAAATACTACGCTCCATTCAGGCGTACAACTATGCTCCTTGAGGCGTAGGTCTACGCCTCAGATCTCCCTGCTTGTGCTCAAGCTTGTGCTTCTTCAGGTGCACGGCGAGCCTGTCCTTGCGGCGGAAGGCCTCCTTGCAGACGCCGCACCGggggccggggccggggccggggccggggccggggccggggccggggccggggccGCGCTCCACGCCGAGCTCCGCGTCGACGGTCCGACGTTGCTGCCCCTAGACAGTCAGTCTGGATCCGCTCT…
GHE39MJ01CM20V		275	54	9	p	CCCCGG	GGGGCCGGGGCCGGGGCCGGGGCCGGGGCCGGGGCCGGGGCCGGGGCCGGGGCC	NO	A	0	0	0.9738	269	GCTCCATTCAGGCGTACAAC	CAAGAGCGGATCCAGACTGA	122	53	133	20	401	20	60.667	61.507	6.4	6.4	TAGTTTgggggCTAACAAATCTGCAGCAAACATACTACGCCTCATGCAGGCGTGGCCCCAAACTACGCCTCATGGAGGCGTAGTTCAGACTACGCTCCAAATCTGATTTTCAAACTACGCTTCAAATACTACGCTCCATTCAGGCGTACAACTATGCTCCTTGAGGCGTAGGTCTACGCCTCAGATCTCCCTGCTTGTGCTCAAGCTTGTGCTTCTTCAGGTGCACGGCGAGCCTGTCCTTGCGGCGGAAGGCCTCCTTGCAGACGCCGCACCGggggccggggccggggccggggccggggccggggccggggccggggccggggccGCGCTCCACGCCGAGCTCCGCGTCGACGGTCCGACGTTGCTGCCCCTAGACAGTCAGTCTGGATCCGCTCT…
GHE39MJ01CM20V		275	54	9	p	CCCCGG	GGGGCCGGGGCCGGGGCCGGGGCCGGGGCCGGGGCCGGGGCCGGGGCCGGGGCC	NO	A	0	0	1.1355	304	GCTCCATTCAGGCGTACAAC	CGGTCTGCCTATCTAGCCGT	122	88	133	20	436	20	60.667	61.669	6.4	11.1	TAGTTTgggggCTAACAAATCTGCAGCAAACATACTACGCCTCATGCAGGCGTGGCCCCAAACTACGCCTCATGGAGGCGTAGTTCAGACTACGCTCCAAATCTGATTTTCAAACTACGCTTCAAATACTACGCTCCATTCAGGCGTACAACTATGCTCCTTGAGGCGTAGGTCTACGCCTCAGATCTCCCTGCTTGTGCTCAAGCTTGTGCTTCTTCAGGTGCACGGCGAGCCTGTCCTTGCGGCGGAAGGCCTCCTTGCAGACGCCGCACCGggggccggggccggggccggggccggggccggggccggggccggggccggggccGCGCTCCACGCCGAGCTCCGCGTCGACGGTCCGACGTTGCTGCCCCTAGACAGTCAGTCTGGATCCGCTCT…
GHE39MJ01CM20V		275	54	9	p	CCCCGG	GGGGCCGGGGCCGGGGCCGGGGCCGGGGCCGGGGCCGGGGCCGGGGCCGGGGCC	NO	A	0	0	1.2355	219	CAGATCTCCCTGCTTGTGCT	AAGAGCGGATCCAGACTGAC	73	52	182	20	400	20	60.555	59.41	7.9	6.4	TAGTTTgggggCTAACAAATCTGCAGCAAACATACTACGCCTCATGCAGGCGTGGCCCCAAACTACGCCTCATGGAGGCGTAGTTCAGACTACGCTCCAAATCTGATTTTCAAACTACGCTTCAAATACTACGCTCCATTCAGGCGTACAACTATGCTCCTTGAGGCGTAGGTCTACGCCTCAGATCTCCCTGCTTGTGCTCAAGCTTGTGCTTCTTCAGGTGCACGGCGAGCCTGTCCTTGCGGCGGAAGGCCTCCTTGCAGACGCCGCACCGggggccggggccggggccggggccggggccggggccggggccggggccggggccGCGCTCCACGCCGAGCTCCGCGTCGACGGTCCGACGTTGCTGCCCCTAGACAGTCAGTCTGGATCCGCTCT…
GHE39MJ01CM20V		275	54	9	p	CCCCGG	GGGGCCGGGGCCGGGGCCGGGGCCGGGGCCGGGGCCGGGGCCGGGGCCGGGGCC	NO	A	0	0	1.3301	330	CCTCATGGAGGCGTAGTTCA	AGCGGATCCAGACTGACTGT	187	49	68	20	397	20	61.196	59.866	6.7	6.1	TAGTTTgggggCTAACAAATCTGCAGCAAACATACTACGCCTCATGCAGGCGTGGCCCCAAACTACGCCTCATGGAGGCGTAGTTCAGACTACGCTCCAAATCTGATTTTCAAACTACGCTTCAAATACTACGCTCCATTCAGGCGTACAACTATGCTCCTTGAGGCGTAGGTCTACGCCTCAGATCTCCCTGCTTGTGCTCAAGCTTGTGCTTCTTCAGGTGCACGGCGAGCCTGTCCTTGCGGCGGAAGGCCTCCTTGCAGACGCCGCACCGggggccggggccggggccggggccggggccggggccggggccggggccggggccGCGCTCCACGCCGAGCTCCGCGTCGACGGTCCGACGTTGCTGCCCCTAGACAGTCAGTCTGGATCCGCTCT…
GHE39MJ01CM20V		275	54	9	p	CCCCGG	GGGGCCGGGGCCGGGGCCGGGGCCGGGGCCGGGGCCGGGGCCGGGGCCGGGGCC	NO	A	0	0	1.3657	304	GCTCCATTCAGGCGTACAAC	CGGTCTGCCTATCTAGCCG	122	89	133	20	436	19	60.667	60.899	6.4	11.4	TAGTTTgggggCTAACAAATCTGCAGCAAACATACTACGCCTCATGCAGGCGTGGCCCCAAACTACGCCTCATGGAGGCGTAGTTCAGACTACGCTCCAAATCTGATTTTCAAACTACGCTTCAAATACTACGCTCCATTCAGGCGTACAACTATGCTCCTTGAGGCGTAGGTCTACGCCTCAGATCTCCCTGCTTGTGCTCAAGCTTGTGCTTCTTCAGGTGCACGGCGAGCCTGTCCTTGCGGCGGAAGGCCTCCTTGCAGACGCCGCACCGggggccggggccggggccggggccggggccggggccggggccggggccggggccGCGCTCCACGCCGAGCTCCGCGTCGACGGTCCGACGTTGCTGCCCCTAGACAGTCAGTCTGGATCCGCTCT…
GHE39MJ01CM20V		275	54	9	p	CCCCGG	GGGGCCGGGGCCGGGGCCGGGGCCGGGGCCGGGGCCGGGGCCGGGGCCGGGGCC	NO	A	0	0	1.4323	376	TGCAGCAAACATACTACGCC	AGCGGATCCAGACTGACTGT	233	49	22	20	397	20	59.902	59.866	11.1	6.1	TAGTTTgggggCTAACAAATCTGCAGCAAACATACTACGCCTCATGCAGGCGTGGCCCCAAACTACGCCTCATGGAGGCGTAGTTCAGACTACGCTCCAAATCTGATTTTCAAACTACGCTTCAAATACTACGCTCCATTCAGGCGTACAACTATGCTCCTTGAGGCGTAGGTCTACGCCTCAGATCTCCCTGCTTGTGCTCAAGCTTGTGCTTCTTCAGGTGCACGGCGAGCCTGTCCTTGCGGCGGAAGGCCTCCTTGCAGACGCCGCACCGggggccggggccggggccggggccggggccggggccggggccggggccggggccGCGCTCCACGCCGAGCTCCGCGTCGACGGTCCGACGTTGCTGCCCCTAGACAGTCAGTCTGGATCCGCTCT…
GHE39MJ01CM20V		275	54	9	p	CCCCGG	GGGGCCGGGGCCGGGGCCGGGGCCGGGGCCGGGGCCGGGGCCGGGGCCGGGGCC	NO	A	0	0	1.6052	380	TGCAGCAAACATACTACGCC	CAAGAGCGGATCCAGACTGA	233	53	22	20	401	20	59.902	61.507	11.1	6.4	TAGTTTgggggCTAACAAATCTGCAGCAAACATACTACGCCTCATGCAGGCGTGGCCCCAAACTACGCCTCATGGAGGCGTAGTTCAGACTACGCTCCAAATCTGATTTTCAAACTACGCTTCAAATACTACGCTCCATTCAGGCGTACAACTATGCTCCTTGAGGCGTAGGTCTACGCCTCAGATCTCCCTGCTTGTGCTCAAGCTTGTGCTTCTTCAGGTGCACGGCGAGCCTGTCCTTGCGGCGGAAGGCCTCCTTGCAGACGCCGCACCGggggccggggccggggccggggccggggccggggccggggccggggccggggccGCGCTCCACGCCGAGCTCCGCGTCGACGGTCCGACGTTGCTGCCCCTAGACAGTCAGTCTGGATCCGCTCT…
GHE39MJ01CM20V		275	54	9	p	CCCCGG	GGGGCCGGGGCCGGGGCCGGGGCCGGGGCCGGGGCCGGGGCCGGGGCCGGGGCC	NO	A	0	0	1.6647	369	CCTCATGGAGGCGTAGTTCA	CGGTCTGCCTATCTAGCCGT	187	88	68	20	436	20	61.196	61.669	6.7	11.1	TAGTTTgggggCTAACAAATCTGCAGCAAACATACTACGCCTCATGCAGGCGTGGCCCCAAACTACGCCTCATGGAGGCGTAGTTCAGACTACGCTCCAAATCTGATTTTCAAACTACGCTTCAAATACTACGCTCCATTCAGGCGTACAACTATGCTCCTTGAGGCGTAGGTCTACGCCTCAGATCTCCCTGCTTGTGCTCAAGCTTGTGCTTCTTCAGGTGCACGGCGAGCCTGTCCTTGCGGCGGAAGGCCTCCTTGCAGACGCCGCACCGggggccggggccggggccggggccggggccggggccggggccggggccggggccGCGCTCCACGCCGAGCTCCGCGTCGACGGTCCGACGTTGCTGCCCCTAGACAGTCAGTCTGGATCCGCTCT…
GHE39MJ01CM20V		275	54	9	p	CCCCGG	GGGGCCGGGGCCGGGGCCGGGGCCGGGGCCGGGGCCGGGGCCGGGGCCGGGGCC	NO	A	0	0	1.7669	415	TGCAGCAAACATACTACGCC	CGGTCTGCCTATCTAGCCGT	233	88	22	20	436	20	59.902	61.669	11.1	11.1	TAGTTTgggggCTAACAAATCTGCAGCAAACATACTACGCCTCATGCAGGCGTGGCCCCAAACTACGCCTCATGGAGGCGTAGTTCAGACTACGCTCCAAATCTGATTTTCAAACTACGCTTCAAATACTACGCTCCATTCAGGCGTACAACTATGCTCCTTGAGGCGTAGGTCTACGCCTCAGATCTCCCTGCTTGTGCTCAAGCTTGTGCTTCTTCAGGTGCACGGCGAGCCTGTCCTTGCGGCGGAAGGCCTCCTTGCAGACGCCGCACCGggggccggggccggggccggggccggggccggggccggggccggggccggggccGCGCTCCACGCCGAGCTCCGCGTCGACGGTCCGACGTTGCTGCCCCTAGACAGTCAGTCTGGATCCGCTCT…
GHE39MJ01CM20V		275	54	9	p	CCCCGG	GGGGCCGGGGCCGGGGCCGGGGCCGGGGCCGGGGCCGGGGCCGGGGCCGGGGCC	NO	A	0	0	1.997	415	TGCAGCAAACATACTACGCC	CGGTCTGCCTATCTAGCCG	233	89	22	20	436	19	59.902	60.899	11.1	11.4	TAGTTTgggggCTAACAAATCTGCAGCAAACATACTACGCCTCATGCAGGCGTGGCCCCAAACTACGCCTCATGGAGGCGTAGTTCAGACTACGCTCCAAATCTGATTTTCAAACTACGCTTCAAATACTACGCTCCATTCAGGCGTACAACTATGCTCCTTGAGGCGTAGGTCTACGCCTCAGATCTCCCTGCTTGTGCTCAAGCTTGTGCTTCTTCAGGTGCACGGCGAGCCTGTCCTTGCGGCGGAAGGCCTCCTTGCAGACGCCGCACCGggggccggggccggggccggggccggggccggggccggggccggggccggggccGCGCTCCACGCCGAGCTCCGCGTCGACGGTCCGACGTTGCTGCCCCTAGACAGTCAGTCTGGATCCGCTCT…
GHE39MJ01CM20V		275	54	9	p	CCCCGG	GGGGCCGGGGCCGGGGCCGGGGCCGGGGCCGGGGCCGGGGCCGGGGCCGGGGCC	NO	A	0	0	2.3048	416	CTGCAGCAAACATACTACGCC	CGGTCTGCCTATCTAGCCGT	233	88	21	21	436	20	60.836	61.669	11.1	11.1	TAGTTTgggggCTAACAAATCTGCAGCAAACATACTACGCCTCATGCAGGCGTGGCCCCAAACTACGCCTCATGGAGGCGTAGTTCAGACTACGCTCCAAATCTGATTTTCAAACTACGCTTCAAATACTACGCTCCATTCAGGCGTACAACTATGCTCCTTGAGGCGTAGGTCTACGCCTCAGATCTCCCTGCTTGTGCTCAAGCTTGTGCTTCTTCAGGTGCACGGCGAGCCTGTCCTTGCGGCGGAAGGCCTCCTTGCAGACGCCGCACCGggggccggggccggggccggggccggggccggggccggggccggggccggggccGCGCTCCACGCCGAGCTCCGCGTCGACGGTCCGACGTTGCTGCCCCTAGACAGTCAGTCTGGATCCGCTCT…
GHE39MJ01CM20V		275	54	9	p	CCCCGG	GGGGCCGGGGCCGGGGCCGGGGCCGGGGCCGGGGCCGGGGCCGGGGCCGGGGCC	NO	A	0	0	2.7771	186	CTTCTTCAGGTGCACGGC	AGCGGATCCAGACTGACTGT	45	49	212	18	397	20	60.557	59.866	11.1	6.1	TAGTTTgggggCTAACAAATCTGCAGCAAACATACTACGCCTCATGCAGGCGTGGCCCCAAACTACGCCTCATGGAGGCGTAGTTCAGACTACGCTCCAAATCTGATTTTCAAACTACGCTTCAAATACTACGCTCCATTCAGGCGTACAACTATGCTCCTTGAGGCGTAGGTCTACGCCTCAGATCTCCCTGCTTGTGCTCAAGCTTGTGCTTCTTCAGGTGCACGGCGAGCCTGTCCTTGCGGCGGAAGGCCTCCTTGCAGACGCCGCACCGggggccggggccggggccggggccggggccggggccggggccggggccggggccGCGCTCCACGCCGAGCTCCGCGTCGACGGTCCGACGTTGCTGCCCCTAGACAGTCAGTCTGGATCCGCTCT…
GHE39MJ01CM20V		275	54	9	p	CCCCGG	GGGGCCGGGGCCGGGGCCGGGGCCGGGGCCGGGGCCGGGGCCGGGGCCGGGGCC	NO	A	0	0	3.2332	189	CTTCTTCAGGTGCACGGC	AAGAGCGGATCCAGACTGAC	45	52	212	18	400	20	60.557	59.41	11.1	6.4	TAGTTTgggggCTAACAAATCTGCAGCAAACATACTACGCCTCATGCAGGCGTGGCCCCAAACTACGCCTCATGGAGGCGTAGTTCAGACTACGCTCCAAATCTGATTTTCAAACTACGCTTCAAATACTACGCTCCATTCAGGCGTACAACTATGCTCCTTGAGGCGTAGGTCTACGCCTCAGATCTCCCTGCTTGTGCTCAAGCTTGTGCTTCTTCAGGTGCACGGCGAGCCTGTCCTTGCGGCGGAAGGCCTCCTTGCAGACGCCGCACCGggggccggggccggggccggggccggggccggggccggggccggggccggggccGCGCTCCACGCCGAGCTCCGCGTCGACGGTCCGACGTTGCTGCCCCTAGACAGTCAGTCTGGATCCGCTCT…
GHE39MJ01CM20V		275	54	9	p	CCCCGG	GGGGCCGGGGCCGGGGCCGGGGCCGGGGCCGGGGCCGGGGCCGGGGCCGGGGCC	NO	F	0	0	0.2966	263	CAGATCTCCCTGCTTGTGCT	GGGTAGGTCGGTCTGCCTAT	73	96	182	20	444	20	60.555	60.349	7.9	7.1	TAGTTTgggggCTAACAAATCTGCAGCAAACATACTACGCCTCATGCAGGCGTGGCCCCAAACTACGCCTCATGGAGGCGTAGTTCAGACTACGCTCCAAATCTGATTTTCAAACTACGCTTCAAATACTACGCTCCATTCAGGCGTACAACTATGCTCCTTGAGGCGTAGGTCTACGCCTCAGATCTCCCTGCTTGTGCTCAAGCTTGTGCTTCTTCAGGTGCACGGCGAGCCTGTCCTTGCGGCGGAAGGCCTCCTTGCAGACGCCGCACCGggggccggggccggggccggggccggggccggggccggggccggggccggggccGCGCTCCACGCCGAGCTCCGCGTCGACGGTCCGACGTTGCTGCCCCTAGACAGTCAGTCTGGATCCGCTCT…
GHE39MJ01CM20V		275	54	9	p	CCCCGG	GGGGCCGGGGCCGGGGCCGGGGCCGGGGCCGGGGCCGGGGCCGGGGCCGGGGCC	NO	F	0	0	0.3182	312	GCTCCATTCAGGCGTACAAC	GGGTAGGTCGGTCTGCCTAT	122	96	133	20	444	20	60.667	60.349	6.4	7.1	TAGTTTgggggCTAACAAATCTGCAGCAAACATACTACGCCTCATGCAGGCGTGGCCCCAAACTACGCCTCATGGAGGCGTAGTTCAGACTACGCTCCAAATCTGATTTTCAAACTACGCTTCAAATACTACGCTCCATTCAGGCGTACAACTATGCTCCTTGAGGCGTAGGTCTACGCCTCAGATCTCCCTGCTTGTGCTCAAGCTTGTGCTTCTTCAGGTGCACGGCGAGCCTGTCCTTGCGGCGGAAGGCCTCCTTGCAGACGCCGCACCGggggccggggccggggccggggccggggccggggccggggccggggccggggccGCGCTCCACGCCGAGCTCCGCGTCGACGGTCCGACGTTGCTGCCCCTAGACAGTCAGTCTGGATCCGCTCT…
GHE39MJ01CM20V		275	54	9	p	CCCCGG	GGGGCCGGGGCCGGGGCCGGGGCCGGGGCCGGGGCCGGGGCCGGGGCCGGGGCC	NO	F	0	0	0.4862	292	TATGCTCCTTGAGGCGTAGG	GGGTAGGTCGGTCTGCCTAT	102	96	153	20	444	20	60.365	60.349	6.9	7.1	TAGTTTgggggCTAACAAATCTGCAGCAAACATACTACGCCTCATGCAGGCGTGGCCCCAAACTACGCCTCATGGAGGCGTAGTTCAGACTACGCTCCAAATCTGATTTTCAAACTACGCTTCAAATACTACGCTCCATTCAGGCGTACAACTATGCTCCTTGAGGCGTAGGTCTACGCCTCAGATCTCCCTGCTTGTGCTCAAGCTTGTGCTTCTTCAGGTGCACGGCGAGCCTGTCCTTGCGGCGGAAGGCCTCCTTGCAGACGCCGCACCGggggccggggccggggccggggccggggccggggccggggccggggccggggccGCGCTCCACGCCGAGCTCCGCGTCGACGGTCCGACGTTGCTGCCCCTAGACAGTCAGTCTGGATCCGCTCT…
GHE39MJ01CM20V		275	54	9	p	CCCCGG	GGGGCCGGGGCCGGGGCCGGGGCCGGGGCCGGGGCCGGGGCCGGGGCCGGGGCC	NO	F	0	0	0.7791	240	GCTTGTGCTTCTTCAGGTGC	GGGTAGGTCGGTCTGCCTAT	50	96	205	20	444	20	61.128	60.349	9.4	7.1	TAGTTTgggggCTAACAAATCTGCAGCAAACATACTACGCCTCATGCAGGCGTGGCCCCAAACTACGCCTCATGGAGGCGTAGTTCAGACTACGCTCCAAATCTGATTTTCAAACTACGCTTCAAATACTACGCTCCATTCAGGCGTACAACTATGCTCCTTGAGGCGTAGGTCTACGCCTCAGATCTCCCTGCTTGTGCTCAAGCTTGTGCTTCTTCAGGTGCACGGCGAGCCTGTCCTTGCGGCGGAAGGCCTCCTTGCAGACGCCGCACCGggggccggggccggggccggggccggggccggggccggggccggggccggggccGCGCTCCACGCCGAGCTCCGCGTCGACGGTCCGACGTTGCTGCCCCTAGACAGTCAGTCTGGATCCGCTCT…
GHE39MJ01CM20V		275	54	9	p	CCCCGG	GGGGCCGGGGCCGGGGCCGGGGCCGGGGCCGGGGCCGGGGCCGGGGCCGGGGCC	NO	F	0	0	0.8239	291	ATGCTCCTTGAGGCGTAGGT	GGGTAGGTCGGTCTGCCTAT	101	96	154	20	444	20	61.173	60.349	6.9	7.1	TAGTTTgggggCTAACAAATCTGCAGCAAACATACTACGCCTCATGCAGGCGTGGCCCCAAACTACGCCTCATGGAGGCGTAGTTCAGACTACGCTCCAAATCTGATTTTCAAACTACGCTTCAAATACTACGCTCCATTCAGGCGTACAACTATGCTCCTTGAGGCGTAGGTCTACGCCTCAGATCTCCCTGCTTGTGCTCAAGCTTGTGCTTCTTCAGGTGCACGGCGAGCCTGTCCTTGCGGCGGAAGGCCTCCTTGCAGACGCCGCACCGggggccggggccggggccggggccggggccggggccggggccggggccggggccGCGCTCCACGCCGAGCTCCGCGTCGACGGTCCGACGTTGCTGCCCCTAGACAGTCAGTCTGGATCCGCTCT…
GHE39MJ01CM20V		275	54	9	p	CCCCGG	GGGGCCGGGGCCGGGGCCGGGGCCGGGGCCGGGGCCGGGGCCGGGGCCGGGGCC	NO	F	0	0	0.8474	377	CCTCATGGAGGCGTAGTTCA	GGGTAGGTCGGTCTGCCTAT	187	96	68	20	444	20	61.196	60.349	6.7	7.1	TAGTTTgggggCTAACAAATCTGCAGCAAACATACTACGCCTCATGCAGGCGTGGCCCCAAACTACGCCTCATGGAGGCGTAGTTCAGACTACGCTCCAAATCTGATTTTCAAACTACGCTTCAAATACTACGCTCCATTCAGGCGTACAACTATGCTCCTTGAGGCGTAGGTCTACGCCTCAGATCTCCCTGCTTGTGCTCAAGCTTGTGCTTCTTCAGGTGCACGGCGAGCCTGTCCTTGCGGCGGAAGGCCTCCTTGCAGACGCCGCACCGggggccggggccggggccggggccggggccggggccggggccggggccggggccGCGCTCCACGCCGAGCTCCGCGTCGACGGTCCGACGTTGCTGCCCCTAGACAGTCAGTCTGGATCCGCTCT…
GHE39MJ01CM20V		275	54	9	p	CCCCGG	GGGGCCGGGGCCGGGGCCGGGGCCGGGGCCGGGGCCGGGGCCGGGGCCGGGGCC	NO	F	0	0	0.9496	423	TGCAGCAAACATACTACGCC	GGGTAGGTCGGTCTGCCTAT	233	96	22	20	444	20	59.902	60.349	11.1	7.1	TAGTTTgggggCTAACAAATCTGCAGCAAACATACTACGCCTCATGCAGGCGTGGCCCCAAACTACGCCTCATGGAGGCGTAGTTCAGACTACGCTCCAAATCTGATTTTCAAACTACGCTTCAAATACTACGCTCCATTCAGGCGTACAACTATGCTCCTTGAGGCGTAGGTCTACGCCTCAGATCTCCCTGCTTGTGCTCAAGCTTGTGCTTCTTCAGGTGCACGGCGAGCCTGTCCTTGCGGCGGAAGGCCTCCTTGCAGACGCCGCACCGggggccggggccggggccggggccggggccggggccggggccggggccggggccGCGCTCCACGCCGAGCTCCGCGTCGACGGTCCGACGTTGCTGCCCCTAGACAGTCAGTCTGGATCCGCTCT…
GHE39MJ01CM20V		275	54	9	p	CCCCGG	GGGGCCGGGGCCGGGGCCGGGGCCGGGGCCGGGGCCGGGGCCGGGGCCGGGGCC	NO	F	0	0	1.4479	376	CTCATGGAGGCGTAGTTCAGA	GGGTAGGTCGGTCTGCCTAT	185	96	69	21	444	20	60.403	60.349	6.7	7.1	TAGTTTgggggCTAACAAATCTGCAGCAAACATACTACGCCTCATGCAGGCGTGGCCCCAAACTACGCCTCATGGAGGCGTAGTTCAGACTACGCTCCAAATCTGATTTTCAAACTACGCTTCAAATACTACGCTCCATTCAGGCGTACAACTATGCTCCTTGAGGCGTAGGTCTACGCCTCAGATCTCCCTGCTTGTGCTCAAGCTTGTGCTTCTTCAGGTGCACGGCGAGCCTGTCCTTGCGGCGGAAGGCCTCCTTGCAGACGCCGCACCGggggccggggccggggccggggccggggccggggccggggccggggccggggccGCGCTCCACGCCGAGCTCCGCGTCGACGGTCCGACGTTGCTGCCCCTAGACAGTCAGTCTGGATCCGCTCT…
GHE39MJ01CM20V		275	54	9	p	CCCCGG	GGGGCCGGGGCCGGGGCCGGGGCCGGGGCCGGGGCCGGGGCCGGGGCCGGGGCC	NO	F	0	0	1.4875	424	CTGCAGCAAACATACTACGCC	GGGTAGGTCGGTCTGCCTAT	233	96	21	21	444	20	60.836	60.349	11.1	7.1	TAGTTTgggggCTAACAAATCTGCAGCAAACATACTACGCCTCATGCAGGCGTGGCCCCAAACTACGCCTCATGGAGGCGTAGTTCAGACTACGCTCCAAATCTGATTTTCAAACTACGCTTCAAATACTACGCTCCATTCAGGCGTACAACTATGCTCCTTGAGGCGTAGGTCTACGCCTCAGATCTCCCTGCTTGTGCTCAAGCTTGTGCTTCTTCAGGTGCACGGCGAGCCTGTCCTTGCGGCGGAAGGCCTCCTTGCAGACGCCGCACCGggggccggggccggggccggggccggggccggggccggggccggggccggggccGCGCTCCACGCCGAGCTCCGCGTCGACGGTCCGACGTTGCTGCCCCTAGACAGTCAGTCTGGATCCGCTCT…
GHE39MJ01DMKY3		384	18	9	p	AG	AGAGAGAGAGAGAGAGAG	NO	A	1	1	0.8637	132	CGGAACACAACACCAGTCAG	ACACTGTGCGATGGCATTTA	70	4	294	20	425	20	60.194	60.142	6.4	6.2	CATAATATTGAAGGCTGTTTGCCCTTGCAAATAGTTTTCATTGCAATTGCTCACCTGGTGGTTCTGCCCTCGGCACGGCAGGATGGCGACCGCTGCGAgcgcgcACAGCCCGAGGCACAGCCATGAGGCCCATGAGGCCGCGTGGAGCGCCCGGCCGGCCCTCACCATCGCAGGCTGCGCTGGGGCGCTAGGGGCGGCCCGCGACGGGCCGTGGTGAGGGTgggggTGGGCTCCggggggCGGCGCGGTGGGACgggggCCGGCGGACCGGCGGTCAACGCCAGCAGCTGCAACGGAACACAACACCAGTCAGAAACCATAGAGAACGCCAACGCCAACATGATTCCTACACTACTTCACCTCCCTCGACCGATATCCAGTCCagagagagagagagag…
GHE39MJ01DMKY3		384	18	9	p	AG	AGAGAGAGAGAGAGAGAG	NO	A	0	0	1.0109	133	ACGGAACACAACACCAGTCA	ACACTGTGCGATGGCATTTA	71	4	293	20	425	20	60.047	60.142	6.4	6.2	CATAATATTGAAGGCTGTTTGCCCTTGCAAATAGTTTTCATTGCAATTGCTCACCTGGTGGTTCTGCCCTCGGCACGGCAGGATGGCGACCGCTGCGAgcgcgcACAGCCCGAGGCACAGCCATGAGGCCCATGAGGCCGCGTGGAGCGCCCGGCCGGCCCTCACCATCGCAGGCTGCGCTGGGGCGCTAGGGGCGGCCCGCGACGGGCCGTGGTGAGGGTgggggTGGGCTCCggggggCGGCGCGGTGGGACgggggCCGGCGGACCGGCGGTCAACGCCAGCAGCTGCAACGGAACACAACACCAGTCAGAAACCATAGAGAACGCCAACGCCAACATGATTCCTACACTACTTCACCTCCCTCGACCGATATCCAGTCCagagagagagagagag…
GHE39MJ01DMKY3		384	18	9	p	AG	AGAGAGAGAGAGAGAGAG	NO	A	0	0	1.434	131	CGGAACACAACACCAGTCAG	CACTGTGCGATGGCATTTAT	70	3	294	20	424	20	60.194	59.572	6.4	6.2	CATAATATTGAAGGCTGTTTGCCCTTGCAAATAGTTTTCATTGCAATTGCTCACCTGGTGGTTCTGCCCTCGGCACGGCAGGATGGCGACCGCTGCGAgcgcgcACAGCCCGAGGCACAGCCATGAGGCCCATGAGGCCGCGTGGAGCGCCCGGCCGGCCCTCACCATCGCAGGCTGCGCTGGGGCGCTAGGGGCGGCCCGCGACGGGCCGTGGTGAGGGTgggggTGGGCTCCggggggCGGCGCGGTGGGACgggggCCGGCGGACCGGCGGTCAACGCCAGCAGCTGCAACGGAACACAACACCAGTCAGAAACCATAGAGAACGCCAACGCCAACATGATTCCTACACTACTTCACCTCCCTCGACCGATATCCAGTCCagagagagagagagag…
GHE39MJ01DMKY3		384	18	9	p	AG	AGAGAGAGAGAGAGAGAG	NO	A	0	0	2.1619	140	AGCTGCAACGGAACACAAC	ACACTGTGCGATGGCATTTA	79	4	286	19	425	20	59.896	60.142	6.4	6.2	CATAATATTGAAGGCTGTTTGCCCTTGCAAATAGTTTTCATTGCAATTGCTCACCTGGTGGTTCTGCCCTCGGCACGGCAGGATGGCGACCGCTGCGAgcgcgcACAGCCCGAGGCACAGCCATGAGGCCCATGAGGCCGCGTGGAGCGCCCGGCCGGCCCTCACCATCGCAGGCTGCGCTGGGGCGCTAGGGGCGGCCCGCGACGGGCCGTGGTGAGGGTgggggTGGGCTCCggggggCGGCGCGGTGGGACgggggCCGGCGGACCGGCGGTCAACGCCAGCAGCTGCAACGGAACACAACACCAGTCAGAAACCATAGAGAACGCCAACGCCAACATGATTCCTACACTACTTCACCTCCCTCGACCGATATCCAGTCCagagagagagagagag…
GHE39MJ01DMKY3		384	18	9	p	AG	AGAGAGAGAGAGAGAGAG	NO	A	0	0	2.48	141	CAGCTGCAACGGAACACA	ACACTGTGCGATGGCATTTA	81	4	285	18	425	20	60.622	60.142	6.4	6.2	CATAATATTGAAGGCTGTTTGCCCTTGCAAATAGTTTTCATTGCAATTGCTCACCTGGTGGTTCTGCCCTCGGCACGGCAGGATGGCGACCGCTGCGAgcgcgcACAGCCCGAGGCACAGCCATGAGGCCCATGAGGCCGCGTGGAGCGCCCGGCCGGCCCTCACCATCGCAGGCTGCGCTGGGGCGCTAGGGGCGGCCCGCGACGGGCCGTGGTGAGGGTgggggTGGGCTCCggggggCGGCGCGGTGGGACgggggCCGGCGGACCGGCGGTCAACGCCAGCAGCTGCAACGGAACACAACACCAGTCAGAAACCATAGAGAACGCCAACGCCAACATGATTCCTACACTACTTCACCTCCCTCGACCGATATCCAGTCCagagagagagagagag…
GHE39MJ01DMKY3		384	18	9	p	AG	AGAGAGAGAGAGAGAGAG	NO	A	0	0	2.7017	140	AGCTGCAACGGAACACAACA	ACACTGTGCGATGGCATTTA	78	4	286	20	425	20	62.844	60.142	7	6.2	CATAATATTGAAGGCTGTTTGCCCTTGCAAATAGTTTTCATTGCAATTGCTCACCTGGTGGTTCTGCCCTCGGCACGGCAGGATGGCGACCGCTGCGAgcgcgcACAGCCCGAGGCACAGCCATGAGGCCCATGAGGCCGCGTGGAGCGCCCGGCCGGCCCTCACCATCGCAGGCTGCGCTGGGGCGCTAGGGGCGGCCCGCGACGGGCCGTGGTGAGGGTgggggTGGGCTCCggggggCGGCGCGGTGGGACgggggCCGGCGGACCGGCGGTCAACGCCAGCAGCTGCAACGGAACACAACACCAGTCAGAAACCATAGAGAACGCCAACGCCAACATGATTCCTACACTACTTCACCTCCCTCGACCGATATCCAGTCCagagagagagagagag…
GHE39MJ01DMKY3		384	18	9	p	AG	AGAGAGAGAGAGAGAGAG	NO	F	0	0	0.8121	382	CAATTGCTCACCTGGTGGTT	ACACTGTGCGATGGCATTTA	320	4	44	20	425	20	60.954	60.142	8.2	6.2	CATAATATTGAAGGCTGTTTGCCCTTGCAAATAGTTTTCATTGCAATTGCTCACCTGGTGGTTCTGCCCTCGGCACGGCAGGATGGCGACCGCTGCGAgcgcgcACAGCCCGAGGCACAGCCATGAGGCCCATGAGGCCGCGTGGAGCGCCCGGCCGGCCCTCACCATCGCAGGCTGCGCTGGGGCGCTAGGGGCGGCCCGCGACGGGCCGTGGTGAGGGTgggggTGGGCTCCggggggCGGCGCGGTGGGACgggggCCGGCGGACCGGCGGTCAACGCCAGCAGCTGCAACGGAACACAACACCAGTCAGAAACCATAGAGAACGCCAACGCCAACATGATTCCTACACTACTTCACCTCCCTCGACCGATATCCAGTCCagagagagagagagag…
GHE39MJ01DMKY3		384	18	9	p	AG	AGAGAGAGAGAGAGAGAG	NO	F	0	0	0.8448	419	ATTGAAGGCTGTTTGCCCTT	ACACTGTGCGATGGCATTTA	357	4	7	20	425	20	60.987	60.142	9.7	6.2	CATAATATTGAAGGCTGTTTGCCCTTGCAAATAGTTTTCATTGCAATTGCTCACCTGGTGGTTCTGCCCTCGGCACGGCAGGATGGCGACCGCTGCGAgcgcgcACAGCCCGAGGCACAGCCATGAGGCCCATGAGGCCGCGTGGAGCGCCCGGCCGGCCCTCACCATCGCAGGCTGCGCTGGGGCGCTAGGGGCGGCCCGCGACGGGCCGTGGTGAGGGTgggggTGGGCTCCggggggCGGCGCGGTGGGACgggggCCGGCGGACCGGCGGTCAACGCCAGCAGCTGCAACGGAACACAACACCAGTCAGAAACCATAGAGAACGCCAACGCCAACATGATTCCTACACTACTTCACCTCCCTCGACCGATATCCAGTCCagagagagagagagag…
GHE39MJ01DMKY3		384	18	9	p	AG	AGAGAGAGAGAGAGAGAG	NO	F	0	0	1.0843	381	AATTGCTCACCTGGTGGTTC	ACACTGTGCGATGGCATTTA	319	4	45	20	425	20	59.973	60.142	7.9	6.2	CATAATATTGAAGGCTGTTTGCCCTTGCAAATAGTTTTCATTGCAATTGCTCACCTGGTGGTTCTGCCCTCGGCACGGCAGGATGGCGACCGCTGCGAgcgcgcACAGCCCGAGGCACAGCCATGAGGCCCATGAGGCCGCGTGGAGCGCCCGGCCGGCCCTCACCATCGCAGGCTGCGCTGGGGCGCTAGGGGCGGCCCGCGACGGGCCGTGGTGAGGGTgggggTGGGCTCCggggggCGGCGCGGTGGGACgggggCCGGCGGACCGGCGGTCAACGCCAGCAGCTGCAACGGAACACAACACCAGTCAGAAACCATAGAGAACGCCAACGCCAACATGATTCCTACACTACTTCACCTCCCTCGACCGATATCCAGTCCagagagagagagagag…
GHE39MJ01DMKY3		384	18	9	p	AG	AGAGAGAGAGAGAGAGAG	NO	F	0	0	1.3502	420	TATTGAAGGCTGTTTGCCCT	ACACTGTGCGATGGCATTTA	358	4	6	20	425	20	59.708	60.142	10.9	6.2	CATAATATTGAAGGCTGTTTGCCCTTGCAAATAGTTTTCATTGCAATTGCTCACCTGGTGGTTCTGCCCTCGGCACGGCAGGATGGCGACCGCTGCGAgcgcgcACAGCCCGAGGCACAGCCATGAGGCCCATGAGGCCGCGTGGAGCGCCCGGCCGGCCCTCACCATCGCAGGCTGCGCTGGGGCGCTAGGGGCGGCCCGCGACGGGCCGTGGTGAGGGTgggggTGGGCTCCggggggCGGCGCGGTGGGACgggggCCGGCGGACCGGCGGTCAACGCCAGCAGCTGCAACGGAACACAACACCAGTCAGAAACCATAGAGAACGCCAACGCCAACATGATTCCTACACTACTTCACCTCCCTCGACCGATATCCAGTCCagagagagagagagag…
GHE39MJ01DMKY3		384	18	9	p	AG	AGAGAGAGAGAGAGAGAG	NO	F	0	0	1.3825	381	CAATTGCTCACCTGGTGGTT	CACTGTGCGATGGCATTTAT	320	3	44	20	424	20	60.954	59.572	8.2	6.2	CATAATATTGAAGGCTGTTTGCCCTTGCAAATAGTTTTCATTGCAATTGCTCACCTGGTGGTTCTGCCCTCGGCACGGCAGGATGGCGACCGCTGCGAgcgcgcACAGCCCGAGGCACAGCCATGAGGCCCATGAGGCCGCGTGGAGCGCCCGGCCGGCCCTCACCATCGCAGGCTGCGCTGGGGCGCTAGGGGCGGCCCGCGACGGGCCGTGGTGAGGGTgggggTGGGCTCCggggggCGGCGCGGTGGGACgggggCCGGCGGACCGGCGGTCAACGCCAGCAGCTGCAACGGAACACAACACCAGTCAGAAACCATAGAGAACGCCAACGCCAACATGATTCCTACACTACTTCACCTCCCTCGACCGATATCCAGTCCagagagagagagagag…
GHE39MJ01DMKY3		384	18	9	p	AG	AGAGAGAGAGAGAGAGAG	NO	F	0	0	1.4151	418	ATTGAAGGCTGTTTGCCCTT	CACTGTGCGATGGCATTTAT	357	3	7	20	424	20	60.987	59.572	9.7	6.2	CATAATATTGAAGGCTGTTTGCCCTTGCAAATAGTTTTCATTGCAATTGCTCACCTGGTGGTTCTGCCCTCGGCACGGCAGGATGGCGACCGCTGCGAgcgcgcACAGCCCGAGGCACAGCCATGAGGCCCATGAGGCCGCGTGGAGCGCCCGGCCGGCCCTCACCATCGCAGGCTGCGCTGGGGCGCTAGGGGCGGCCCGCGACGGGCCGTGGTGAGGGTgggggTGGGCTCCggggggCGGCGCGGTGGGACgggggCCGGCGGACCGGCGGTCAACGCCAGCAGCTGCAACGGAACACAACACCAGTCAGAAACCATAGAGAACGCCAACGCCAACATGATTCCTACACTACTTCACCTCCCTCGACCGATATCCAGTCCagagagagagagagag…
GHE39MJ01DNUDB		197	39	9	c	ACG	GCCGCCGCCGCCGCTGCTGCTGCTGCTGCTGCTGCTGCT	NO	B	1	1	4.1877	148	CAACGTACACATCACGCCAT	GCGAATGTGAACCTGGGC	71	0	106	20	253	18	60.459	62.646	9.6	11.2	GCTGAAGGGTTGCCTACTCGCGCAGCGCAGACGAGGTGCTTGTATTCGTGCCGGAATGGGTTGCCTACGTCCAGGCATGCACTGcccccGTGGGGATAGGCAACCCAACGTACACATCACGCCATCGCGCTGAGGGCCACCGGGGCTGGGGCTCGGTTGGCCTGCGCGGACTGCGCACCAAGGCTCGCTGGCCACTgccgccgccgccgctgctgctgctgctgctgctgctgctGCCCAGGTTCACATTCGCG
GHE39MJ01DNUDB		197	39	9	c	ACG	GCCGCCGCCGCCGCTGCTGCTGCTGCTGCTGCTGCTGCT	NO	B	0	0	5.1961	147	AACGTACACATCACGCCATC	GCGAATGTGAACCTGGGC	70	0	107	20	253	18	59.45	62.646	8.1	11.2	GCTGAAGGGTTGCCTACTCGCGCAGCGCAGACGAGGTGCTTGTATTCGTGCCGGAATGGGTTGCCTACGTCCAGGCATGCACTGcccccGTGGGGATAGGCAACCCAACGTACACATCACGCCATCGCGCTGAGGGCCACCGGGGCTGGGGCTCGGTTGGCCTGCGCGGACTGCGCACCAAGGCTCGCTGGCCACTgccgccgccgccgctgctgctgctgctgctgctgctgctGCCCAGGTTCACATTCGCG
GHE39MJ01DNUDB		197	39	9	c	ACG	GCCGCCGCCGCCGCTGCTGCTGCTGCTGCTGCTGCTGCT	NO	B	0	0	5.4327	161	GGGATAGGCAACCCAACGTA	GCGAATGTGAACCTGGGC	84	0	93	20	253	18	61.986	62.646	7.1	11.2	GCTGAAGGGTTGCCTACTCGCGCAGCGCAGACGAGGTGCTTGTATTCGTGCCGGAATGGGTTGCCTACGTCCAGGCATGCACTGcccccGTGGGGATAGGCAACCCAACGTACACATCACGCCATCGCGCTGAGGGCCACCGGGGCTGGGGCTCGGTTGGCCTGCGCGGACTGCGCACCAAGGCTCGCTGGCCACTgccgccgccgccgctgctgctgctgctgctgctgctgctGCCCAGGTTCACATTCGCG
GHE39MJ01DNUDB		197	39	9	c	ACG	GCCGCCGCCGCCGCTGCTGCTGCTGCTGCTGCTGCTGCT	NO	F	0	0	4.1133	221	GAGGTGCTTGTATTCGTGCC	GCGAATGTGAACCTGGGC	144	0	33	20	253	18	60.667	62.646	9.4	11.2	GCTGAAGGGTTGCCTACTCGCGCAGCGCAGACGAGGTGCTTGTATTCGTGCCGGAATGGGTTGCCTACGTCCAGGCATGCACTGcccccGTGGGGATAGGCAACCCAACGTACACATCACGCCATCGCGCTGAGGGCCACCGGGGCTGGGGCTCGGTTGGCCTGCGCGGACTGCGCACCAAGGCTCGCTGGCCACTgccgccgccgccgctgctgctgctgctgctgctgctgctGCCCAGGTTCACATTCGCG
GHE39MJ01DNUDB		197	39	9	c	ACG	GCCGCCGCCGCCGCTGCTGCTGCTGCTGCTGCTGCTGCT	NO	F	0	0	4.8407	228	CGCAGACGAGGTGCTTGTAT	GCGAATGTGAACCTGGGC	151	0	26	20	253	18	61.394	62.646	5.6	11.2	GCTGAAGGGTTGCCTACTCGCGCAGCGCAGACGAGGTGCTTGTATTCGTGCCGGAATGGGTTGCCTACGTCCAGGCATGCACTGcccccGTGGGGATAGGCAACCCAACGTACACATCACGCCATCGCGCTGAGGGCCACCGGGGCTGGGGCTCGGTTGGCCTGCGCGGACTGCGCACCAAGGCTCGCTGGCCACTgccgccgccgccgctgctgctgctgctgctgctgctgctGCCCAGGTTCACATTCGCG
GHE39MJ01DNUDB		197	39	9	c	ACG	GCCGCCGCCGCCGCTGCTGCTGCTGCTGCTGCTGCTGCT	NO	F	0	0	5.1509	224	GACGAGGTGCTTGTATTCGTG	GCGAATGTGAACCTGGGC	146	0	30	21	253	18	60.704	62.646	8.4	11.2	GCTGAAGGGTTGCCTACTCGCGCAGCGCAGACGAGGTGCTTGTATTCGTGCCGGAATGGGTTGCCTACGTCCAGGCATGCACTGcccccGTGGGGATAGGCAACCCAACGTACACATCACGCCATCGCGCTGAGGGCCACCGGGGCTGGGGCTCGGTTGGCCTGCGCGGACTGCGCACCAAGGCTCGCTGGCCACTgccgccgccgccgctgctgctgctgctgctgctgctgctGCCCAGGTTCACATTCGCG
GHE39MJ01DNUDB		197	39	9	c	ACG	GCCGCCGCCGCCGCTGCTGCTGCTGCTGCTGCTGCTGCT	NO	F	0	0	5.6663	253	GCTGAAGGGTTGCCTACTCG	GCGAATGTGAACCTGGGC	176	0	1	20	253	18	62.22	62.646	8.1	11.2	GCTGAAGGGTTGCCTACTCGCGCAGCGCAGACGAGGTGCTTGTATTCGTGCCGGAATGGGTTGCCTACGTCCAGGCATGCACTGcccccGTGGGGATAGGCAACCCAACGTACACATCACGCCATCGCGCTGAGGGCCACCGGGGCTGGGGCTCGGTTGGCCTGCGCGGACTGCGCACCAAGGCTCGCTGGCCACTgccgccgccgccgctgctgctgctgctgctgctgctgctGCCCAGGTTCACATTCGCG
GHE39MJ01DNUDB		197	39	9	c	ACG	GCCGCCGCCGCCGCTGCTGCTGCTGCTGCTGCTGCTGCT	NO	F	0	0	5.7788	251	TGAAGGGTTGCCTACTCGC	GCGAATGTGAACCTGGGC	175	0	3	19	253	18	61.332	62.646	9.9	11.2	GCTGAAGGGTTGCCTACTCGCGCAGCGCAGACGAGGTGCTTGTATTCGTGCCGGAATGGGTTGCCTACGTCCAGGCATGCACTGcccccGTGGGGATAGGCAACCCAACGTACACATCACGCCATCGCGCTGAGGGCCACCGGGGCTGGGGCTCGGTTGGCCTGCGCGGACTGCGCACCAAGGCTCGCTGGCCACTgccgccgccgccgctgctgctgctgctgctgctgctgctGCCCAGGTTCACATTCGCG
GHE39MJ01ELHCR		153	18	9	p	AC	GTGTGTGTGTGTGTGTGT	NO	F	1	1	1.02	180	GAACATTGTGGTCTCACGGG	CTAGTACCCAAGCACAGCGG	101	21	32	20	211	20	61.383	60.837	11.1	11.4	ACTACGAAGTTCTTCAtttttGAGGAACTGAGAACATTGTGGTCTCACGGGGAACATTGTATTTATAATCTTAATGAGAACGCTCGACGCGTaaaaaGCTCAGTGTGAAATGAAATCTTAAGCAtttttCTGTTGTACCTTCTTTAtttttGgtgtgtgtgtgtgtgtgtATGTGTAAACTGCGAGTAACACCGCTGTGCTTGGGTACTAGTTTGATCTGGATCTTGGTGTATCTTGCGAATAATTCTCGTTTCTCACAATATTTATGAGTAAATTTATTGTGAGGTTGtttttGGTGTAGTAACCTAGAAGCATCTGTTGGTCTGATTAAGTTTTGTGTTCTCAAAGCTATTCAGACGACTCGGAAACTAGTTTCGTTGGTTTTCCGTATTTACAGCT…
GHE39MJ01ELHCR		153	18	9	p	AC	GTGTGTGTGTGTGTGTGT	NO	F	0	0	1.276	182	GAGAACATTGTGGTCTCACGG	CTAGTACCCAAGCACAGCGG	102	21	30	21	211	20	60.561	60.837	9.9	11.4	ACTACGAAGTTCTTCAtttttGAGGAACTGAGAACATTGTGGTCTCACGGGGAACATTGTATTTATAATCTTAATGAGAACGCTCGACGCGTaaaaaGCTCAGTGTGAAATGAAATCTTAAGCAtttttCTGTTGTACCTTCTTTAtttttGgtgtgtgtgtgtgtgtgtATGTGTAAACTGCGAGTAACACCGCTGTGCTTGGGTACTAGTTTGATCTGGATCTTGGTGTATCTTGCGAATAATTCTCGTTTCTCACAATATTTATGAGTAAATTTATTGTGAGGTTGtttttGGTGTAGTAACCTAGAAGCATCTGTTGGTCTGATTAAGTTTTGTGTTCTCAAAGCTATTCAGACGACTCGGAAACTAGTTTCGTTGGTTTTCCGTATTTACAGCT…
GHE39MJ01ELHCR		153	18	9	p	AC	GTGTGTGTGTGTGTGTGT	NO	F	0	0	1.4405	165	GAACATTGTGGTCTCACGGG	AGCGGTGTTACTCGCAGTTT	101	6	32	20	196	20	61.383	59.943	11.1	6.7	ACTACGAAGTTCTTCAtttttGAGGAACTGAGAACATTGTGGTCTCACGGGGAACATTGTATTTATAATCTTAATGAGAACGCTCGACGCGTaaaaaGCTCAGTGTGAAATGAAATCTTAAGCAtttttCTGTTGTACCTTCTTTAtttttGgtgtgtgtgtgtgtgtgtATGTGTAAACTGCGAGTAACACCGCTGTGCTTGGGTACTAGTTTGATCTGGATCTTGGTGTATCTTGCGAATAATTCTCGTTTCTCACAATATTTATGAGTAAATTTATTGTGAGGTTGtttttGGTGTAGTAACCTAGAAGCATCTGTTGGTCTGATTAAGTTTTGTGTTCTCAAAGCTATTCAGACGACTCGGAAACTAGTTTCGTTGGTTTTCCGTATTTACAGCT…
GHE39MJ01ELHCR		153	18	9	p	AC	GTGTGTGTGTGTGTGTGT	NO	F	0	0	2.2192	208	GAACATTGTGGTCTCACGGG	CGCAAGATACACCAAGATCCA	101	48	32	20	239	21	61.383	61.036	11.1	8.1	ACTACGAAGTTCTTCAtttttGAGGAACTGAGAACATTGTGGTCTCACGGGGAACATTGTATTTATAATCTTAATGAGAACGCTCGACGCGTaaaaaGCTCAGTGTGAAATGAAATCTTAAGCAtttttCTGTTGTACCTTCTTTAtttttGgtgtgtgtgtgtgtgtgtATGTGTAAACTGCGAGTAACACCGCTGTGCTTGGGTACTAGTTTGATCTGGATCTTGGTGTATCTTGCGAATAATTCTCGTTTCTCACAATATTTATGAGTAAATTTATTGTGAGGTTGtttttGGTGTAGTAACCTAGAAGCATCTGTTGGTCTGATTAAGTTTTGTGTTCTCAAAGCTATTCAGACGACTCGGAAACTAGTTTCGTTGGTTTTCCGTATTTACAGCT…
GHE39MJ01ELHCR		153	18	9	p	AC	GTGTGTGTGTGTGTGTGT	NO	F	0	0	2.2947	209	GAACATTGTGGTCTCACGGG	TCGCAAGATACACCAAGATCC	101	49	32	20	240	21	61.383	60.088	11.1	7.8	ACTACGAAGTTCTTCAtttttGAGGAACTGAGAACATTGTGGTCTCACGGGGAACATTGTATTTATAATCTTAATGAGAACGCTCGACGCGTaaaaaGCTCAGTGTGAAATGAAATCTTAAGCAtttttCTGTTGTACCTTCTTTAtttttGgtgtgtgtgtgtgtgtgtATGTGTAAACTGCGAGTAACACCGCTGTGCTTGGGTACTAGTTTGATCTGGATCTTGGTGTATCTTGCGAATAATTCTCGTTTCTCACAATATTTATGAGTAAATTTATTGTGAGGTTGtttttGGTGTAGTAACCTAGAAGCATCTGTTGGTCTGATTAAGTTTTGTGTTCTCAAAGCTATTCAGACGACTCGGAAACTAGTTTCGTTGGTTTTCCGTATTTACAGCT…
GHE39MJ01ELHCR		153	18	9	p	AC	GTGTGTGTGTGTGTGTGT	NO	F	0	0	2.4752	210	GAGAACATTGTGGTCTCACGG	CGCAAGATACACCAAGATCCA	102	48	30	21	239	21	60.561	61.036	9.9	8.1	ACTACGAAGTTCTTCAtttttGAGGAACTGAGAACATTGTGGTCTCACGGGGAACATTGTATTTATAATCTTAATGAGAACGCTCGACGCGTaaaaaGCTCAGTGTGAAATGAAATCTTAAGCAtttttCTGTTGTACCTTCTTTAtttttGgtgtgtgtgtgtgtgtgtATGTGTAAACTGCGAGTAACACCGCTGTGCTTGGGTACTAGTTTGATCTGGATCTTGGTGTATCTTGCGAATAATTCTCGTTTCTCACAATATTTATGAGTAAATTTATTGTGAGGTTGtttttGGTGTAGTAACCTAGAAGCATCTGTTGGTCTGATTAAGTTTTGTGTTCTCAAAGCTATTCAGACGACTCGGAAACTAGTTTCGTTGGTTTTCCGTATTTACAGCT…
GHE39MJ01ELHCR		153	18	9	p	AC	GTGTGTGTGTGTGTGTGT	NO	F	0	0	2.9165	337	GAACATTGTGGTCTCACGGG	TTTCCGAGTCGTCTGAATAGC	101	177	32	20	368	21	61.383	59.467	11.1	7.1	ACTACGAAGTTCTTCAtttttGAGGAACTGAGAACATTGTGGTCTCACGGGGAACATTGTATTTATAATCTTAATGAGAACGCTCGACGCGTaaaaaGCTCAGTGTGAAATGAAATCTTAAGCAtttttCTGTTGTACCTTCTTTAtttttGgtgtgtgtgtgtgtgtgtATGTGTAAACTGCGAGTAACACCGCTGTGCTTGGGTACTAGTTTGATCTGGATCTTGGTGTATCTTGCGAATAATTCTCGTTTCTCACAATATTTATGAGTAAATTTATTGTGAGGTTGtttttGGTGTAGTAACCTAGAAGCATCTGTTGGTCTGATTAAGTTTTGTGTTCTCAAAGCTATTCAGACGACTCGGAAACTAGTTTCGTTGGTTTTCCGTATTTACAGCT…
GHE39MJ01ELHCR		153	18	9	p	AC	GTGTGTGTGTGTGTGTGT	NO	F	0	0	2.9904	336	GAACATTGTGGTCTCACGGG	TTCCGAGTCGTCTGAATAGCTT	101	175	32	20	367	22	61.383	60.393	11.1	8.2	ACTACGAAGTTCTTCAtttttGAGGAACTGAGAACATTGTGGTCTCACGGGGAACATTGTATTTATAATCTTAATGAGAACGCTCGACGCGTaaaaaGCTCAGTGTGAAATGAAATCTTAAGCAtttttCTGTTGTACCTTCTTTAtttttGgtgtgtgtgtgtgtgtgtATGTGTAAACTGCGAGTAACACCGCTGTGCTTGGGTACTAGTTTGATCTGGATCTTGGTGTATCTTGCGAATAATTCTCGTTTCTCACAATATTTATGAGTAAATTTATTGTGAGGTTGtttttGGTGTAGTAACCTAGAAGCATCTGTTGGTCTGATTAAGTTTTGTGTTCTCAAAGCTATTCAGACGACTCGGAAACTAGTTTCGTTGGTTTTCCGTATTTACAGCT…
GHE39MJ01ELHCR		153	18	9	p	AC	GTGTGTGTGTGTGTGTGT	NO	F	0	0	3.1135	338	GAACATTGTGGTCTCACGGG	GTTTCCGAGTCGTCTGAATAGC	101	177	32	20	369	22	61.383	60.27	11.1	7.1	ACTACGAAGTTCTTCAtttttGAGGAACTGAGAACATTGTGGTCTCACGGGGAACATTGTATTTATAATCTTAATGAGAACGCTCGACGCGTaaaaaGCTCAGTGTGAAATGAAATCTTAAGCAtttttCTGTTGTACCTTCTTTAtttttGgtgtgtgtgtgtgtgtgtATGTGTAAACTGCGAGTAACACCGCTGTGCTTGGGTACTAGTTTGATCTGGATCTTGGTGTATCTTGCGAATAATTCTCGTTTCTCACAATATTTATGAGTAAATTTATTGTGAGGTTGtttttGGTGTAGTAACCTAGAAGCATCTGTTGGTCTGATTAAGTTTTGTGTTCTCAAAGCTATTCAGACGACTCGGAAACTAGTTTCGTTGGTTTTCCGTATTTACAGCT…
GHE39MJ01ELHCR		153	18	9	p	AC	GTGTGTGTGTGTGTGTGT	NO	F	0	0	3.3695	340	GAGAACATTGTGGTCTCACGG	GTTTCCGAGTCGTCTGAATAGC	102	177	30	21	369	22	60.561	60.27	9.9	7.1	ACTACGAAGTTCTTCAtttttGAGGAACTGAGAACATTGTGGTCTCACGGGGAACATTGTATTTATAATCTTAATGAGAACGCTCGACGCGTaaaaaGCTCAGTGTGAAATGAAATCTTAAGCAtttttCTGTTGTACCTTCTTTAtttttGgtgtgtgtgtgtgtgtgtATGTGTAAACTGCGAGTAACACCGCTGTGCTTGGGTACTAGTTTGATCTGGATCTTGGTGTATCTTGCGAATAATTCTCGTTTCTCACAATATTTATGAGTAAATTTATTGTGAGGTTGtttttGGTGTAGTAACCTAGAAGCATCTGTTGGTCTGATTAAGTTTTGTGTTCTCAAAGCTATTCAGACGACTCGGAAACTAGTTTCGTTGGTTTTCCGTATTTACAGCT…
GHE39MJ01ELHCR		153	18	9	p	AC	GTGTGTGTGTGTGTGTGT	NO	F	0	0	4.5671	341	GAGAACATTGTGGTCTCACGG	AGTTTCCGAGTCGTCTGAATAGC	102	177	30	21	370	23	60.561	61.128	9.9	7.1	ACTACGAAGTTCTTCAtttttGAGGAACTGAGAACATTGTGGTCTCACGGGGAACATTGTATTTATAATCTTAATGAGAACGCTCGACGCGTaaaaaGCTCAGTGTGAAATGAAATCTTAAGCAtttttCTGTTGTACCTTCTTTAtttttGgtgtgtgtgtgtgtgtgtATGTGTAAACTGCGAGTAACACCGCTGTGCTTGGGTACTAGTTTGATCTGGATCTTGGTGTATCTTGCGAATAATTCTCGTTTCTCACAATATTTATGAGTAAATTTATTGTGAGGTTGtttttGGTGTAGTAACCTAGAAGCATCTGTTGGTCTGATTAAGTTTTGTGTTCTCAAAGCTATTCAGACGACTCGGAAACTAGTTTCGTTGGTTTTCCGTATTTACAGCT…
GHE39MJ01ELHCR		153	18	9	p	AC	GTGTGTGTGTGTGTGTGT	NO	F	0	0	4.585	348	TGAGGAACTGAGAACATTGTGG	TTTCCGAGTCGTCTGAATAGC	110	177	21	22	368	21	60.149	59.467	8.2	7.1	ACTACGAAGTTCTTCAtttttGAGGAACTGAGAACATTGTGGTCTCACGGGGAACATTGTATTTATAATCTTAATGAGAACGCTCGACGCGTaaaaaGCTCAGTGTGAAATGAAATCTTAAGCAtttttCTGTTGTACCTTCTTTAtttttGgtgtgtgtgtgtgtgtgtATGTGTAAACTGCGAGTAACACCGCTGTGCTTGGGTACTAGTTTGATCTGGATCTTGGTGTATCTTGCGAATAATTCTCGTTTCTCACAATATTTATGAGTAAATTTATTGTGAGGTTGtttttGGTGTAGTAACCTAGAAGCATCTGTTGGTCTGATTAAGTTTTGTGTTCTCAAAGCTATTCAGACGACTCGGAAACTAGTTTCGTTGGTTTTCCGTATTTACAGCT…
GHE39MJ01ELHCR		153	18	9	p	AC	GTGTGTGTGTGTGTGTGT	NO	F	0	0	5.5984	130	AATCTTAATGAGAACGCTCGAC	AGCGGTGTTACTCGCAGTTT	64	6	67	22	196	20	57.659	59.943	8.1	6.7	ACTACGAAGTTCTTCAtttttGAGGAACTGAGAACATTGTGGTCTCACGGGGAACATTGTATTTATAATCTTAATGAGAACGCTCGACGCGTaaaaaGCTCAGTGTGAAATGAAATCTTAAGCAtttttCTGTTGTACCTTCTTTAtttttGgtgtgtgtgtgtgtgtgtATGTGTAAACTGCGAGTAACACCGCTGTGCTTGGGTACTAGTTTGATCTGGATCTTGGTGTATCTTGCGAATAATTCTCGTTTCTCACAATATTTATGAGTAAATTTATTGTGAGGTTGtttttGGTGTAGTAACCTAGAAGCATCTGTTGGTCTGATTAAGTTTTGTGTTCTCAAAGCTATTCAGACGACTCGGAAACTAGTTTCGTTGGTTTTCCGTATTTACAGCT…
GHE39MJ01ELHCR		153	18	9	p	AC	GTGTGTGTGTGTGTGTGT	NO	F	0	0	5.7608	131	AATCTTAATGAGAACGCTCGAC	CAGCGGTGTTACTCGCAGTT	64	7	67	22	197	20	57.659	61.42	8.1	6.7	ACTACGAAGTTCTTCAtttttGAGGAACTGAGAACATTGTGGTCTCACGGGGAACATTGTATTTATAATCTTAATGAGAACGCTCGACGCGTaaaaaGCTCAGTGTGAAATGAAATCTTAAGCAtttttCTGTTGTACCTTCTTTAtttttGgtgtgtgtgtgtgtgtgtATGTGTAAACTGCGAGTAACACCGCTGTGCTTGGGTACTAGTTTGATCTGGATCTTGGTGTATCTTGCGAATAATTCTCGTTTCTCACAATATTTATGAGTAAATTTATTGTGAGGTTGtttttGGTGTAGTAACCTAGAAGCATCTGTTGGTCTGATTAAGTTTTGTGTTCTCAAAGCTATTCAGACGACTCGGAAACTAGTTTCGTTGGTTTTCCGTATTTACAGCT…
GHE39MJ01ELHCR		153	18	9	p	AC	GTGTGTGTGTGTGTGTGT	NO	F	0	0	7.4204	287	GAACATTGTGGTCTCACGGG	CAGATGCTTCTAGGTTACTACACCA	101	123	32	20	318	25	61.383	58.963	11.1	8.2	ACTACGAAGTTCTTCAtttttGAGGAACTGAGAACATTGTGGTCTCACGGGGAACATTGTATTTATAATCTTAATGAGAACGCTCGACGCGTaaaaaGCTCAGTGTGAAATGAAATCTTAAGCAtttttCTGTTGTACCTTCTTTAtttttGgtgtgtgtgtgtgtgtgtATGTGTAAACTGCGAGTAACACCGCTGTGCTTGGGTACTAGTTTGATCTGGATCTTGGTGTATCTTGCGAATAATTCTCGTTTCTCACAATATTTATGAGTAAATTTATTGTGAGGTTGtttttGGTGTAGTAACCTAGAAGCATCTGTTGGTCTGATTAAGTTTTGTGTTCTCAAAGCTATTCAGACGACTCGGAAACTAGTTTCGTTGGTTTTCCGTATTTACAGCT…
GHE39MJ01ELHCR		153	18	9	p	AC	GTGTGTGTGTGTGTGTGT	NO	F	0	0	7.6764	289	GAGAACATTGTGGTCTCACGG	CAGATGCTTCTAGGTTACTACACCA	102	123	30	21	318	25	60.561	58.963	9.9	8.2	ACTACGAAGTTCTTCAtttttGAGGAACTGAGAACATTGTGGTCTCACGGGGAACATTGTATTTATAATCTTAATGAGAACGCTCGACGCGTaaaaaGCTCAGTGTGAAATGAAATCTTAAGCAtttttCTGTTGTACCTTCTTTAtttttGgtgtgtgtgtgtgtgtgtATGTGTAAACTGCGAGTAACACCGCTGTGCTTGGGTACTAGTTTGATCTGGATCTTGGTGTATCTTGCGAATAATTCTCGTTTCTCACAATATTTATGAGTAAATTTATTGTGAGGTTGtttttGGTGTAGTAACCTAGAAGCATCTGTTGGTCTGATTAAGTTTTGTGTTCTCAAAGCTATTCAGACGACTCGGAAACTAGTTTCGTTGGTTTTCCGTATTTACAGCT…
GHE39MJ01ELHCR		153	18	9	p	AC	GTGTGTGTGTGTGTGTGT	NO	F	0	0	7.6861	288	GAACATTGTGGTCTCACGGG	ACAGATGCTTCTAGGTTACTACACCA	101	123	32	20	319	26	61.383	59.697	11.1	8.2	ACTACGAAGTTCTTCAtttttGAGGAACTGAGAACATTGTGGTCTCACGGGGAACATTGTATTTATAATCTTAATGAGAACGCTCGACGCGTaaaaaGCTCAGTGTGAAATGAAATCTTAAGCAtttttCTGTTGTACCTTCTTTAtttttGgtgtgtgtgtgtgtgtgtATGTGTAAACTGCGAGTAACACCGCTGTGCTTGGGTACTAGTTTGATCTGGATCTTGGTGTATCTTGCGAATAATTCTCGTTTCTCACAATATTTATGAGTAAATTTATTGTGAGGTTGtttttGGTGTAGTAACCTAGAAGCATCTGTTGGTCTGATTAAGTTTTGTGTTCTCAAAGCTATTCAGACGACTCGGAAACTAGTTTCGTTGGTTTTCCGTATTTACAGCT…
GHE39MJ01ENDVW		163	18	9	p	AC	GTGTGTGTGTGTGTGTGT	NO	F	1	1	0.3162	95	GTACAGCAGCCGCTCTCACT	GTGTAATAACGCCCGTTCCA	15	22	128	20	222	20	60.764	60.752	6.4	8.5	CGGAGCGGGGACCTTCCGAGGCATCGGGCTTTGTTAGCGGGACGAGGACGAGGAACGCCGCGTCGGAACCGGCGGGGAATCCAGTGTCTGGCCGCGGCGCGGCCATTGGCCGTTCGCATTCGGTCTAGTACAGCAGCCGCTCTCACTCGTCGATGGCGATGCgtgtgtgtgtgtgtgtgtTCCGTCAtttttANAACGTTCCTGGAACGGGCGTTATTACACGAcgcgcgGCAGGCCGCTGCGT
GHE39MJ01ENDVW		163	18	9	p	AC	GTGTGTGTGTGTGTGTGT	NO	F	0	0	0.4399	94	GTACAGCAGCCGCTCTCACT	TGTAATAACGCCCGTTCCAG	15	21	128	20	221	20	60.764	60.876	6.4	8.2	CGGAGCGGGGACCTTCCGAGGCATCGGGCTTTGTTAGCGGGACGAGGACGAGGAACGCCGCGTCGGAACCGGCGGGGAATCCAGTGTCTGGCCGCGGCGCGGCCATTGGCCGTTCGCATTCGGTCTAGTACAGCAGCCGCTCTCACTCGTCGATGGCGATGCgtgtgtgtgtgtgtgtgtTCCGTCAtttttANAACGTTCCTGGAACGGGCGTTATTACACGAcgcgcgGCAGGCCGCTGCGT
GHE39MJ01ENDVW		163	18	9	p	AC	GTGTGTGTGTGTGTGTGT	NO	F	0	0	1.146	93	GTACAGCAGCCGCTCTCACT	GTAATAACGCCCGTTCCAGG	15	20	128	20	220	20	60.764	61.582	6.4	9.7	CGGAGCGGGGACCTTCCGAGGCATCGGGCTTTGTTAGCGGGACGAGGACGAGGAACGCCGCGTCGGAACCGGCGGGGAATCCAGTGTCTGGCCGCGGCGCGGCCATTGGCCGTTCGCATTCGGTCTAGTACAGCAGCCGCTCTCACTCGTCGATGGCGATGCgtgtgtgtgtgtgtgtgtTCCGTCAtttttANAACGTTCCTGGAACGGGCGTTATTACACGAcgcgcgGCAGGCCGCTGCGT
GHE39MJ01ENDVW		163	18	9	p	AC	GTGTGTGTGTGTGTGTGT	NO	F	0	0	1.3229	194	CTTTGTTAGCGGGACGAGG	GTGTAATAACGCCCGTTCCA	115	22	29	19	222	20	60.771	60.752	9.9	8.5	CGGAGCGGGGACCTTCCGAGGCATCGGGCTTTGTTAGCGGGACGAGGACGAGGAACGCCGCGTCGGAACCGGCGGGGAATCCAGTGTCTGGCCGCGGCGCGGCCATTGGCCGTTCGCATTCGGTCTAGTACAGCAGCCGCTCTCACTCGTCGATGGCGATGCgtgtgtgtgtgtgtgtgtTCCGTCAtttttANAACGTTCCTGGAACGGGCGTTATTACACGAcgcgcgGCAGGCCGCTGCGT
GHE39MJ01ENDVW		163	18	9	p	AC	GTGTGTGTGTGTGTGTGT	NO	F	0	0	1.4465	193	CTTTGTTAGCGGGACGAGG	TGTAATAACGCCCGTTCCAG	115	21	29	19	221	20	60.771	60.876	9.9	8.2	CGGAGCGGGGACCTTCCGAGGCATCGGGCTTTGTTAGCGGGACGAGGACGAGGAACGCCGCGTCGGAACCGGCGGGGAATCCAGTGTCTGGCCGCGGCGCGGCCATTGGCCGTTCGCATTCGGTCTAGTACAGCAGCCGCTCTCACTCGTCGATGGCGATGCgtgtgtgtgtgtgtgtgtTCCGTCAtttttANAACGTTCCTGGAACGGGCGTTATTACACGAcgcgcgGCAGGCCGCTGCGT
GHE39MJ01ENDVW		163	18	9	p	AC	GTGTGTGTGTGTGTGTGT	NO	F	0	0	1.471	195	GCTTTGTTAGCGGGACGAG	GTGTAATAACGCCCGTTCCA	116	22	28	19	222	20	60.919	60.752	8.1	8.5	CGGAGCGGGGACCTTCCGAGGCATCGGGCTTTGTTAGCGGGACGAGGACGAGGAACGCCGCGTCGGAACCGGCGGGGAATCCAGTGTCTGGCCGCGGCGCGGCCATTGGCCGTTCGCATTCGGTCTAGTACAGCAGCCGCTCTCACTCGTCGATGGCGATGCgtgtgtgtgtgtgtgtgtTCCGTCAtttttANAACGTTCCTGGAACGGGCGTTATTACACGAcgcgcgGCAGGCCGCTGCGT
GHE39MJ01ENDVW		163	18	9	p	AC	GTGTGTGTGTGTGTGTGT	NO	F	0	0	2.296	183	GGGACGAGGACGAGGAAC	TGTAATAACGCCCGTTCCAG	106	21	39	18	221	20	60.62	60.876	7.9	8.2	CGGAGCGGGGACCTTCCGAGGCATCGGGCTTTGTTAGCGGGACGAGGACGAGGAACGCCGCGTCGGAACCGGCGGGGAATCCAGTGTCTGGCCGCGGCGCGGCCATTGGCCGTTCGCATTCGGTCTAGTACAGCAGCCGCTCTCACTCGTCGATGGCGATGCgtgtgtgtgtgtgtgtgtTCCGTCAtttttANAACGTTCCTGGAACGGGCGTTATTACACGAcgcgcgGCAGGCCGCTGCGT
GHE39MJ01ENDVW		163	18	9	p	AC	GTGTGTGTGTGTGTGTGT	NO	F	0	0	2.5466	146	GAATCCAGTGTCTGGCCG	GTGTAATAACGCCCGTTCCA	68	22	77	18	222	20	60.205	60.752	12.9	8.5	CGGAGCGGGGACCTTCCGAGGCATCGGGCTTTGTTAGCGGGACGAGGACGAGGAACGCCGCGTCGGAACCGGCGGGGAATCCAGTGTCTGGCCGCGGCGCGGCCATTGGCCGTTCGCATTCGGTCTAGTACAGCAGCCGCTCTCACTCGTCGATGGCGATGCgtgtgtgtgtgtgtgtgtTCCGTCAtttttANAACGTTCCTGGAACGGGCGTTATTACACGAcgcgcgGCAGGCCGCTGCGT
GHE39MJ01ENDVW		163	18	9	p	AC	GTGTGTGTGTGTGTGTGT	NO	F	0	0	2.6703	145	GAATCCAGTGTCTGGCCG	TGTAATAACGCCCGTTCCAG	68	21	77	18	221	20	60.205	60.876	12.9	8.2	CGGAGCGGGGACCTTCCGAGGCATCGGGCTTTGTTAGCGGGACGAGGACGAGGAACGCCGCGTCGGAACCGGCGGGGAATCCAGTGTCTGGCCGCGGCGCGGCCATTGGCCGTTCGCATTCGGTCTAGTACAGCAGCCGCTCTCACTCGTCGATGGCGATGCgtgtgtgtgtgtgtgtgtTCCGTCAtttttANAACGTTCCTGGAACGGGCGTTATTACACGAcgcgcgGCAGGCCGCTGCGT
GHE39MJ01ES69W		108	90	9	p	AT	TATATATATAATATTGTTGCGTAAATCCCAAACGTTTGAACGAATTATTTCATAGAGGTATTAAGCACATGTTATATATATATATATATA	NO	D	0	1	2.1965	205	GGCGATTTGCGCGTATTACT	TTGCCGGGTAGACAGGTAAG	22	53	66	20	270	20	62.321	60.125	5.7	5.7	GTTTGAGCAGGtatatataGTATTATACCAAATAGACAatatatAATATACCtatatataCCTATGGCGATTTGCGCGTATTACTCtatataACTCGTCTGTATAGGtatatatataATATTGTTGCGTAAATCCCAAACGTTTGAACGAATTATTTCATAGAGGTATTAAGCACATGTtatatatatatatatataTTTATATTATTACTTGACGAATAACGCATTAAAATGGTAATTTAAACATCGAACTTACCTGTCTACCCGGCAACAGT
GHE39MJ01ES69W		108	90	9	p	AT	TATATATATAATATTGTTGCGTAAATCCCAAACGTTTGAACGAATTATTTCATAGAGGTATTAAGCACATGTTATATATATATATATATA	NO	D	0	0	2.3282	206	GGCGATTTGCGCGTATTACT	GTTGCCGGGTAGACAGGTAA	22	54	66	20	271	20	62.321	59.993	5.7	7.2	GTTTGAGCAGGtatatataGTATTATACCAAATAGACAatatatAATATACCtatatataCCTATGGCGATTTGCGCGTATTACTCtatataACTCGTCTGTATAGGtatatatataATATTGTTGCGTAAATCCCAAACGTTTGAACGAATTATTTCATAGAGGTATTAAGCACATGTtatatatatatatatataTTTATATTATTACTTGACGAATAACGCATTAAAATGGTAATTTAAACATCGAACTTACCTGTCTACCCGGCAACAGT
GHE39MJ01ES69W		108	90	9	p	AT	TATATATATAATATTGTTGCGTAAATCCCAAACGTTTGAACGAATTATTTCATAGAGGTATTAAGCACATGTTATATATATATATATATA	NO	D	0	0	2.5948	205	GGCGATTTGCGCGTATTA	TTGCCGGGTAGACAGGTAAG	24	53	66	18	270	20	60.72	60.125	5.2	5.7	GTTTGAGCAGGtatatataGTATTATACCAAATAGACAatatatAATATACCtatatataCCTATGGCGATTTGCGCGTATTACTCtatataACTCGTCTGTATAGGtatatatataATATTGTTGCGTAAATCCCAAACGTTTGAACGAATTATTTCATAGAGGTATTAAGCACATGTtatatatatatatatataTTTATATTATTACTTGACGAATAACGCATTAAAATGGTAATTTAAACATCGAACTTACCTGTCTACCCGGCAACAGT
GHE39MJ01ES69W		108	90	9	p	AT	TATATATATAATATTGTTGCGTAAATCCCAAACGTTTGAACGAATTATTTCATAGAGGTATTAAGCACATGTTATATATATATATATATA	NO	E	0	0	2.3985	214	TATACCTATGGCGATTTGCG	TTGCCGGGTAGACAGGTAAG	31	53	57	20	270	20	58.677	60.125	10.5	5.7	GTTTGAGCAGGtatatataGTATTATACCAAATAGACAatatatAATATACCtatatataCCTATGGCGATTTGCGCGTATTACTCtatataACTCGTCTGTATAGGtatatatataATATTGTTGCGTAAATCCCAAACGTTTGAACGAATTATTTCATAGAGGTATTAAGCACATGTtatatatatatatatataTTTATATTATTACTTGACGAATAACGCATTAAAATGGTAATTTAAACATCGAACTTACCTGTCTACCCGGCAACAGT
GHE39MJ01ES69W		108	90	9	p	AT	TATATATATAATATTGTTGCGTAAATCCCAAACGTTTGAACGAATTATTTCATAGAGGTATTAAGCACATGTTATATATATATATATATA	NO	E	0	0	10.9292	189	CGATTTGCGCGTATTACTCT	GGTAAGTTCGATGTTTAAATTACCATT	20	32	68	20	256	27	58.097	59.174	6.1	8.4	GTTTGAGCAGGtatatataGTATTATACCAAATAGACAatatatAATATACCtatatataCCTATGGCGATTTGCGCGTATTACTCtatataACTCGTCTGTATAGGtatatatataATATTGTTGCGTAAATCCCAAACGTTTGAACGAATTATTTCATAGAGGTATTAAGCACATGTtatatatatatatatataTTTATATTATTACTTGACGAATAACGCATTAAAATGGTAATTTAAACATCGAACTTACCTGTCTACCCGGCAACAGT
GHE39MJ01ES69W		108	90	9	p	AT	TATATATATAATATTGTTGCGTAAATCCCAAACGTTTGAACGAATTATTTCATAGAGGTATTAAGCACATGTTATATATATATATATATA	NO	E	0	0	11.8507	189	CGATTTGCGCGTATTACTCTA	GGTAAGTTCGATGTTTAAATTACCATT	19	32	68	21	256	27	58.175	59.174	5.7	8.4	GTTTGAGCAGGtatatataGTATTATACCAAATAGACAatatatAATATACCtatatataCCTATGGCGATTTGCGCGTATTACTCtatataACTCGTCTGTATAGGtatatatataATATTGTTGCGTAAATCCCAAACGTTTGAACGAATTATTTCATAGAGGTATTAAGCACATGTtatatatatatatatataTTTATATTATTACTTGACGAATAACGCATTAAAATGGTAATTTAAACATCGAACTTACCTGTCTACCCGGCAACAGT
GHE39MJ01ES69W		108	90	9	p	AT	TATATATATAATATTGTTGCGTAAATCCCAAACGTTTGAACGAATTATTTCATAGAGGTATTAAGCACATGTTATATATATATATATATA	NO	E	0	0	12.5166	189	CGATTTGCGCGTATTACTCTAT	GGTAAGTTCGATGTTTAAATTACCATT	18	32	68	22	256	27	58.509	59.174	5.6	8.4	GTTTGAGCAGGtatatataGTATTATACCAAATAGACAatatatAATATACCtatatataCCTATGGCGATTTGCGCGTATTACTCtatataACTCGTCTGTATAGGtatatatataATATTGTTGCGTAAATCCCAAACGTTTGAACGAATTATTTCATAGAGGTATTAAGCACATGTtatatatatatatatataTTTATATTATTACTTGACGAATAACGCATTAAAATGGTAATTTAAACATCGAACTTACCTGTCTACCCGGCAACAGT
GHE39MJ01ES69W		180	18	9	p	AT	TATATATATATATATATA	NO	A	1	1	1.6654	149	TGTTGCGTAAATCCCAAACG	TTGCCGGGTAGACAGGTAAG	38	53	122	20	270	20	61.79	60.125	8.7	5.7	GTTTGAGCAGGtatatataGTATTATACCAAATAGACAatatatAATATACCtatatataCCTATGGCGATTTGCGCGTATTACTCtatataACTCGTCTGTATAGGtatatatataATATTGTTGCGTAAATCCCAAACGTTTGAACGAATTATTTCATAGAGGTATTAAGCACATGTtatatatatatatatataTTTATATTATTACTTGACGAATAACGCATTAAAATGGTAATTTAAACATCGAACTTACCTGTCTACCCGGCAACAGT
GHE39MJ01ES69W		180	18	9	p	AT	TATATATATATATATATA	NO	A	0	0	1.7972	150	TGTTGCGTAAATCCCAAACG	GTTGCCGGGTAGACAGGTAA	38	54	122	20	271	20	61.79	59.993	8.7	7.2	GTTTGAGCAGGtatatataGTATTATACCAAATAGACAatatatAATATACCtatatataCCTATGGCGATTTGCGCGTATTACTCtatataACTCGTCTGTATAGGtatatatataATATTGTTGCGTAAATCCCAAACGTTTGAACGAATTATTTCATAGAGGTATTAAGCACATGTtatatatatatatatataTTTATATTATTACTTGACGAATAACGCATTAAAATGGTAATTTAAACATCGAACTTACCTGTCTACCCGGCAACAGT
GHE39MJ01ES69W		180	18	9	p	AT	TATATATATATATATATA	NO	A	0	0	2.0707	151	TGTTGCGTAAATCCCAAACG	TGTTGCCGGGTAGACAGGTA	38	55	122	20	272	20	61.79	61.481	8.7	6.9	GTTTGAGCAGGtatatataGTATTATACCAAATAGACAatatatAATATACCtatatataCCTATGGCGATTTGCGCGTATTACTCtatataACTCGTCTGTATAGGtatatatataATATTGTTGCGTAAATCCCAAACGTTTGAACGAATTATTTCATAGAGGTATTAAGCACATGTtatatatatatatatataTTTATATTATTACTTGACGAATAACGCATTAAAATGGTAATTTAAACATCGAACTTACCTGTCTACCCGGCAACAGT
GHE39MJ01ES69W		180	18	9	p	AT	TATATATATATATATATA	NO	A	0	0	8.429	109	TGTTGCGTAAATCCCAAACG	TTTAATGCGTTATTCGTCAAGTAAT	38	8	122	20	230	25	61.79	58.361	8.7	5.6	GTTTGAGCAGGtatatataGTATTATACCAAATAGACAatatatAATATACCtatatataCCTATGGCGATTTGCGCGTATTACTCtatataACTCGTCTGTATAGGtatatatataATATTGTTGCGTAAATCCCAAACGTTTGAACGAATTATTTCATAGAGGTATTAAGCACATGTtatatatatatatatataTTTATATTATTACTTGACGAATAACGCATTAAAATGGTAATTTAAACATCGAACTTACCTGTCTACCCGGCAACAGT
GHE39MJ01ES69W		180	18	9	p	AT	TATATATATATATATATA	NO	A	0	0	8.5627	129	TTTGAACGAATTATTTCATAGAGGT	TTGCCGGGTAGACAGGTAAG	13	53	142	25	270	20	57.512	60.125	7.6	5.7	GTTTGAGCAGGtatatataGTATTATACCAAATAGACAatatatAATATACCtatatataCCTATGGCGATTTGCGCGTATTACTCtatataACTCGTCTGTATAGGtatatatataATATTGTTGCGTAAATCCCAAACGTTTGAACGAATTATTTCATAGAGGTATTAAGCACATGTtatatatatatatatataTTTATATTATTACTTGACGAATAACGCATTAAAATGGTAATTTAAACATCGAACTTACCTGTCTACCCGGCAACAGT
cons_gr10_2		108	18	9	p	AG	CTCTCTCTCTCTCTCTCT	NO	A	1	1	1.9283	141	GCCTCAGAGACAGTGGCAGT	CTTCCAGCCCAACACCAAC	4	80	84	20	224	19	60.618	61.51	7.9	8.2	ACTACGGCATTTCTAAAGGCTAAGGGaaaaaaNGCCGTTTTCAAAAGTGGTTCGAGGCTGAAACAGAGGGGCCGGAGCCTTGAGCCTCAGAGACAGTGGCAGTATGGctctctctctctctctctCATCGCACCTGGCACTCGCCCGGCATTGCGCACTCCAAGCGCGTCGCGTCAAACCGGACGGCCCAGACGGCTGCTGCCGCGTTGGTGTTGGGCTGGAAGA
cons_gr10_2		108	18	9	p	AG	CTCTCTCTCTCTCTCTCT	NO	A	0	0	2.0671	142	AGCCTCAGAGACAGTGGCAG	CTTCCAGCCCAACACCAAC	5	80	83	20	224	19	60.757	61.51	9.7	8.2	ACTACGGCATTTCTAAAGGCTAAGGGaaaaaaNGCCGTTTTCAAAAGTGGTTCGAGGCTGAAACAGAGGGGCCGGAGCCTTGAGCCTCAGAGACAGTGGCAGTATGGctctctctctctctctctCATCGCACCTGGCACTCGCCCGGCATTGCGCACTCCAAGCGCGTCGCGTCAAACCGGACGGCCCAGACGGCTGCTGCCGCGTTGGTGTTGGGCTGGAAGA
cons_gr10_2		108	18	9	p	AG	CTCTCTCTCTCTCTCTCT	NO	A	0	0	2.0722	141	GCCTCAGAGACAGTGGCAGT	CTTCCAGCCCAACACCAA	4	81	84	20	224	18	60.618	60.654	7.9	8.2	ACTACGGCATTTCTAAAGGCTAAGGGaaaaaaNGCCGTTTTCAAAAGTGGTTCGAGGCTGAAACAGAGGGGCCGGAGCCTTGAGCCTCAGAGACAGTGGCAGTATGGctctctctctctctctctCATCGCACCTGGCACTCGCCCGGCATTGCGCACTCCAAGCGCGTCGCGTCAAACCGGACGGCCCAGACGGCTGCTGCCGCGTTGGTGTTGGGCTGGAAGA
[truncated: 16,990 more rows]
